# Supplementary material for: A comparative analysis of methylome profiles of Campylobacter jejuni sheep abortion isolate and gastroenteric strains using PacBio data
Source: Front Microbiol. 2015 Jan 14;5:782. doi: 10.3389/fmicb.2014.00782 (PMC4294202; doi:10.3389/fmicb.2014.00782)
Supplement: Supplementary file 2 [file DataSheet2.XLSX]

## Sheet: Sheet1
start	strand	seqid	motif	refName	base	score	ipdRatio	coverage
298	+	1	RAATTY	C.jejuni_IA3902_wt_Chromosome	A	155	3.669	158
299	-	1	RAATTY	C.jejuni_IA3902_wt_Chromosome	A	180	3.829	153
344	+	1	RAATTY	C.jejuni_IA3902_wt_Chromosome	A	187	4.461	172
345	-	1	RAATTY	C.jejuni_IA3902_wt_Chromosome	A	219	6.391	151
387	+	1	RAATTY	C.jejuni_IA3902_wt_Chromosome	A	198	4.345	173
388	-	1	RAATTY	C.jejuni_IA3902_wt_Chromosome	A	128	2.696	168
437	+	1	RAATTY	C.jejuni_IA3902_wt_Chromosome	A	73	2.142	172
438	-	1	RAATTY	C.jejuni_IA3902_wt_Chromosome	A	192	5.964	157
495	+	1	RAATTY	C.jejuni_IA3902_wt_Chromosome	A	279	7.697	189
496	-	1	RAATTY	C.jejuni_IA3902_wt_Chromosome	A	202	4.666	154
514	+	1	RAATTY	C.jejuni_IA3902_wt_Chromosome	A	218	4.207	173
515	-	1	RAATTY	C.jejuni_IA3902_wt_Chromosome	A	172	4.377	153
521	+	1	TAAYNNNNNTGC	C.jejuni_IA3902_wt_Chromosome	A	184	3.508	178
528	-	1	GCANNNNNRTTA	C.jejuni_IA3902_wt_Chromosome	A	218	3.952	180
619	+	1	RAATTY	C.jejuni_IA3902_wt_Chromosome	A	116	2.504	175
620	-	1	RAATTY	C.jejuni_IA3902_wt_Chromosome	A	207	3.97	171
684	+	1	RAATTY	C.jejuni_IA3902_wt_Chromosome	A	191	3.353	175
685	-	1	RAATTY	C.jejuni_IA3902_wt_Chromosome	A	209	4.319	177
702	+	1	GAAGAA	C.jejuni_IA3902_wt_Chromosome	A	256	6.39	192
716	+	1	CAAAYG	C.jejuni_IA3902_wt_Chromosome	A	289	6.407	185
870	+	1	RAATTY	C.jejuni_IA3902_wt_Chromosome	A	234	4.908	188
871	-	1	RAATTY	C.jejuni_IA3902_wt_Chromosome	A	40	1.767	178
918	+	1	RAATTY	C.jejuni_IA3902_wt_Chromosome	A	171	3.599	184
919	-	1	RAATTY	C.jejuni_IA3902_wt_Chromosome	A	231	5.137	180
1080	+	1	RAATTY	C.jejuni_IA3902_wt_Chromosome	A	125	2.523	198
1081	-	1	RAATTY	C.jejuni_IA3902_wt_Chromosome	A	174	3.266	190
1160	+	1	TAAYNNNNNTGC	C.jejuni_IA3902_wt_Chromosome	A	229	3.94	193
1167	-	1	GCANNNNNRTTA	C.jejuni_IA3902_wt_Chromosome	A	266	5.313	202
1205	+	1	RAATTY	C.jejuni_IA3902_wt_Chromosome	A	263	4.753	192
1206	-	1	RAATTY	C.jejuni_IA3902_wt_Chromosome	A	261	4.732	186
1377	+	1	GAAGAA	C.jejuni_IA3902_wt_Chromosome	A	341	7.585	226
1396	-	1	CAAAYG	C.jejuni_IA3902_wt_Chromosome	A	284	5.922	196
1425	+	1	RAATTY	C.jejuni_IA3902_wt_Chromosome	A	290	7.362	207
1426	-	1	RAATTY	C.jejuni_IA3902_wt_Chromosome	A	138	2.58	197
1504	+	1	GAGNNNNNRTG	C.jejuni_IA3902_wt_Chromosome	A	241	5.097	221
1512	-	1	CAYNNNNNCTC	C.jejuni_IA3902_wt_Chromosome	A	209	3.552	212
1599	+	1	RAATTY	C.jejuni_IA3902_wt_Chromosome	A	343	5.198	220
1600	-	1	RAATTY	C.jejuni_IA3902_wt_Chromosome	A	273	5.172	190
1628	+	1	RAATTY	C.jejuni_IA3902_wt_Chromosome	A	241	5.036	217
1629	-	1	RAATTY	C.jejuni_IA3902_wt_Chromosome	A	183	3.093	201
1656	+	1	RAATTY	C.jejuni_IA3902_wt_Chromosome	A	276	4.809	225
1657	-	1	RAATTY	C.jejuni_IA3902_wt_Chromosome	A	222	3.91	204
1905	+	1	RAATTY	C.jejuni_IA3902_wt_Chromosome	A	375	7.475	233
1906	-	1	RAATTY	C.jejuni_IA3902_wt_Chromosome	A	268	4.611	217
2127	+	1	RAATTY	C.jejuni_IA3902_wt_Chromosome	A	270	6.029	224
2128	-	1	RAATTY	C.jejuni_IA3902_wt_Chromosome	A	256	4.96	209
2229	+	1	CAAAYG	C.jejuni_IA3902_wt_Chromosome	A	312	5.227	238
2248	+	1	GAAGAA	C.jejuni_IA3902_wt_Chromosome	A	347	6.3	250
2257	+	1	RAATTY	C.jejuni_IA3902_wt_Chromosome	A	290	4.057	235
2258	-	1	RAATTY	C.jejuni_IA3902_wt_Chromosome	A	282	4.583	229
2268	+	1	RAATTY	C.jejuni_IA3902_wt_Chromosome	A	286	4.823	228
2269	-	1	RAATTY	C.jejuni_IA3902_wt_Chromosome	A	288	4.58	231
2308	+	1	GAAGAA	C.jejuni_IA3902_wt_Chromosome	A	301	6.554	254
2392	+	1	RAATTY	C.jejuni_IA3902_wt_Chromosome	A	209	3.19	259
2393	-	1	RAATTY	C.jejuni_IA3902_wt_Chromosome	A	287	5.078	237
2558	+	1	GAAGAA	C.jejuni_IA3902_wt_Chromosome	A	327	4.608	262
2559	+	1	RAATTY	C.jejuni_IA3902_wt_Chromosome	A	31	1.562	252
2560	-	1	RAATTY	C.jejuni_IA3902_wt_Chromosome	A	36	1.584	237
2703	+	1	RAATTY	C.jejuni_IA3902_wt_Chromosome	A	355	6.249	254
2704	-	1	RAATTY	C.jejuni_IA3902_wt_Chromosome	A	255	3.978	222
2727	+	1	RAATTY	C.jejuni_IA3902_wt_Chromosome	A	237	3.729	247
2728	-	1	RAATTY	C.jejuni_IA3902_wt_Chromosome	A	293	5.156	236
2891	+	1	RAATTY	C.jejuni_IA3902_wt_Chromosome	A	314	4.924	246
2892	-	1	RAATTY	C.jejuni_IA3902_wt_Chromosome	A	209	3.491	224
2998	+	1	RAATTY	C.jejuni_IA3902_wt_Chromosome	A	316	5.835	253
2999	-	1	RAATTY	C.jejuni_IA3902_wt_Chromosome	A	145	2.626	241
3052	+	1	CAAAYG	C.jejuni_IA3902_wt_Chromosome	A	371	6.227	254
3149	+	1	RAATTY	C.jejuni_IA3902_wt_Chromosome	A	370	5.999	259
3150	-	1	RAATTY	C.jejuni_IA3902_wt_Chromosome	A	222	3.287	233
3314	+	1	RAATTY	C.jejuni_IA3902_wt_Chromosome	A	302	4.032	273
3315	-	1	RAATTY	C.jejuni_IA3902_wt_Chromosome	A	269	5.424	224
3534	+	1	RAATTY	C.jejuni_IA3902_wt_Chromosome	A	331	6.02	255
3535	-	1	RAATTY	C.jejuni_IA3902_wt_Chromosome	A	322	4.551	242
3557	+	1	RAATTY	C.jejuni_IA3902_wt_Chromosome	A	274	3.713	266
3558	-	1	RAATTY	C.jejuni_IA3902_wt_Chromosome	A	266	4.159	235
3634	+	1	RAATTY	C.jejuni_IA3902_wt_Chromosome	A	420	5.958	271
3635	-	1	RAATTY	C.jejuni_IA3902_wt_Chromosome	A	311	5.037	238
3654	+	1	RAATTY	C.jejuni_IA3902_wt_Chromosome	A	384	6.89	261
3655	-	1	RAATTY	C.jejuni_IA3902_wt_Chromosome	A	306	6.135	229
3663	+	1	RAATTY	C.jejuni_IA3902_wt_Chromosome	A	171	2.97	256
3664	-	1	RAATTY	C.jejuni_IA3902_wt_Chromosome	A	299	5.921	229
3724	+	1	GAAGAA	C.jejuni_IA3902_wt_Chromosome	A	141	2.581	287
3735	+	1	CAAAYG	C.jejuni_IA3902_wt_Chromosome	A	418	7.645	271
3796	-	1	GAAGAA	C.jejuni_IA3902_wt_Chromosome	A	205	3.259	255
3938	+	1	RAATTY	C.jejuni_IA3902_wt_Chromosome	A	311	4.73	279
3939	-	1	RAATTY	C.jejuni_IA3902_wt_Chromosome	A	237	4.186	248
4117	+	1	RAATTY	C.jejuni_IA3902_wt_Chromosome	A	351	5.426	280
4118	-	1	RAATTY	C.jejuni_IA3902_wt_Chromosome	A	371	6.345	245
4201	+	1	RAATTY	C.jejuni_IA3902_wt_Chromosome	A	338	5.789	276
4202	-	1	RAATTY	C.jejuni_IA3902_wt_Chromosome	A	249	3.749	244
4208	-	1	CAAAYG	C.jejuni_IA3902_wt_Chromosome	A	336	5.221	254
4234	+	1	GAAGAA	C.jejuni_IA3902_wt_Chromosome	A	318	4.314	290
4687	+	1	RAATTY	C.jejuni_IA3902_wt_Chromosome	A	200	3.05	280
4688	-	1	RAATTY	C.jejuni_IA3902_wt_Chromosome	A	229	3.232	256
4741	+	1	GAAGAA	C.jejuni_IA3902_wt_Chromosome	A	351	4.851	282
4786	+	1	RAATTY	C.jejuni_IA3902_wt_Chromosome	A	343	4.413	276
4787	-	1	RAATTY	C.jejuni_IA3902_wt_Chromosome	A	406	6.07	256
4922	+	1	RAATTY	C.jejuni_IA3902_wt_Chromosome	A	201	3.143	257
4923	-	1	RAATTY	C.jejuni_IA3902_wt_Chromosome	A	380	5.365	277
4942	+	1	GAAGAA	C.jejuni_IA3902_wt_Chromosome	A	367	4.706	271
4991	-	1	CAAAYG	C.jejuni_IA3902_wt_Chromosome	A	386	6.071	268
5013	+	1	RAATTY	C.jejuni_IA3902_wt_Chromosome	A	405	5.46	264
5014	-	1	RAATTY	C.jejuni_IA3902_wt_Chromosome	A	382	6.191	270
5067	+	1	RAATTY	C.jejuni_IA3902_wt_Chromosome	A	381	5.252	279
5068	-	1	RAATTY	C.jejuni_IA3902_wt_Chromosome	A	344	6.708	272
5091	+	1	RAATTY	C.jejuni_IA3902_wt_Chromosome	A	381	6.666	273
5092	-	1	RAATTY	C.jejuni_IA3902_wt_Chromosome	A	358	4.98	265
5344	+	1	RAATTY	C.jejuni_IA3902_wt_Chromosome	A	369	5.759	286
5345	-	1	RAATTY	C.jejuni_IA3902_wt_Chromosome	A	223	3.323	257
5392	+	1	RAATTY	C.jejuni_IA3902_wt_Chromosome	A	424	7.442	280
5393	-	1	RAATTY	C.jejuni_IA3902_wt_Chromosome	A	170	2.824	268
5398	+	1	RAATTY	C.jejuni_IA3902_wt_Chromosome	A	251	3.568	283
5399	-	1	RAATTY	C.jejuni_IA3902_wt_Chromosome	A	313	5.569	261
5440	+	1	GAAGAA	C.jejuni_IA3902_wt_Chromosome	A	375	5.77	281
5557	+	1	GAAGAA	C.jejuni_IA3902_wt_Chromosome	A	295	3.826	294
5633	+	1	RAATTY	C.jejuni_IA3902_wt_Chromosome	A	367	5.431	263
5634	-	1	RAATTY	C.jejuni_IA3902_wt_Chromosome	A	261	3.757	264
5667	+	1	RAATTY	C.jejuni_IA3902_wt_Chromosome	A	344	4.529	269
5668	-	1	RAATTY	C.jejuni_IA3902_wt_Chromosome	A	372	5.368	274
5887	+	1	GAAGAA	C.jejuni_IA3902_wt_Chromosome	A	330	5.346	287
5889	+	1	RAATTY	C.jejuni_IA3902_wt_Chromosome	A	268	5.262	276
5890	-	1	RAATTY	C.jejuni_IA3902_wt_Chromosome	A	335	4.996	281
6059	+	1	RAATTY	C.jejuni_IA3902_wt_Chromosome	A	439	6.659	271
6060	-	1	RAATTY	C.jejuni_IA3902_wt_Chromosome	A	262	4.473	262
6214	+	1	RAATTY	C.jejuni_IA3902_wt_Chromosome	A	351	4.977	278
6215	-	1	RAATTY	C.jejuni_IA3902_wt_Chromosome	A	160	2.719	261
6228	+	1	GAAGAA	C.jejuni_IA3902_wt_Chromosome	A	283	4.022	293
6247	+	1	RAATTY	C.jejuni_IA3902_wt_Chromosome	A	326	4.368	286
6248	-	1	RAATTY	C.jejuni_IA3902_wt_Chromosome	A	281	3.645	284
6348	+	1	RAATTY	C.jejuni_IA3902_wt_Chromosome	A	73	2.134	281
6349	-	1	RAATTY	C.jejuni_IA3902_wt_Chromosome	A	398	5.951	280
6517	+	1	RAATTY	C.jejuni_IA3902_wt_Chromosome	A	386	6.967	272
6518	-	1	RAATTY	C.jejuni_IA3902_wt_Chromosome	A	367	5.889	278
6552	+	1	TAAYNNNNNTGC	C.jejuni_IA3902_wt_Chromosome	A	266	3.688	291
6559	-	1	GCANNNNNRTTA	C.jejuni_IA3902_wt_Chromosome	A	111	2.314	301
6853	+	1	GAAGAA	C.jejuni_IA3902_wt_Chromosome	A	365	5.704	303
6934	+	1	GAAGAA	C.jejuni_IA3902_wt_Chromosome	A	368	4.578	284
6979	+	1	CAAAYG	C.jejuni_IA3902_wt_Chromosome	A	294	4.715	290
7026	+	1	CAAAYG	C.jejuni_IA3902_wt_Chromosome	A	405	5.315	297
7102	+	1	RAATTY	C.jejuni_IA3902_wt_Chromosome	A	364	5.253	276
7103	-	1	RAATTY	C.jejuni_IA3902_wt_Chromosome	A	395	5.868	298
7179	+	1	RAATTY	C.jejuni_IA3902_wt_Chromosome	A	391	7.203	275
7180	-	1	RAATTY	C.jejuni_IA3902_wt_Chromosome	A	243	3.461	302
7505	+	1	RAATTY	C.jejuni_IA3902_wt_Chromosome	A	384	6.337	276
7506	-	1	RAATTY	C.jejuni_IA3902_wt_Chromosome	A	335	4.731	290
7514	+	1	RAATTY	C.jejuni_IA3902_wt_Chromosome	A	295	4.605	276
7515	-	1	RAATTY	C.jejuni_IA3902_wt_Chromosome	A	350	5.173	282
7614	+	1	RAATTY	C.jejuni_IA3902_wt_Chromosome	A	38	1.78	276
7615	-	1	RAATTY	C.jejuni_IA3902_wt_Chromosome	A	348	4.742	292
7721	+	1	RAATTY	C.jejuni_IA3902_wt_Chromosome	A	379	5.467	281
7722	-	1	RAATTY	C.jejuni_IA3902_wt_Chromosome	A	279	3.672	296
7781	+	1	GAAGAA	C.jejuni_IA3902_wt_Chromosome	A	342	5.232	298
7860	+	1	RAATTY	C.jejuni_IA3902_wt_Chromosome	A	373	5.531	286
7861	-	1	RAATTY	C.jejuni_IA3902_wt_Chromosome	A	231	3.322	282
7890	+	1	RAATTY	C.jejuni_IA3902_wt_Chromosome	A	364	7.038	262
7891	-	1	RAATTY	C.jejuni_IA3902_wt_Chromosome	A	340	4.651	290
7959	+	1	RAATTY	C.jejuni_IA3902_wt_Chromosome	A	432	6.328	291
7960	-	1	RAATTY	C.jejuni_IA3902_wt_Chromosome	A	89	2.29	297
7984	+	1	RAATTY	C.jejuni_IA3902_wt_Chromosome	A	200	3.025	281
7985	-	1	RAATTY	C.jejuni_IA3902_wt_Chromosome	A	340	4.471	297
8131	+	1	RAATTY	C.jejuni_IA3902_wt_Chromosome	A	305	4.146	269
8132	-	1	RAATTY	C.jejuni_IA3902_wt_Chromosome	A	228	3.224	294
8146	+	1	GAAGAA	C.jejuni_IA3902_wt_Chromosome	A	339	5.3	291
8273	+	1	CAAAYG	C.jejuni_IA3902_wt_Chromosome	A	290	3.912	275
8296	+	1	RAATTY	C.jejuni_IA3902_wt_Chromosome	A	333	4.767	286
8297	-	1	RAATTY	C.jejuni_IA3902_wt_Chromosome	A	385	5.468	285
8430	+	1	RAATTY	C.jejuni_IA3902_wt_Chromosome	A	359	5.451	280
8431	-	1	RAATTY	C.jejuni_IA3902_wt_Chromosome	A	403	4.804	309
8466	+	1	RAATTY	C.jejuni_IA3902_wt_Chromosome	A	369	6.313	264
8467	-	1	RAATTY	C.jejuni_IA3902_wt_Chromosome	A	203	3.058	295
8653	+	1	GAAGAA	C.jejuni_IA3902_wt_Chromosome	A	348	4.742	277
8772	+	1	RAATTY	C.jejuni_IA3902_wt_Chromosome	A	365	5.354	273
8773	-	1	RAATTY	C.jejuni_IA3902_wt_Chromosome	A	410	6.151	310
8818	+	1	RAATTY	C.jejuni_IA3902_wt_Chromosome	A	358	5.262	269
8819	-	1	RAATTY	C.jejuni_IA3902_wt_Chromosome	A	296	3.862	294
8914	+	1	RAATTY	C.jejuni_IA3902_wt_Chromosome	A	389	6.331	269
8915	-	1	RAATTY	C.jejuni_IA3902_wt_Chromosome	A	233	3.097	310
8922	-	1	CAAAYG	C.jejuni_IA3902_wt_Chromosome	A	436	7.87	299
8988	+	1	RAATTY	C.jejuni_IA3902_wt_Chromosome	A	386	6.374	276
8989	-	1	RAATTY	C.jejuni_IA3902_wt_Chromosome	A	357	4.457	316
9011	+	1	RAATTY	C.jejuni_IA3902_wt_Chromosome	A	252	3.613	259
9012	-	1	RAATTY	C.jejuni_IA3902_wt_Chromosome	A	371	5.214	309
9124	+	1	GCANNNNNRTTA	C.jejuni_IA3902_wt_Chromosome	A	386	7.383	295
9131	-	1	TAAYNNNNNTGC	C.jejuni_IA3902_wt_Chromosome	A	289	3.792	305
9155	+	1	RAATTY	C.jejuni_IA3902_wt_Chromosome	A	301	4.342	279
9156	-	1	RAATTY	C.jejuni_IA3902_wt_Chromosome	A	382	5.127	288
9469	+	1	RAATTY	C.jejuni_IA3902_wt_Chromosome	A	378	4.995	280
9470	-	1	RAATTY	C.jejuni_IA3902_wt_Chromosome	A	412	6.774	303
9530	+	1	RAATTY	C.jejuni_IA3902_wt_Chromosome	A	293	5.109	272
9531	-	1	RAATTY	C.jejuni_IA3902_wt_Chromosome	A	303	4.034	302
9656	+	1	GAAGAA	C.jejuni_IA3902_wt_Chromosome	A	345	5.249	269
9774	+	1	RAATTY	C.jejuni_IA3902_wt_Chromosome	A	245	3.425	266
9775	-	1	RAATTY	C.jejuni_IA3902_wt_Chromosome	A	317	4.251	307
9865	+	1	RAATTY	C.jejuni_IA3902_wt_Chromosome	A	238	3.456	264
9866	-	1	RAATTY	C.jejuni_IA3902_wt_Chromosome	A	256	3.48	295
9892	+	1	GCANNNNNRTTA	C.jejuni_IA3902_wt_Chromosome	A	380	7.099	278
9899	-	1	TAAYNNNNNTGC	C.jejuni_IA3902_wt_Chromosome	A	393	5.733	304
9909	+	1	RAATTY	C.jejuni_IA3902_wt_Chromosome	A	221	3.225	262
9910	-	1	RAATTY	C.jejuni_IA3902_wt_Chromosome	A	417	5.853	293
9953	+	1	RAATTY	C.jejuni_IA3902_wt_Chromosome	A	352	5.623	262
9954	-	1	RAATTY	C.jejuni_IA3902_wt_Chromosome	A	234	3.25	297
10085	+	1	RAATTY	C.jejuni_IA3902_wt_Chromosome	A	118	2.467	260
10086	-	1	RAATTY	C.jejuni_IA3902_wt_Chromosome	A	395	5.555	295
10215	+	1	GAAGAA	C.jejuni_IA3902_wt_Chromosome	A	404	6.389	282
10268	+	1	RAATTY	C.jejuni_IA3902_wt_Chromosome	A	293	4.917	248
10269	-	1	GAAGAA	C.jejuni_IA3902_wt_Chromosome	A	328	5.275	308
10269	-	1	RAATTY	C.jejuni_IA3902_wt_Chromosome	A	328	5.275	308
10292	+	1	RAATTY	C.jejuni_IA3902_wt_Chromosome	A	199	3.094	262
10293	-	1	RAATTY	C.jejuni_IA3902_wt_Chromosome	A	264	3.427	288
10339	+	1	RAATTY	C.jejuni_IA3902_wt_Chromosome	A	300	3.883	274
10340	-	1	RAATTY	C.jejuni_IA3902_wt_Chromosome	A	353	4.414	303
10356	+	1	RAATTY	C.jejuni_IA3902_wt_Chromosome	A	178	2.87	279
10357	-	1	RAATTY	C.jejuni_IA3902_wt_Chromosome	A	395	5.367	285
10455	+	1	RAATTY	C.jejuni_IA3902_wt_Chromosome	A	356	4.186	282
10456	-	1	RAATTY	C.jejuni_IA3902_wt_Chromosome	A	445	6.887	282
10835	+	1	RAATTY	C.jejuni_IA3902_wt_Chromosome	A	287	3.685	298
10836	-	1	RAATTY	C.jejuni_IA3902_wt_Chromosome	A	27	1.769	310
11045	+	1	RAATTY	C.jejuni_IA3902_wt_Chromosome	A	343	4.42	294
11046	-	1	RAATTY	C.jejuni_IA3902_wt_Chromosome	A	329	4.133	307
11100	+	1	GCANNNNNRTTA	C.jejuni_IA3902_wt_Chromosome	A	458	6.226	327
11107	-	1	TAAYNNNNNTGC	C.jejuni_IA3902_wt_Chromosome	A	379	4.755	311
11296	+	1	RAATTY	C.jejuni_IA3902_wt_Chromosome	A	273	3.561	311
11297	-	1	RAATTY	C.jejuni_IA3902_wt_Chromosome	A	372	7.388	296
11413	+	1	RAATTY	C.jejuni_IA3902_wt_Chromosome	A	165	2.698	318
11414	-	1	RAATTY	C.jejuni_IA3902_wt_Chromosome	A	465	7.748	308
11442	+	1	RAATTY	C.jejuni_IA3902_wt_Chromosome	A	397	5.156	302
11443	-	1	RAATTY	C.jejuni_IA3902_wt_Chromosome	A	428	5.747	300
11668	+	1	RAATTY	C.jejuni_IA3902_wt_Chromosome	A	461	5.611	334
11669	-	1	RAATTY	C.jejuni_IA3902_wt_Chromosome	A	403	5.532	296
11861	+	1	RAATTY	C.jejuni_IA3902_wt_Chromosome	A	388	5.619	308
11862	-	1	RAATTY	C.jejuni_IA3902_wt_Chromosome	A	372	5.362	299
11893	+	1	RAATTY	C.jejuni_IA3902_wt_Chromosome	A	416	5.119	318
11894	-	1	RAATTY	C.jejuni_IA3902_wt_Chromosome	A	411	6.175	299
11949	+	1	RAATTY	C.jejuni_IA3902_wt_Chromosome	A	375	4.458	327
11950	-	1	RAATTY	C.jejuni_IA3902_wt_Chromosome	A	303	3.808	299
11967	+	1	RAATTY	C.jejuni_IA3902_wt_Chromosome	A	403	5.762	325
11968	-	1	RAATTY	C.jejuni_IA3902_wt_Chromosome	A	375	4.97	289
12072	+	1	RAATTY	C.jejuni_IA3902_wt_Chromosome	A	374	4.619	322
12073	-	1	RAATTY	C.jejuni_IA3902_wt_Chromosome	A	324	5.09	287
12099	+	1	RAATTY	C.jejuni_IA3902_wt_Chromosome	A	457	6.485	317
12100	-	1	RAATTY	C.jejuni_IA3902_wt_Chromosome	A	393	5.731	286
12231	+	1	RAATTY	C.jejuni_IA3902_wt_Chromosome	A	312	3.945	321
12232	-	1	RAATTY	C.jejuni_IA3902_wt_Chromosome	A	355	4.938	286
12243	+	1	GAAGAA	C.jejuni_IA3902_wt_Chromosome	A	315	4.165	339
12397	+	1	RAATTY	C.jejuni_IA3902_wt_Chromosome	A	374	5.137	317
12398	-	1	RAATTY	C.jejuni_IA3902_wt_Chromosome	A	334	4.389	282
12464	+	1	RAATTY	C.jejuni_IA3902_wt_Chromosome	A	401	4.53	319
12465	-	1	RAATTY	C.jejuni_IA3902_wt_Chromosome	A	356	4.868	295
12532	+	1	CAAAYG	C.jejuni_IA3902_wt_Chromosome	A	412	5.677	325
12777	-	1	CAAAYG	C.jejuni_IA3902_wt_Chromosome	A	382	6.267	308
12950	+	1	RAATTY	C.jejuni_IA3902_wt_Chromosome	A	463	6.818	321
12951	-	1	RAATTY	C.jejuni_IA3902_wt_Chromosome	A	354	5.609	292
13023	+	1	RAATTY	C.jejuni_IA3902_wt_Chromosome	A	389	5.537	313
13024	-	1	RAATTY	C.jejuni_IA3902_wt_Chromosome	A	311	4.334	286
13176	+	1	RAATTY	C.jejuni_IA3902_wt_Chromosome	A	423	6.134	310
13177	-	1	RAATTY	C.jejuni_IA3902_wt_Chromosome	A	319	4.526	288
13355	+	1	RAATTY	C.jejuni_IA3902_wt_Chromosome	A	415	5.322	319
13355	+	1	GAAGAA	C.jejuni_IA3902_wt_Chromosome	A	415	5.322	319
13356	-	1	RAATTY	C.jejuni_IA3902_wt_Chromosome	A	293	3.435	283
13446	+	1	RAATTY	C.jejuni_IA3902_wt_Chromosome	A	250	3.345	316
13447	-	1	RAATTY	C.jejuni_IA3902_wt_Chromosome	A	350	4.992	291
13532	+	1	GAAGAA	C.jejuni_IA3902_wt_Chromosome	A	413	6.968	322
13595	+	1	RAATTY	C.jejuni_IA3902_wt_Chromosome	A	471	5.868	317
13596	-	1	RAATTY	C.jejuni_IA3902_wt_Chromosome	A	299	4.088	290
13634	+	1	RAATTY	C.jejuni_IA3902_wt_Chromosome	A	430	5.88	330
13635	-	1	RAATTY	C.jejuni_IA3902_wt_Chromosome	A	366	4.668	302
13842	+	1	TAAYNNNNNTGC	C.jejuni_IA3902_wt_Chromosome	A	448	4.809	350
13849	-	1	GCANNNNNRTTA	C.jejuni_IA3902_wt_Chromosome	A	322	3.595	321
13864	-	1	GAAGAA	C.jejuni_IA3902_wt_Chromosome	A	284	4.105	318
14004	+	1	RAATTY	C.jejuni_IA3902_wt_Chromosome	A	402	6.101	315
14005	-	1	RAATTY	C.jejuni_IA3902_wt_Chromosome	A	310	4.548	288
14060	+	1	GCANNNNNRTTA	C.jejuni_IA3902_wt_Chromosome	A	304	3.792	334
14067	-	1	TAAYNNNNNTGC	C.jejuni_IA3902_wt_Chromosome	A	380	5.088	306
14137	+	1	TAAYNNNNNTGC	C.jejuni_IA3902_wt_Chromosome	A	397	5.336	323
14144	-	1	GCANNNNNRTTA	C.jejuni_IA3902_wt_Chromosome	A	433	5.414	300
14199	+	1	RAATTY	C.jejuni_IA3902_wt_Chromosome	A	412	6.479	305
14200	-	1	RAATTY	C.jejuni_IA3902_wt_Chromosome	A	357	5.027	294
14299	+	1	RAATTY	C.jejuni_IA3902_wt_Chromosome	A	363	4.622	321
14300	-	1	RAATTY	C.jejuni_IA3902_wt_Chromosome	A	289	3.767	291
14312	+	1	RAATTY	C.jejuni_IA3902_wt_Chromosome	A	365	4.783	298
14313	-	1	RAATTY	C.jejuni_IA3902_wt_Chromosome	A	352	5.256	275
14334	+	1	RAATTY	C.jejuni_IA3902_wt_Chromosome	A	366	4.615	328
14335	-	1	RAATTY	C.jejuni_IA3902_wt_Chromosome	A	234	3.18	289
14435	+	1	RAATTY	C.jejuni_IA3902_wt_Chromosome	A	324	4.041	323
14436	-	1	RAATTY	C.jejuni_IA3902_wt_Chromosome	A	320	4.699	283
14497	-	1	GAAGAA	C.jejuni_IA3902_wt_Chromosome	A	396	5.801	301
14743	-	1	GAAGAA	C.jejuni_IA3902_wt_Chromosome	A	458	9.073	285
14890	-	1	GAAGAA	C.jejuni_IA3902_wt_Chromosome	A	387	6.542	311
14905	-	1	GAAGAA	C.jejuni_IA3902_wt_Chromosome	A	404	6.442	300
14919	+	1	RAATTY	C.jejuni_IA3902_wt_Chromosome	A	468	6.72	321
14920	-	1	RAATTY	C.jejuni_IA3902_wt_Chromosome	A	189	2.933	288
14962	+	1	RAATTY	C.jejuni_IA3902_wt_Chromosome	A	359	4.655	306
14963	-	1	RAATTY	C.jejuni_IA3902_wt_Chromosome	A	349	4.945	280
14979	+	1	RAATTY	C.jejuni_IA3902_wt_Chromosome	A	391	5.837	300
14980	-	1	RAATTY	C.jejuni_IA3902_wt_Chromosome	A	350	5.801	284
15001	+	1	RAATTY	C.jejuni_IA3902_wt_Chromosome	A	400	5.19	318
15002	-	1	RAATTY	C.jejuni_IA3902_wt_Chromosome	A	237	3.481	290
15023	+	1	RAATTY	C.jejuni_IA3902_wt_Chromosome	A	448	6.57	316
15024	-	1	RAATTY	C.jejuni_IA3902_wt_Chromosome	A	323	3.966	286
15198	+	1	CAAAYG	C.jejuni_IA3902_wt_Chromosome	A	452	8.667	323
15310	+	1	RAATTY	C.jejuni_IA3902_wt_Chromosome	A	362	5.587	308
15311	-	1	RAATTY	C.jejuni_IA3902_wt_Chromosome	A	438	6.054	290
15321	+	1	CAAAYG	C.jejuni_IA3902_wt_Chromosome	A	326	3.937	335
15460	+	1	GAAGAA	C.jejuni_IA3902_wt_Chromosome	A	208	3.387	327
15462	+	1	RAATTY	C.jejuni_IA3902_wt_Chromosome	A	215	3.699	311
15463	-	1	RAATTY	C.jejuni_IA3902_wt_Chromosome	A	392	4.723	298
15505	+	1	RAATTY	C.jejuni_IA3902_wt_Chromosome	A	294	3.569	315
15506	-	1	RAATTY	C.jejuni_IA3902_wt_Chromosome	A	311	4.041	288
15550	+	1	RAATTY	C.jejuni_IA3902_wt_Chromosome	A	358	4.625	313
15551	-	1	RAATTY	C.jejuni_IA3902_wt_Chromosome	A	121	2.594	299
15570	+	1	CAAAYG	C.jejuni_IA3902_wt_Chromosome	A	434	5.653	336
15615	+	1	RAATTY	C.jejuni_IA3902_wt_Chromosome	A	448	7.189	323
15616	-	1	RAATTY	C.jejuni_IA3902_wt_Chromosome	A	393	5.726	302
15688	+	1	GAAGAA	C.jejuni_IA3902_wt_Chromosome	A	429	7.144	329
15691	+	1	GAAGAA	C.jejuni_IA3902_wt_Chromosome	A	334	4.384	336
15864	+	1	GAGNNNNNRTG	C.jejuni_IA3902_wt_Chromosome	A	310	5.603	335
15872	-	1	CAYNNNNNCTC	C.jejuni_IA3902_wt_Chromosome	A	419	5.746	316
15904	+	1	RAATTY	C.jejuni_IA3902_wt_Chromosome	A	483	7.216	327
15905	-	1	RAATTY	C.jejuni_IA3902_wt_Chromosome	A	325	5.023	283
16040	+	1	RAATTY	C.jejuni_IA3902_wt_Chromosome	A	311	3.991	324
16041	-	1	RAATTY	C.jejuni_IA3902_wt_Chromosome	A	326	4.005	300
16142	+	1	RAATTY	C.jejuni_IA3902_wt_Chromosome	A	470	5.841	324
16143	-	1	RAATTY	C.jejuni_IA3902_wt_Chromosome	A	394	6.895	302
16159	+	1	GAAGAA	C.jejuni_IA3902_wt_Chromosome	A	502	8.744	342
16162	+	1	GAAGAA	C.jejuni_IA3902_wt_Chromosome	A	445	6.47	342
16165	+	1	RAATTY	C.jejuni_IA3902_wt_Chromosome	A	435	5.314	320
16166	-	1	RAATTY	C.jejuni_IA3902_wt_Chromosome	A	369	5.025	290
16183	+	1	GAAGAA	C.jejuni_IA3902_wt_Chromosome	A	465	6.385	332
16183	+	1	RAATTY	C.jejuni_IA3902_wt_Chromosome	A	465	6.385	332
16184	-	1	RAATTY	C.jejuni_IA3902_wt_Chromosome	A	350	4.673	302
16432	+	1	RAATTY	C.jejuni_IA3902_wt_Chromosome	A	366	4.374	320
16433	-	1	RAATTY	C.jejuni_IA3902_wt_Chromosome	A	407	6.056	272
16492	-	1	CAAAYG	C.jejuni_IA3902_wt_Chromosome	A	315	4.252	275
16853	+	1	RAATTY	C.jejuni_IA3902_wt_Chromosome	A	396	6.349	310
16854	-	1	RAATTY	C.jejuni_IA3902_wt_Chromosome	A	227	3.163	270
16897	-	1	GAAGAA	C.jejuni_IA3902_wt_Chromosome	A	43	1.941	287
16913	+	1	RAATTY	C.jejuni_IA3902_wt_Chromosome	A	348	4.103	313
16914	-	1	RAATTY	C.jejuni_IA3902_wt_Chromosome	A	81	2.157	276
16975	-	1	GAAGAA	C.jejuni_IA3902_wt_Chromosome	A	270	3.378	291
17001	+	1	RAATTY	C.jejuni_IA3902_wt_Chromosome	A	328	3.833	308
17002	-	1	RAATTY	C.jejuni_IA3902_wt_Chromosome	A	362	4.772	276
17159	+	1	RAATTY	C.jejuni_IA3902_wt_Chromosome	A	388	5.05	304
17160	-	1	RAATTY	C.jejuni_IA3902_wt_Chromosome	A	344	6.086	278
17266	-	1	GAAGAA	C.jejuni_IA3902_wt_Chromosome	A	338	5.698	296
17282	-	1	CAAAYG	C.jejuni_IA3902_wt_Chromosome	A	437	7.797	278
17314	+	1	GAAGAA	C.jejuni_IA3902_wt_Chromosome	A	430	8.054	321
17347	+	1	RAATTY	C.jejuni_IA3902_wt_Chromosome	A	325	3.986	311
17348	-	1	RAATTY	C.jejuni_IA3902_wt_Chromosome	A	399	7.091	295
17357	+	1	RAATTY	C.jejuni_IA3902_wt_Chromosome	A	159	2.648	310
17358	-	1	RAATTY	C.jejuni_IA3902_wt_Chromosome	A	304	3.506	283
17388	+	1	RAATTY	C.jejuni_IA3902_wt_Chromosome	A	404	5.807	292
17389	-	1	RAATTY	C.jejuni_IA3902_wt_Chromosome	A	361	4.043	294
17469	+	1	RAATTY	C.jejuni_IA3902_wt_Chromosome	A	244	3.241	309
17470	-	1	RAATTY	C.jejuni_IA3902_wt_Chromosome	A	285	3.763	287
17555	+	1	RAATTY	C.jejuni_IA3902_wt_Chromosome	A	402	6.438	312
17556	-	1	RAATTY	C.jejuni_IA3902_wt_Chromosome	A	374	5.382	289
17768	+	1	RAATTY	C.jejuni_IA3902_wt_Chromosome	A	388	6.499	303
17769	-	1	RAATTY	C.jejuni_IA3902_wt_Chromosome	A	356	5.338	290
17981	+	1	RAATTY	C.jejuni_IA3902_wt_Chromosome	A	350	4.653	304
17982	-	1	RAATTY	C.jejuni_IA3902_wt_Chromosome	A	141	2.534	293
18146	+	1	RAATTY	C.jejuni_IA3902_wt_Chromosome	A	19	1.565	312
18147	-	1	RAATTY	C.jejuni_IA3902_wt_Chromosome	A	439	5.871	294
18177	+	1	CAYNNNNNCTC	C.jejuni_IA3902_wt_Chromosome	A	491	7.073	335
18185	-	1	GAGNNNNNRTG	C.jejuni_IA3902_wt_Chromosome	A	331	4.335	307
18226	+	1	RAATTY	C.jejuni_IA3902_wt_Chromosome	A	412	6.037	305
18227	-	1	RAATTY	C.jejuni_IA3902_wt_Chromosome	A	267	3.518	295
18364	+	1	CAAAYG	C.jejuni_IA3902_wt_Chromosome	A	353	3.951	314
18619	+	1	RAATTY	C.jejuni_IA3902_wt_Chromosome	A	406	4.938	298
18620	-	1	RAATTY	C.jejuni_IA3902_wt_Chromosome	A	188	2.75	296
19140	+	1	RAATTY	C.jejuni_IA3902_wt_Chromosome	A	392	5.151	289
19141	-	1	RAATTY	C.jejuni_IA3902_wt_Chromosome	A	71	2.111	307
19157	+	1	RAATTY	C.jejuni_IA3902_wt_Chromosome	A	372	7.05	278
19158	-	1	RAATTY	C.jejuni_IA3902_wt_Chromosome	A	384	5.251	304
19173	+	1	RAATTY	C.jejuni_IA3902_wt_Chromosome	A	390	6.974	273
19174	-	1	RAATTY	C.jejuni_IA3902_wt_Chromosome	A	364	4.948	304
19212	+	1	RAATTY	C.jejuni_IA3902_wt_Chromosome	A	426	6.689	289
19213	-	1	RAATTY	C.jejuni_IA3902_wt_Chromosome	A	351	4.555	313
19309	+	1	RAATTY	C.jejuni_IA3902_wt_Chromosome	A	359	5.003	295
19310	-	1	RAATTY	C.jejuni_IA3902_wt_Chromosome	A	339	4.412	295
19455	+	1	RAATTY	C.jejuni_IA3902_wt_Chromosome	A	259	3.662	298
19456	-	1	RAATTY	C.jejuni_IA3902_wt_Chromosome	A	362	4.653	305
19539	+	1	RAATTY	C.jejuni_IA3902_wt_Chromosome	A	318	4.216	290
19540	-	1	RAATTY	C.jejuni_IA3902_wt_Chromosome	A	260	3.223	323
19555	+	1	GAAGAA	C.jejuni_IA3902_wt_Chromosome	A	393	5.72	297
19558	+	1	GAAGAA	C.jejuni_IA3902_wt_Chromosome	A	316	4.315	305
19570	+	1	GAAGAA	C.jejuni_IA3902_wt_Chromosome	A	414	6.795	300
19580	+	1	RAATTY	C.jejuni_IA3902_wt_Chromosome	A	358	4.626	292
19581	-	1	RAATTY	C.jejuni_IA3902_wt_Chromosome	A	358	4.606	325
19599	+	1	RAATTY	C.jejuni_IA3902_wt_Chromosome	A	373	5.315	294
19600	-	1	RAATTY	C.jejuni_IA3902_wt_Chromosome	A	351	4.085	324
19613	+	1	RAATTY	C.jejuni_IA3902_wt_Chromosome	A	218	3.224	291
19614	-	1	RAATTY	C.jejuni_IA3902_wt_Chromosome	A	421	6.051	316
19672	+	1	RAATTY	C.jejuni_IA3902_wt_Chromosome	A	362	5.244	297
19673	-	1	RAATTY	C.jejuni_IA3902_wt_Chromosome	A	338	4.909	315
19691	+	1	RAATTY	C.jejuni_IA3902_wt_Chromosome	A	435	6.733	288
19692	-	1	RAATTY	C.jejuni_IA3902_wt_Chromosome	A	264	3.407	321
19698	+	1	CAAAYG	C.jejuni_IA3902_wt_Chromosome	A	400	4.989	311
19769	+	1	CAAAYG	C.jejuni_IA3902_wt_Chromosome	A	336	5.038	297
19813	+	1	RAATTY	C.jejuni_IA3902_wt_Chromosome	A	451	6.524	302
19814	-	1	RAATTY	C.jejuni_IA3902_wt_Chromosome	A	275	3.69	296
20039	+	1	RAATTY	C.jejuni_IA3902_wt_Chromosome	A	347	5.535	304
20040	-	1	RAATTY	C.jejuni_IA3902_wt_Chromosome	A	439	6.575	320
20074	+	1	RAATTY	C.jejuni_IA3902_wt_Chromosome	A	326	4.216	298
20075	-	1	RAATTY	C.jejuni_IA3902_wt_Chromosome	A	416	6.568	318
20086	+	1	RAATTY	C.jejuni_IA3902_wt_Chromosome	A	466	7.408	293
20087	-	1	RAATTY	C.jejuni_IA3902_wt_Chromosome	A	388	6.164	301
20189	+	1	RAATTY	C.jejuni_IA3902_wt_Chromosome	A	311	4.113	297
20190	-	1	RAATTY	C.jejuni_IA3902_wt_Chromosome	A	370	5.794	294
20241	-	1	CAAAYG	C.jejuni_IA3902_wt_Chromosome	A	395	4.849	320
20250	+	1	RAATTY	C.jejuni_IA3902_wt_Chromosome	A	322	3.991	311
20251	-	1	RAATTY	C.jejuni_IA3902_wt_Chromosome	A	416	5.625	309
20310	+	1	RAATTY	C.jejuni_IA3902_wt_Chromosome	A	296	3.752	300
20310	+	1	GAAGAA	C.jejuni_IA3902_wt_Chromosome	A	296	3.752	300
20311	-	1	RAATTY	C.jejuni_IA3902_wt_Chromosome	A	399	5.271	313
20325	+	1	RAATTY	C.jejuni_IA3902_wt_Chromosome	A	408	6.619	287
20326	-	1	RAATTY	C.jejuni_IA3902_wt_Chromosome	A	386	4.904	315
20378	+	1	RAATTY	C.jejuni_IA3902_wt_Chromosome	A	450	7.046	287
20379	-	1	RAATTY	C.jejuni_IA3902_wt_Chromosome	A	425	5.826	317
20393	+	1	RAATTY	C.jejuni_IA3902_wt_Chromosome	A	401	6.103	283
20394	-	1	RAATTY	C.jejuni_IA3902_wt_Chromosome	A	401	5.413	321
20538	+	1	RAATTY	C.jejuni_IA3902_wt_Chromosome	A	170	2.808	288
20539	-	1	RAATTY	C.jejuni_IA3902_wt_Chromosome	A	416	6.068	307
20608	+	1	RAATTY	C.jejuni_IA3902_wt_Chromosome	A	386	5.868	290
20609	-	1	RAATTY	C.jejuni_IA3902_wt_Chromosome	A	306	4.38	298
20669	+	1	RAATTY	C.jejuni_IA3902_wt_Chromosome	A	391	6.645	294
20670	-	1	RAATTY	C.jejuni_IA3902_wt_Chromosome	A	436	5.536	309
20999	+	1	RAATTY	C.jejuni_IA3902_wt_Chromosome	A	436	6.838	290
21000	-	1	RAATTY	C.jejuni_IA3902_wt_Chromosome	A	434	5.999	343
21371	+	1	RAATTY	C.jejuni_IA3902_wt_Chromosome	A	362	6.036	274
21372	-	1	RAATTY	C.jejuni_IA3902_wt_Chromosome	A	365	4.078	334
21404	+	1	CAAAYG	C.jejuni_IA3902_wt_Chromosome	A	438	6.262	292
21483	+	1	GAAGAA	C.jejuni_IA3902_wt_Chromosome	A	382	5.949	293
21549	+	1	GAAGAA	C.jejuni_IA3902_wt_Chromosome	A	436	6.626	289
21590	+	1	RAATTY	C.jejuni_IA3902_wt_Chromosome	A	390	5.879	278
21591	-	1	RAATTY	C.jejuni_IA3902_wt_Chromosome	A	422	4.55	335
21627	+	1	GAAGAA	C.jejuni_IA3902_wt_Chromosome	A	375	5.615	302
21637	+	1	RAATTY	C.jejuni_IA3902_wt_Chromosome	A	343	5.848	268
21638	-	1	RAATTY	C.jejuni_IA3902_wt_Chromosome	A	331	3.897	345
21670	+	1	RAATTY	C.jejuni_IA3902_wt_Chromosome	A	341	5.585	286
21671	-	1	RAATTY	C.jejuni_IA3902_wt_Chromosome	A	334	3.707	341
21848	+	1	CAAAYG	C.jejuni_IA3902_wt_Chromosome	A	411	5.653	302
21891	+	1	GAAGAA	C.jejuni_IA3902_wt_Chromosome	A	433	5.845	296
21967	+	1	GAGNNNNNRTG	C.jejuni_IA3902_wt_Chromosome	A	229	3.332	304
21975	-	1	CAYNNNNNCTC	C.jejuni_IA3902_wt_Chromosome	A	411	4.536	364
21979	+	1	RAATTY	C.jejuni_IA3902_wt_Chromosome	A	444	6.131	294
21980	-	1	RAATTY	C.jejuni_IA3902_wt_Chromosome	A	409	5.158	320
22269	+	1	RAATTY	C.jejuni_IA3902_wt_Chromosome	A	443	8.319	288
22270	-	1	RAATTY	C.jejuni_IA3902_wt_Chromosome	A	422	6.609	338
22386	+	1	RAATTY	C.jejuni_IA3902_wt_Chromosome	A	245	3.335	297
22387	-	1	RAATTY	C.jejuni_IA3902_wt_Chromosome	A	456	5.276	353
22451	+	1	RAATTY	C.jejuni_IA3902_wt_Chromosome	A	366	5.213	310
22452	-	1	RAATTY	C.jejuni_IA3902_wt_Chromosome	A	393	5.167	319
22539	+	1	RAATTY	C.jejuni_IA3902_wt_Chromosome	A	395	4.982	311
22540	-	1	RAATTY	C.jejuni_IA3902_wt_Chromosome	A	438	7.005	347
22564	+	1	RAATTY	C.jejuni_IA3902_wt_Chromosome	A	429	6.405	296
22565	-	1	RAATTY	C.jejuni_IA3902_wt_Chromosome	A	442	6.601	332
22587	+	1	RAATTY	C.jejuni_IA3902_wt_Chromosome	A	416	6.875	308
22588	-	1	RAATTY	C.jejuni_IA3902_wt_Chromosome	A	473	6.396	336
22703	+	1	RAATTY	C.jejuni_IA3902_wt_Chromosome	A	359	5.929	293
22704	-	1	RAATTY	C.jejuni_IA3902_wt_Chromosome	A	458	7.306	337
22996	+	1	RAATTY	C.jejuni_IA3902_wt_Chromosome	A	361	5.233	293
22997	-	1	RAATTY	C.jejuni_IA3902_wt_Chromosome	A	379	5.54	334
23029	+	1	RAATTY	C.jejuni_IA3902_wt_Chromosome	A	385	6.968	298
23030	-	1	RAATTY	C.jejuni_IA3902_wt_Chromosome	A	407	5.857	323
23442	+	1	RAATTY	C.jejuni_IA3902_wt_Chromosome	A	416	6.411	299
23443	-	1	RAATTY	C.jejuni_IA3902_wt_Chromosome	A	271	3.56	318
23445	-	1	GAAGAA	C.jejuni_IA3902_wt_Chromosome	A	282	3.873	332
23642	+	1	RAATTY	C.jejuni_IA3902_wt_Chromosome	A	352	5.762	286
23643	-	1	RAATTY	C.jejuni_IA3902_wt_Chromosome	A	318	4.46	317
23683	+	1	RAATTY	C.jejuni_IA3902_wt_Chromosome	A	439	7.258	299
23684	-	1	RAATTY	C.jejuni_IA3902_wt_Chromosome	A	170	2.663	328
23900	+	1	RAATTY	C.jejuni_IA3902_wt_Chromosome	A	295	3.48	299
23901	-	1	RAATTY	C.jejuni_IA3902_wt_Chromosome	A	390	5.33	316
24086	+	1	RAATTY	C.jejuni_IA3902_wt_Chromosome	A	333	5.063	286
24087	-	1	RAATTY	C.jejuni_IA3902_wt_Chromosome	A	411	5.458	323
24130	+	1	RAATTY	C.jejuni_IA3902_wt_Chromosome	A	350	5.053	294
24131	-	1	RAATTY	C.jejuni_IA3902_wt_Chromosome	A	165	2.527	309
24200	+	1	RAATTY	C.jejuni_IA3902_wt_Chromosome	A	160	2.673	304
24201	-	1	RAATTY	C.jejuni_IA3902_wt_Chromosome	A	342	4.472	316
24237	+	1	RAATTY	C.jejuni_IA3902_wt_Chromosome	A	329	4.104	289
24238	-	1	RAATTY	C.jejuni_IA3902_wt_Chromosome	A	364	4.547	323
24243	-	1	GAAGAA	C.jejuni_IA3902_wt_Chromosome	A	428	9.416	342
24359	+	1	RAATTY	C.jejuni_IA3902_wt_Chromosome	A	286	4.185	299
24360	-	1	RAATTY	C.jejuni_IA3902_wt_Chromosome	A	384	4.315	322
24405	+	1	RAATTY	C.jejuni_IA3902_wt_Chromosome	A	359	4.828	298
24406	-	1	RAATTY	C.jejuni_IA3902_wt_Chromosome	A	433	6.456	313
24427	+	1	RAATTY	C.jejuni_IA3902_wt_Chromosome	A	353	6.146	291
24428	-	1	RAATTY	C.jejuni_IA3902_wt_Chromosome	A	378	5.285	322
24449	+	1	RAATTY	C.jejuni_IA3902_wt_Chromosome	A	371	4.157	304
24450	-	1	RAATTY	C.jejuni_IA3902_wt_Chromosome	A	430	6.018	332
24648	-	1	GAAGAA	C.jejuni_IA3902_wt_Chromosome	A	316	4.279	328
24651	-	1	GAAGAA	C.jejuni_IA3902_wt_Chromosome	A	466	6.845	324
24704	+	1	RAATTY	C.jejuni_IA3902_wt_Chromosome	A	62	2.085	291
24705	-	1	RAATTY	C.jejuni_IA3902_wt_Chromosome	A	458	6.282	318
24762	+	1	RAATTY	C.jejuni_IA3902_wt_Chromosome	A	328	4.084	291
24763	-	1	RAATTY	C.jejuni_IA3902_wt_Chromosome	A	392	5.368	314
24957	+	1	RAATTY	C.jejuni_IA3902_wt_Chromosome	A	402	5.971	296
24958	-	1	RAATTY	C.jejuni_IA3902_wt_Chromosome	A	338	4.341	304
25179	+	1	RAATTY	C.jejuni_IA3902_wt_Chromosome	A	404	5.595	288
25180	-	1	RAATTY	C.jejuni_IA3902_wt_Chromosome	A	421	5.503	313
25207	+	1	RAATTY	C.jejuni_IA3902_wt_Chromosome	A	418	5.869	286
25208	-	1	RAATTY	C.jejuni_IA3902_wt_Chromosome	A	427	5.653	305
25237	+	1	RAATTY	C.jejuni_IA3902_wt_Chromosome	A	333	4.72	284
25238	-	1	RAATTY	C.jejuni_IA3902_wt_Chromosome	A	183	2.84	318
25256	+	1	RAATTY	C.jejuni_IA3902_wt_Chromosome	A	414	7.162	278
25257	-	1	RAATTY	C.jejuni_IA3902_wt_Chromosome	A	262	3.455	319
25269	-	1	GAAGAA	C.jejuni_IA3902_wt_Chromosome	A	439	5.082	324
25424	+	1	RAATTY	C.jejuni_IA3902_wt_Chromosome	A	389	6.378	267
25425	-	1	RAATTY	C.jejuni_IA3902_wt_Chromosome	A	490	7.599	336
25434	-	1	GAAGAA	C.jejuni_IA3902_wt_Chromosome	A	282	3.276	339
25449	+	1	RAATTY	C.jejuni_IA3902_wt_Chromosome	A	355	4.915	284
25450	-	1	RAATTY	C.jejuni_IA3902_wt_Chromosome	A	346	4.924	310
25517	+	1	RAATTY	C.jejuni_IA3902_wt_Chromosome	A	345	5.323	285
25518	-	1	RAATTY	C.jejuni_IA3902_wt_Chromosome	A	343	4.211	313
25726	+	1	RAATTY	C.jejuni_IA3902_wt_Chromosome	A	384	6.541	285
25727	-	1	RAATTY	C.jejuni_IA3902_wt_Chromosome	A	411	5.021	326
25861	+	1	RAATTY	C.jejuni_IA3902_wt_Chromosome	A	387	6.777	273
25862	-	1	RAATTY	C.jejuni_IA3902_wt_Chromosome	A	485	6.031	345
25879	-	1	CAAAYG	C.jejuni_IA3902_wt_Chromosome	A	446	5.012	342
26004	+	1	CAYNNNNNCTC	C.jejuni_IA3902_wt_Chromosome	A	363	5.155	296
26012	-	1	GAGNNNNNRTG	C.jejuni_IA3902_wt_Chromosome	A	350	3.987	329
26026	+	1	RAATTY	C.jejuni_IA3902_wt_Chromosome	A	351	6.158	270
26027	-	1	RAATTY	C.jejuni_IA3902_wt_Chromosome	A	419	5.325	329
26244	+	1	GAGNNNNNRTG	C.jejuni_IA3902_wt_Chromosome	A	336	4.597	294
26252	-	1	CAYNNNNNCTC	C.jejuni_IA3902_wt_Chromosome	A	294	3.375	342
26331	+	1	RAATTY	C.jejuni_IA3902_wt_Chromosome	A	362	5.982	283
26332	-	1	RAATTY	C.jejuni_IA3902_wt_Chromosome	A	354	5.289	325
26364	-	1	GAAGAA	C.jejuni_IA3902_wt_Chromosome	A	438	5.725	336
26482	+	1	RAATTY	C.jejuni_IA3902_wt_Chromosome	A	395	5.982	279
26483	-	1	RAATTY	C.jejuni_IA3902_wt_Chromosome	A	364	4.946	331
26545	+	1	RAATTY	C.jejuni_IA3902_wt_Chromosome	A	220	3.057	280
26546	-	1	RAATTY	C.jejuni_IA3902_wt_Chromosome	A	387	4.731	332
26839	+	1	RAATTY	C.jejuni_IA3902_wt_Chromosome	A	340	4.851	286
26840	-	1	RAATTY	C.jejuni_IA3902_wt_Chromosome	A	390	5.314	330
26963	+	1	RAATTY	C.jejuni_IA3902_wt_Chromosome	A	361	6.906	272
26964	-	1	RAATTY	C.jejuni_IA3902_wt_Chromosome	A	462	6.603	335
27176	+	1	CAYNNNNNCTC	C.jejuni_IA3902_wt_Chromosome	A	270	4.265	299
27184	-	1	GAGNNNNNRTG	C.jejuni_IA3902_wt_Chromosome	A	387	4.651	343
27218	+	1	RAATTY	C.jejuni_IA3902_wt_Chromosome	A	353	5.397	280
27219	-	1	RAATTY	C.jejuni_IA3902_wt_Chromosome	A	438	5.574	340
27412	-	1	GAAGAA	C.jejuni_IA3902_wt_Chromosome	A	494	6.113	345
27646	+	1	RAATTY	C.jejuni_IA3902_wt_Chromosome	A	375	4.783	283
27647	-	1	RAATTY	C.jejuni_IA3902_wt_Chromosome	A	435	5.986	324
27676	+	1	RAATTY	C.jejuni_IA3902_wt_Chromosome	A	32	1.793	281
27677	-	1	RAATTY	C.jejuni_IA3902_wt_Chromosome	A	193	2.845	322
27873	+	1	CAYNNNNNCTC	C.jejuni_IA3902_wt_Chromosome	A	353	4.434	296
27881	-	1	GAGNNNNNRTG	C.jejuni_IA3902_wt_Chromosome	A	301	4.202	323
28081	+	1	RAATTY	C.jejuni_IA3902_wt_Chromosome	A	237	3.334	273
28082	-	1	RAATTY	C.jejuni_IA3902_wt_Chromosome	A	192	2.829	313
28117	+	1	RAATTY	C.jejuni_IA3902_wt_Chromosome	A	272	3.406	277
28118	-	1	RAATTY	C.jejuni_IA3902_wt_Chromosome	A	447	6.836	323
28137	-	1	CAAAYG	C.jejuni_IA3902_wt_Chromosome	A	386	5.035	326
28164	+	1	RAATTY	C.jejuni_IA3902_wt_Chromosome	A	318	4.724	280
28165	-	1	RAATTY	C.jejuni_IA3902_wt_Chromosome	A	361	4.325	311
28364	+	1	RAATTY	C.jejuni_IA3902_wt_Chromosome	A	310	4.708	257
28365	-	1	RAATTY	C.jejuni_IA3902_wt_Chromosome	A	391	6.943	301
28628	-	1	GAAGAA	C.jejuni_IA3902_wt_Chromosome	A	352	5.167	320
29045	+	1	CAYNNNNNCTC	C.jejuni_IA3902_wt_Chromosome	A	331	5.471	276
29053	-	1	GAGNNNNNRTG	C.jejuni_IA3902_wt_Chromosome	A	462	7.175	334
29400	+	1	RAATTY	C.jejuni_IA3902_wt_Chromosome	A	332	5.147	253
29401	-	1	RAATTY	C.jejuni_IA3902_wt_Chromosome	A	456	7.477	330
29462	+	1	CAAAYG	C.jejuni_IA3902_wt_Chromosome	A	391	5.662	272
29619	+	1	TAAYNNNNNTGC	C.jejuni_IA3902_wt_Chromosome	A	427	5.912	283
29626	-	1	GCANNNNNRTTA	C.jejuni_IA3902_wt_Chromosome	A	548	6.675	348
29745	+	1	RAATTY	C.jejuni_IA3902_wt_Chromosome	A	377	5.9	278
29746	-	1	RAATTY	C.jejuni_IA3902_wt_Chromosome	A	427	4.68	333
29848	+	1	RAATTY	C.jejuni_IA3902_wt_Chromosome	A	205	3.228	274
29849	-	1	RAATTY	C.jejuni_IA3902_wt_Chromosome	A	445	5.754	320
30100	+	1	GAGNNNNNRTG	C.jejuni_IA3902_wt_Chromosome	A	353	5.12	294
30108	-	1	CAYNNNNNCTC	C.jejuni_IA3902_wt_Chromosome	A	382	4.119	337
30334	+	1	RAATTY	C.jejuni_IA3902_wt_Chromosome	A	401	6.841	273
30335	-	1	RAATTY	C.jejuni_IA3902_wt_Chromosome	A	452	5.904	318
30600	+	1	RAATTY	C.jejuni_IA3902_wt_Chromosome	A	269	3.822	274
30601	-	1	RAATTY	C.jejuni_IA3902_wt_Chromosome	A	409	6.925	312
30611	+	1	RAATTY	C.jejuni_IA3902_wt_Chromosome	A	322	4.246	285
30612	-	1	RAATTY	C.jejuni_IA3902_wt_Chromosome	A	232	3.423	315
30691	-	1	GAAGAA	C.jejuni_IA3902_wt_Chromosome	A	274	3.798	341
30863	+	1	CAYNNNNNCTC	C.jejuni_IA3902_wt_Chromosome	A	376	6.28	301
30867	+	1	RAATTY	C.jejuni_IA3902_wt_Chromosome	A	397	5.201	281
30868	-	1	RAATTY	C.jejuni_IA3902_wt_Chromosome	A	299	3.52	327
30871	-	1	GAGNNNNNRTG	C.jejuni_IA3902_wt_Chromosome	A	460	5.492	329
30954	+	1	RAATTY	C.jejuni_IA3902_wt_Chromosome	A	323	5.332	271
30955	-	1	RAATTY	C.jejuni_IA3902_wt_Chromosome	A	326	4.428	308
30994	+	1	RAATTY	C.jejuni_IA3902_wt_Chromosome	A	270	3.611	273
30995	-	1	RAATTY	C.jejuni_IA3902_wt_Chromosome	A	458	6.093	320
31528	+	1	RAATTY	C.jejuni_IA3902_wt_Chromosome	A	398	8.034	277
31529	-	1	RAATTY	C.jejuni_IA3902_wt_Chromosome	A	402	5.092	328
31565	+	1	GAAGAA	C.jejuni_IA3902_wt_Chromosome	A	301	4.351	295
31631	+	1	RAATTY	C.jejuni_IA3902_wt_Chromosome	A	335	5.369	253
31632	-	1	RAATTY	C.jejuni_IA3902_wt_Chromosome	A	379	6.028	309
31641	+	1	RAATTY	C.jejuni_IA3902_wt_Chromosome	A	397	5.93	261
31642	-	1	RAATTY	C.jejuni_IA3902_wt_Chromosome	A	393	5.057	330
31675	+	1	GAAGAA	C.jejuni_IA3902_wt_Chromosome	A	359	6.561	294
31676	+	1	RAATTY	C.jejuni_IA3902_wt_Chromosome	A	25	1.443	287
31677	-	1	RAATTY	C.jejuni_IA3902_wt_Chromosome	A	4	1.045	313
31694	+	1	RAATTY	C.jejuni_IA3902_wt_Chromosome	A	380	5.51	259
31695	-	1	RAATTY	C.jejuni_IA3902_wt_Chromosome	A	416	6.039	309
31706	+	1	RAATTY	C.jejuni_IA3902_wt_Chromosome	A	361	5.807	268
31707	-	1	RAATTY	C.jejuni_IA3902_wt_Chromosome	A	309	3.834	305
31766	+	1	RAATTY	C.jejuni_IA3902_wt_Chromosome	A	359	5.718	263
31767	-	1	RAATTY	C.jejuni_IA3902_wt_Chromosome	A	308	3.712	315
32034	+	1	RAATTY	C.jejuni_IA3902_wt_Chromosome	A	133	2.481	274
32035	-	1	RAATTY	C.jejuni_IA3902_wt_Chromosome	A	360	5.844	310
32133	-	1	GAAGAA	C.jejuni_IA3902_wt_Chromosome	A	334	6.934	332
32136	-	1	GAAGAA	C.jejuni_IA3902_wt_Chromosome	A	435	7.448	318
32262	+	1	RAATTY	C.jejuni_IA3902_wt_Chromosome	A	391	6.277	271
32263	-	1	RAATTY	C.jejuni_IA3902_wt_Chromosome	A	364	5.114	298
32537	+	1	RAATTY	C.jejuni_IA3902_wt_Chromosome	A	57	2.004	260
32538	-	1	RAATTY	C.jejuni_IA3902_wt_Chromosome	A	425	6.518	321
32649	+	1	RAATTY	C.jejuni_IA3902_wt_Chromosome	A	339	5.403	268
32650	-	1	RAATTY	C.jejuni_IA3902_wt_Chromosome	A	392	5.2	317
32808	+	1	RAATTY	C.jejuni_IA3902_wt_Chromosome	A	304	4.184	256
32809	-	1	RAATTY	C.jejuni_IA3902_wt_Chromosome	A	339	4.294	303
32865	+	1	RAATTY	C.jejuni_IA3902_wt_Chromosome	A	382	6.863	267
32866	-	1	RAATTY	C.jejuni_IA3902_wt_Chromosome	A	397	5.199	296
33013	+	1	RAATTY	C.jejuni_IA3902_wt_Chromosome	A	338	6.489	269
33014	-	1	RAATTY	C.jejuni_IA3902_wt_Chromosome	A	399	4.79	309
33099	+	1	RAATTY	C.jejuni_IA3902_wt_Chromosome	A	189	3.026	271
33100	-	1	RAATTY	C.jejuni_IA3902_wt_Chromosome	A	408	5.69	309
33170	+	1	GCANNNNNRTTA	C.jejuni_IA3902_wt_Chromosome	A	370	7.065	272
33177	-	1	TAAYNNNNNTGC	C.jejuni_IA3902_wt_Chromosome	A	463	6.419	322
33212	+	1	GAGNNNNNRTG	C.jejuni_IA3902_wt_Chromosome	A	384	5.348	271
33220	-	1	CAYNNNNNCTC	C.jejuni_IA3902_wt_Chromosome	A	203	2.797	321
33232	+	1	RAATTY	C.jejuni_IA3902_wt_Chromosome	A	62	2.054	263
33233	-	1	RAATTY	C.jejuni_IA3902_wt_Chromosome	A	314	3.537	307
33256	+	1	GAAGAA	C.jejuni_IA3902_wt_Chromosome	A	333	4.898	278
33307	+	1	RAATTY	C.jejuni_IA3902_wt_Chromosome	A	259	3.896	261
33308	-	1	RAATTY	C.jejuni_IA3902_wt_Chromosome	A	402	6.537	304
33414	+	1	RAATTY	C.jejuni_IA3902_wt_Chromosome	A	386	6.493	261
33415	-	1	RAATTY	C.jejuni_IA3902_wt_Chromosome	A	380	5.654	303
33504	+	1	RAATTY	C.jejuni_IA3902_wt_Chromosome	A	393	5.001	260
33505	-	1	RAATTY	C.jejuni_IA3902_wt_Chromosome	A	445	6.711	304
33590	+	1	RAATTY	C.jejuni_IA3902_wt_Chromosome	A	348	6.657	263
33591	-	1	RAATTY	C.jejuni_IA3902_wt_Chromosome	A	288	3.816	300
33661	+	1	RAATTY	C.jejuni_IA3902_wt_Chromosome	A	11	1.187	264
33662	-	1	RAATTY	C.jejuni_IA3902_wt_Chromosome	A	8	1.14	299
33733	+	1	RAATTY	C.jejuni_IA3902_wt_Chromosome	A	234	5.189	257
33734	-	1	RAATTY	C.jejuni_IA3902_wt_Chromosome	A	92	2.156	292
33745	+	1	RAATTY	C.jejuni_IA3902_wt_Chromosome	A	317	5.455	257
33746	-	1	RAATTY	C.jejuni_IA3902_wt_Chromosome	A	161	2.626	290
33804	+	1	GAGNNNNNRTG	C.jejuni_IA3902_wt_Chromosome	A	345	4.989	271
33807	+	1	RAATTY	C.jejuni_IA3902_wt_Chromosome	A	281	3.64	267
33808	-	1	RAATTY	C.jejuni_IA3902_wt_Chromosome	A	412	6.288	301
33812	-	1	CAYNNNNNCTC	C.jejuni_IA3902_wt_Chromosome	A	400	4.672	321
34027	+	1	RAATTY	C.jejuni_IA3902_wt_Chromosome	A	311	4.155	264
34028	-	1	RAATTY	C.jejuni_IA3902_wt_Chromosome	A	358	4.47	297
34084	+	1	RAATTY	C.jejuni_IA3902_wt_Chromosome	A	294	5.529	252
34085	-	1	RAATTY	C.jejuni_IA3902_wt_Chromosome	A	353	6.465	294
34104	+	1	RAATTY	C.jejuni_IA3902_wt_Chromosome	A	367	6.23	270
34105	-	1	RAATTY	C.jejuni_IA3902_wt_Chromosome	A	363	4.392	287
34157	+	1	RAATTY	C.jejuni_IA3902_wt_Chromosome	A	231	3.235	274
34158	-	1	RAATTY	C.jejuni_IA3902_wt_Chromosome	A	370	5.117	297
34170	+	1	RAATTY	C.jejuni_IA3902_wt_Chromosome	A	151	2.742	269
34171	-	1	RAATTY	C.jejuni_IA3902_wt_Chromosome	A	407	5.947	298
34251	+	1	RAATTY	C.jejuni_IA3902_wt_Chromosome	A	320	4.104	268
34252	-	1	RAATTY	C.jejuni_IA3902_wt_Chromosome	A	163	2.815	303
34303	+	1	RAATTY	C.jejuni_IA3902_wt_Chromosome	A	304	5	260
34304	-	1	RAATTY	C.jejuni_IA3902_wt_Chromosome	A	297	3.927	289
34332	-	1	CAAAYG	C.jejuni_IA3902_wt_Chromosome	A	393	5.58	291
34455	+	1	RAATTY	C.jejuni_IA3902_wt_Chromosome	A	248	3.505	271
34456	-	1	RAATTY	C.jejuni_IA3902_wt_Chromosome	A	435	5.7	302
34471	-	1	CAAAYG	C.jejuni_IA3902_wt_Chromosome	A	353	4.861	306
34488	+	1	RAATTY	C.jejuni_IA3902_wt_Chromosome	A	373	5.911	264
34489	-	1	RAATTY	C.jejuni_IA3902_wt_Chromosome	A	357	4.974	289
34583	+	1	RAATTY	C.jejuni_IA3902_wt_Chromosome	A	379	6.487	267
34584	-	1	RAATTY	C.jejuni_IA3902_wt_Chromosome	A	317	3.71	287
34605	+	1	GCANNNNNRTTA	C.jejuni_IA3902_wt_Chromosome	A	365	6.475	285
34612	-	1	TAAYNNNNNTGC	C.jejuni_IA3902_wt_Chromosome	A	311	4.221	294
34644	+	1	RAATTY	C.jejuni_IA3902_wt_Chromosome	A	318	4.475	270
34645	-	1	RAATTY	C.jejuni_IA3902_wt_Chromosome	A	349	4.599	286
34660	+	1	RAATTY	C.jejuni_IA3902_wt_Chromosome	A	427	7.484	267
34661	-	1	RAATTY	C.jejuni_IA3902_wt_Chromosome	A	368	5.738	274
34688	+	1	RAATTY	C.jejuni_IA3902_wt_Chromosome	A	298	4.165	267
34689	-	1	RAATTY	C.jejuni_IA3902_wt_Chromosome	A	363	7.152	283
34717	+	1	RAATTY	C.jejuni_IA3902_wt_Chromosome	A	355	5.639	269
34718	-	1	RAATTY	C.jejuni_IA3902_wt_Chromosome	A	322	4.771	280
34878	+	1	TAAYNNNNNTGC	C.jejuni_IA3902_wt_Chromosome	A	318	3.779	285
34885	-	1	GCANNNNNRTTA	C.jejuni_IA3902_wt_Chromosome	A	196	2.941	303
34947	+	1	RAATTY	C.jejuni_IA3902_wt_Chromosome	A	350	4.622	278
34948	-	1	RAATTY	C.jejuni_IA3902_wt_Chromosome	A	249	3.282	290
35130	+	1	RAATTY	C.jejuni_IA3902_wt_Chromosome	A	393	5.658	269
35131	-	1	RAATTY	C.jejuni_IA3902_wt_Chromosome	A	369	6.026	282
35151	+	1	RAATTY	C.jejuni_IA3902_wt_Chromosome	A	295	5.14	271
35152	-	1	RAATTY	C.jejuni_IA3902_wt_Chromosome	A	362	5.282	281
35186	-	1	CAAAYG	C.jejuni_IA3902_wt_Chromosome	A	197	3.03	289
35218	+	1	RAATTY	C.jejuni_IA3902_wt_Chromosome	A	325	4.593	262
35219	-	1	RAATTY	C.jejuni_IA3902_wt_Chromosome	A	100	2.266	283
35531	+	1	CAYNNNNNCTC	C.jejuni_IA3902_wt_Chromosome	A	244	3.126	294
35539	-	1	GAGNNNNNRTG	C.jejuni_IA3902_wt_Chromosome	A	426	6.813	291
35639	+	1	RAATTY	C.jejuni_IA3902_wt_Chromosome	A	331	4.964	285
35640	-	1	RAATTY	C.jejuni_IA3902_wt_Chromosome	A	423	5.965	279
35680	+	1	RAATTY	C.jejuni_IA3902_wt_Chromosome	A	352	4.796	279
35681	-	1	RAATTY	C.jejuni_IA3902_wt_Chromosome	A	298	4.081	269
35747	+	1	RAATTY	C.jejuni_IA3902_wt_Chromosome	A	375	6.089	272
35748	-	1	RAATTY	C.jejuni_IA3902_wt_Chromosome	A	298	3.739	278
35880	+	1	RAATTY	C.jejuni_IA3902_wt_Chromosome	A	392	5.403	275
35881	-	1	RAATTY	C.jejuni_IA3902_wt_Chromosome	A	408	6.181	279
36291	+	1	RAATTY	C.jejuni_IA3902_wt_Chromosome	A	337	5.096	269
36292	-	1	RAATTY	C.jejuni_IA3902_wt_Chromosome	A	365	6.653	272
36311	+	1	RAATTY	C.jejuni_IA3902_wt_Chromosome	A	371	5.534	277
36312	-	1	RAATTY	C.jejuni_IA3902_wt_Chromosome	A	370	6.419	283
36343	+	1	RAATTY	C.jejuni_IA3902_wt_Chromosome	A	442	5.871	290
36344	-	1	RAATTY	C.jejuni_IA3902_wt_Chromosome	A	216	3.066	282
36499	-	1	CAAAYG	C.jejuni_IA3902_wt_Chromosome	A	388	4.97	285
36704	+	1	RAATTY	C.jejuni_IA3902_wt_Chromosome	A	365	4.897	283
36705	-	1	RAATTY	C.jejuni_IA3902_wt_Chromosome	A	300	4.221	267
36801	+	1	RAATTY	C.jejuni_IA3902_wt_Chromosome	A	428	6.6	288
36802	-	1	RAATTY	C.jejuni_IA3902_wt_Chromosome	A	316	4.421	283
36985	+	1	RAATTY	C.jejuni_IA3902_wt_Chromosome	A	300	4.408	280
36986	-	1	RAATTY	C.jejuni_IA3902_wt_Chromosome	A	453	8.259	288
36995	-	1	CAAAYG	C.jejuni_IA3902_wt_Chromosome	A	362	5.355	286
37051	+	1	RAATTY	C.jejuni_IA3902_wt_Chromosome	A	385	4.881	286
37052	-	1	RAATTY	C.jejuni_IA3902_wt_Chromosome	A	250	3.549	271
37074	+	1	RAATTY	C.jejuni_IA3902_wt_Chromosome	A	406	5.771	286
37075	-	1	RAATTY	C.jejuni_IA3902_wt_Chromosome	A	206	3.175	285
37107	+	1	RAATTY	C.jejuni_IA3902_wt_Chromosome	A	356	4.861	294
37108	-	1	RAATTY	C.jejuni_IA3902_wt_Chromosome	A	327	6.326	274
37184	+	1	RAATTY	C.jejuni_IA3902_wt_Chromosome	A	354	5.471	296
37185	-	1	RAATTY	C.jejuni_IA3902_wt_Chromosome	A	159	2.797	284
37194	+	1	RAATTY	C.jejuni_IA3902_wt_Chromosome	A	367	5.18	295
37195	-	1	RAATTY	C.jejuni_IA3902_wt_Chromosome	A	368	5.328	287
37203	-	1	GAAGAA	C.jejuni_IA3902_wt_Chromosome	A	386	7.236	305
37265	+	1	TAAYNNNNNTGC	C.jejuni_IA3902_wt_Chromosome	A	365	4.586	293
37272	-	1	GCANNNNNRTTA	C.jejuni_IA3902_wt_Chromosome	A	421	7.66	303
37277	+	1	TAAYNNNNNTGC	C.jejuni_IA3902_wt_Chromosome	A	338	4.554	298
37284	-	1	GCANNNNNRTTA	C.jejuni_IA3902_wt_Chromosome	A	371	5.379	303
37406	+	1	RAATTY	C.jejuni_IA3902_wt_Chromosome	A	328	4.401	286
37407	-	1	RAATTY	C.jejuni_IA3902_wt_Chromosome	A	320	3.829	289
37550	+	1	RAATTY	C.jejuni_IA3902_wt_Chromosome	A	179	2.707	290
37551	-	1	RAATTY	C.jejuni_IA3902_wt_Chromosome	A	290	3.797	292
37638	+	1	RAATTY	C.jejuni_IA3902_wt_Chromosome	A	364	4.638	298
37639	-	1	RAATTY	C.jejuni_IA3902_wt_Chromosome	A	191	3.042	273
37944	-	1	GAAGAA	C.jejuni_IA3902_wt_Chromosome	A	341	4.135	306
37992	-	1	GAAGAA	C.jejuni_IA3902_wt_Chromosome	A	461	8.913	307
38055	+	1	RAATTY	C.jejuni_IA3902_wt_Chromosome	A	348	6.212	292
38056	-	1	RAATTY	C.jejuni_IA3902_wt_Chromosome	A	377	6.324	290
38074	+	1	RAATTY	C.jejuni_IA3902_wt_Chromosome	A	375	4.82	286
38075	-	1	RAATTY	C.jejuni_IA3902_wt_Chromosome	A	403	7.504	289
38115	-	1	CAAAYG	C.jejuni_IA3902_wt_Chromosome	A	326	4.615	292
38152	+	1	RAATTY	C.jejuni_IA3902_wt_Chromosome	A	453	6.076	303
38153	-	1	RAATTY	C.jejuni_IA3902_wt_Chromosome	A	390	6.268	286
38161	+	1	RAATTY	C.jejuni_IA3902_wt_Chromosome	A	266	3.466	301
38162	-	1	RAATTY	C.jejuni_IA3902_wt_Chromosome	A	427	8.461	289
38358	-	1	GAAGAA	C.jejuni_IA3902_wt_Chromosome	A	343	4.703	312
38470	-	1	CAAAYG	C.jejuni_IA3902_wt_Chromosome	A	448	6.736	291
38536	+	1	RAATTY	C.jejuni_IA3902_wt_Chromosome	A	194	2.805	300
38537	-	1	RAATTY	C.jejuni_IA3902_wt_Chromosome	A	353	4.524	297
38646	+	1	CAYNNNNNCTC	C.jejuni_IA3902_wt_Chromosome	A	281	3.493	330
38654	-	1	GAGNNNNNRTG	C.jejuni_IA3902_wt_Chromosome	A	335	5.026	310
38695	+	1	RAATTY	C.jejuni_IA3902_wt_Chromosome	A	365	6.278	311
38696	-	1	RAATTY	C.jejuni_IA3902_wt_Chromosome	A	401	7.704	284
39017	+	1	RAATTY	C.jejuni_IA3902_wt_Chromosome	A	433	6.649	310
39018	-	1	RAATTY	C.jejuni_IA3902_wt_Chromosome	A	341	5.247	291
39044	+	1	CAYNNNNNCTC	C.jejuni_IA3902_wt_Chromosome	A	382	5.453	331
39052	-	1	GAGNNNNNRTG	C.jejuni_IA3902_wt_Chromosome	A	211	3.109	300
39353	+	1	GCANNNNNRTTA	C.jejuni_IA3902_wt_Chromosome	A	485	7.245	332
39360	-	1	TAAYNNNNNTGC	C.jejuni_IA3902_wt_Chromosome	A	381	6.543	300
39480	+	1	CAAAYG	C.jejuni_IA3902_wt_Chromosome	A	427	5.969	325
39506	-	1	GAAGAA	C.jejuni_IA3902_wt_Chromosome	A	350	4.021	295
39639	+	1	RAATTY	C.jejuni_IA3902_wt_Chromosome	A	299	3.738	307
39640	-	1	RAATTY	C.jejuni_IA3902_wt_Chromosome	A	217	3.179	286
39656	+	1	RAATTY	C.jejuni_IA3902_wt_Chromosome	A	398	6.094	308
39657	-	1	RAATTY	C.jejuni_IA3902_wt_Chromosome	A	419	6.62	293
39769	+	1	RAATTY	C.jejuni_IA3902_wt_Chromosome	A	382	4.715	308
39770	-	1	RAATTY	C.jejuni_IA3902_wt_Chromosome	A	402	6.701	298
39818	+	1	RAATTY	C.jejuni_IA3902_wt_Chromosome	A	274	3.532	309
39819	-	1	RAATTY	C.jejuni_IA3902_wt_Chromosome	A	276	3.844	291
39892	+	1	TAAYNNNNNTGC	C.jejuni_IA3902_wt_Chromosome	A	373	4.075	333
39899	-	1	GCANNNNNRTTA	C.jejuni_IA3902_wt_Chromosome	A	410	5.262	316
39916	+	1	RAATTY	C.jejuni_IA3902_wt_Chromosome	A	415	6.562	328
39917	-	1	RAATTY	C.jejuni_IA3902_wt_Chromosome	A	351	5.693	291
39932	+	1	CAAAYG	C.jejuni_IA3902_wt_Chromosome	A	485	7.035	332
39979	+	1	RAATTY	C.jejuni_IA3902_wt_Chromosome	A	359	4.693	323
39980	-	1	RAATTY	C.jejuni_IA3902_wt_Chromosome	A	342	5.886	299
40013	+	1	RAATTY	C.jejuni_IA3902_wt_Chromosome	A	441	6.831	313
40014	-	1	RAATTY	C.jejuni_IA3902_wt_Chromosome	A	347	4.75	300
40027	+	1	RAATTY	C.jejuni_IA3902_wt_Chromosome	A	406	6.023	319
40028	-	1	RAATTY	C.jejuni_IA3902_wt_Chromosome	A	251	3.818	280
40128	-	1	CAAAYG	C.jejuni_IA3902_wt_Chromosome	A	360	5.44	288
40182	+	1	RAATTY	C.jejuni_IA3902_wt_Chromosome	A	295	3.696	325
40183	-	1	RAATTY	C.jejuni_IA3902_wt_Chromosome	A	292	3.729	293
40213	+	1	RAATTY	C.jejuni_IA3902_wt_Chromosome	A	434	5.205	332
40214	-	1	RAATTY	C.jejuni_IA3902_wt_Chromosome	A	318	5.511	287
40275	+	1	GAAGAA	C.jejuni_IA3902_wt_Chromosome	A	438	6.408	344
40373	+	1	RAATTY	C.jejuni_IA3902_wt_Chromosome	A	471	7.581	322
40374	-	1	RAATTY	C.jejuni_IA3902_wt_Chromosome	A	362	6.122	272
40513	+	1	RAATTY	C.jejuni_IA3902_wt_Chromosome	A	385	4.578	322
40514	-	1	RAATTY	C.jejuni_IA3902_wt_Chromosome	A	368	5.112	304
40557	-	1	CAAAYG	C.jejuni_IA3902_wt_Chromosome	A	382	5.215	304
40563	+	1	RAATTY	C.jejuni_IA3902_wt_Chromosome	A	408	4.918	328
40564	-	1	RAATTY	C.jejuni_IA3902_wt_Chromosome	A	386	5.567	284
40690	+	1	RAATTY	C.jejuni_IA3902_wt_Chromosome	A	450	7.266	318
40691	-	1	RAATTY	C.jejuni_IA3902_wt_Chromosome	A	354	4.936	293
40724	+	1	RAATTY	C.jejuni_IA3902_wt_Chromosome	A	429	6.868	318
40725	-	1	RAATTY	C.jejuni_IA3902_wt_Chromosome	A	432	6.369	298
40785	-	1	GAAGAA	C.jejuni_IA3902_wt_Chromosome	A	345	5.391	317
40804	+	1	TAAYNNNNNTGC	C.jejuni_IA3902_wt_Chromosome	A	397	4.866	348
40811	-	1	GCANNNNNRTTA	C.jejuni_IA3902_wt_Chromosome	A	412	6.793	309
40829	+	1	RAATTY	C.jejuni_IA3902_wt_Chromosome	A	439	6.696	331
40830	-	1	RAATTY	C.jejuni_IA3902_wt_Chromosome	A	388	6.058	295
40908	+	1	RAATTY	C.jejuni_IA3902_wt_Chromosome	A	523	9.145	334
40909	-	1	RAATTY	C.jejuni_IA3902_wt_Chromosome	A	322	4.641	293
40977	+	1	RAATTY	C.jejuni_IA3902_wt_Chromosome	A	314	3.564	339
40978	-	1	RAATTY	C.jejuni_IA3902_wt_Chromosome	A	395	5.721	310
41033	+	1	RAATTY	C.jejuni_IA3902_wt_Chromosome	A	423	6.674	327
41034	-	1	RAATTY	C.jejuni_IA3902_wt_Chromosome	A	306	4.362	292
41214	+	1	RAATTY	C.jejuni_IA3902_wt_Chromosome	A	216	2.914	333
41215	-	1	RAATTY	C.jejuni_IA3902_wt_Chromosome	A	394	6.002	307
41379	+	1	RAATTY	C.jejuni_IA3902_wt_Chromosome	A	413	6.336	339
41380	-	1	RAATTY	C.jejuni_IA3902_wt_Chromosome	A	340	5.498	295
41430	+	1	RAATTY	C.jejuni_IA3902_wt_Chromosome	A	390	5.284	329
41431	-	1	RAATTY	C.jejuni_IA3902_wt_Chromosome	A	324	4.401	306
41678	+	1	RAATTY	C.jejuni_IA3902_wt_Chromosome	A	441	4.744	349
41679	-	1	RAATTY	C.jejuni_IA3902_wt_Chromosome	A	359	4.756	312
41709	+	1	RAATTY	C.jejuni_IA3902_wt_Chromosome	A	384	5.25	339
41710	-	1	RAATTY	C.jejuni_IA3902_wt_Chromosome	A	181	2.942	312
41865	+	1	RAATTY	C.jejuni_IA3902_wt_Chromosome	A	313	4	337
41866	-	1	RAATTY	C.jejuni_IA3902_wt_Chromosome	A	372	4.584	316
41930	+	1	RAATTY	C.jejuni_IA3902_wt_Chromosome	A	361	4.017	337
41931	-	1	RAATTY	C.jejuni_IA3902_wt_Chromosome	A	350	4.554	305
41938	+	1	RAATTY	C.jejuni_IA3902_wt_Chromosome	A	414	5.548	339
41939	-	1	RAATTY	C.jejuni_IA3902_wt_Chromosome	A	428	5.732	317
41969	+	1	RAATTY	C.jejuni_IA3902_wt_Chromosome	A	326	3.877	341
41970	-	1	RAATTY	C.jejuni_IA3902_wt_Chromosome	A	459	6.355	315
42174	+	1	RAATTY	C.jejuni_IA3902_wt_Chromosome	A	341	4.359	311
42175	-	1	RAATTY	C.jejuni_IA3902_wt_Chromosome	A	230	3.391	305
42202	+	1	RAATTY	C.jejuni_IA3902_wt_Chromosome	A	388	5.149	317
42203	-	1	RAATTY	C.jejuni_IA3902_wt_Chromosome	A	274	3.74	313
42334	-	1	GAAGAA	C.jejuni_IA3902_wt_Chromosome	A	411	5.228	326
42363	+	1	RAATTY	C.jejuni_IA3902_wt_Chromosome	A	329	4.251	328
42364	-	1	RAATTY	C.jejuni_IA3902_wt_Chromosome	A	394	5.386	309
42412	+	1	RAATTY	C.jejuni_IA3902_wt_Chromosome	A	368	5.783	331
42413	-	1	RAATTY	C.jejuni_IA3902_wt_Chromosome	A	300	3.618	316
42433	+	1	RAATTY	C.jejuni_IA3902_wt_Chromosome	A	385	4.986	330
42434	-	1	RAATTY	C.jejuni_IA3902_wt_Chromosome	A	361	4.363	309
42627	+	1	TAAYNNNNNTGC	C.jejuni_IA3902_wt_Chromosome	A	426	5.142	344
42634	-	1	GCANNNNNRTTA	C.jejuni_IA3902_wt_Chromosome	A	411	6.367	331
42663	+	1	RAATTY	C.jejuni_IA3902_wt_Chromosome	A	423	5.931	323
42664	-	1	RAATTY	C.jejuni_IA3902_wt_Chromosome	A	400	5.813	308
42809	+	1	RAATTY	C.jejuni_IA3902_wt_Chromosome	A	380	4.414	338
42810	-	1	RAATTY	C.jejuni_IA3902_wt_Chromosome	A	361	5.432	302
43012	+	1	RAATTY	C.jejuni_IA3902_wt_Chromosome	A	411	4.815	326
43013	-	1	RAATTY	C.jejuni_IA3902_wt_Chromosome	A	358	5.69	304
43246	-	1	GAAGAA	C.jejuni_IA3902_wt_Chromosome	A	256	3.718	333
43443	-	1	CAAAYG	C.jejuni_IA3902_wt_Chromosome	A	302	3.732	313
43455	-	1	CAAAYG	C.jejuni_IA3902_wt_Chromosome	A	433	6.567	316
43497	+	1	RAATTY	C.jejuni_IA3902_wt_Chromosome	A	261	3.468	323
43498	-	1	RAATTY	C.jejuni_IA3902_wt_Chromosome	A	77	2.146	308
43629	+	1	RAATTY	C.jejuni_IA3902_wt_Chromosome	A	450	7.183	317
43630	-	1	RAATTY	C.jejuni_IA3902_wt_Chromosome	A	243	3.31	303
43636	+	1	RAATTY	C.jejuni_IA3902_wt_Chromosome	A	388	5.906	316
43637	-	1	RAATTY	C.jejuni_IA3902_wt_Chromosome	A	455	7.135	309
43728	+	1	RAATTY	C.jejuni_IA3902_wt_Chromosome	A	414	5.71	314
43729	-	1	RAATTY	C.jejuni_IA3902_wt_Chromosome	A	223	3.19	308
43832	+	1	RAATTY	C.jejuni_IA3902_wt_Chromosome	A	441	7.529	310
43833	-	1	RAATTY	C.jejuni_IA3902_wt_Chromosome	A	363	4.639	297
43850	+	1	RAATTY	C.jejuni_IA3902_wt_Chromosome	A	327	4.07	310
43851	-	1	RAATTY	C.jejuni_IA3902_wt_Chromosome	A	413	6.784	305
43894	+	1	GAAGAA	C.jejuni_IA3902_wt_Chromosome	A	400	5.416	341
44004	-	1	CAAAYG	C.jejuni_IA3902_wt_Chromosome	A	396	4.964	323
44036	+	1	RAATTY	C.jejuni_IA3902_wt_Chromosome	A	164	2.654	322
44037	-	1	RAATTY	C.jejuni_IA3902_wt_Chromosome	A	322	4.046	306
44176	+	1	RAATTY	C.jejuni_IA3902_wt_Chromosome	A	329	4.078	317
44177	-	1	RAATTY	C.jejuni_IA3902_wt_Chromosome	A	289	3.516	313
44310	+	1	GAAGAA	C.jejuni_IA3902_wt_Chromosome	A	198	3.026	327
44390	+	1	RAATTY	C.jejuni_IA3902_wt_Chromosome	A	439	6.674	307
44391	-	1	RAATTY	C.jejuni_IA3902_wt_Chromosome	A	409	5.781	310
44517	+	1	GCANNNNNRTTA	C.jejuni_IA3902_wt_Chromosome	A	378	5.603	339
44524	-	1	TAAYNNNNNTGC	C.jejuni_IA3902_wt_Chromosome	A	430	6.294	339
44541	+	1	RAATTY	C.jejuni_IA3902_wt_Chromosome	A	466	8.261	310
44542	-	1	RAATTY	C.jejuni_IA3902_wt_Chromosome	A	353	4.738	323
44660	-	1	GAAGAA	C.jejuni_IA3902_wt_Chromosome	A	375	4.254	332
44684	-	1	GAAGAA	C.jejuni_IA3902_wt_Chromosome	A	422	5.358	340
44851	+	1	RAATTY	C.jejuni_IA3902_wt_Chromosome	A	461	7.003	298
44852	-	1	RAATTY	C.jejuni_IA3902_wt_Chromosome	A	331	4.407	314
45056	+	1	RAATTY	C.jejuni_IA3902_wt_Chromosome	A	391	6.861	311
45057	-	1	RAATTY	C.jejuni_IA3902_wt_Chromosome	A	347	4.354	325
45142	+	1	RAATTY	C.jejuni_IA3902_wt_Chromosome	A	338	4.714	311
45143	-	1	RAATTY	C.jejuni_IA3902_wt_Chromosome	A	392	5.23	306
45155	+	1	RAATTY	C.jejuni_IA3902_wt_Chromosome	A	367	4.724	300
45156	-	1	RAATTY	C.jejuni_IA3902_wt_Chromosome	A	374	5.249	302
45259	+	1	RAATTY	C.jejuni_IA3902_wt_Chromosome	A	371	4.498	301
45260	-	1	RAATTY	C.jejuni_IA3902_wt_Chromosome	A	198	2.906	320
45277	+	1	RAATTY	C.jejuni_IA3902_wt_Chromosome	A	305	4.147	300
45278	-	1	RAATTY	C.jejuni_IA3902_wt_Chromosome	A	309	3.599	319
45344	+	1	RAATTY	C.jejuni_IA3902_wt_Chromosome	A	435	7.155	320
45345	-	1	RAATTY	C.jejuni_IA3902_wt_Chromosome	A	401	5.682	317
45352	+	1	RAATTY	C.jejuni_IA3902_wt_Chromosome	A	327	4.104	297
45353	-	1	RAATTY	C.jejuni_IA3902_wt_Chromosome	A	431	6.467	314
45515	+	1	RAATTY	C.jejuni_IA3902_wt_Chromosome	A	388	5.997	308
45516	-	1	RAATTY	C.jejuni_IA3902_wt_Chromosome	A	384	5.301	307
45573	+	1	RAATTY	C.jejuni_IA3902_wt_Chromosome	A	386	6.379	301
45574	-	1	RAATTY	C.jejuni_IA3902_wt_Chromosome	A	471	5.681	319
45640	+	1	RAATTY	C.jejuni_IA3902_wt_Chromosome	A	362	5.206	306
45641	-	1	RAATTY	C.jejuni_IA3902_wt_Chromosome	A	280	3.605	318
45923	+	1	CAAAYG	C.jejuni_IA3902_wt_Chromosome	A	421	5.775	307
45995	+	1	RAATTY	C.jejuni_IA3902_wt_Chromosome	A	370	5.165	290
45996	-	1	RAATTY	C.jejuni_IA3902_wt_Chromosome	A	367	5.165	309
46305	+	1	RAATTY	C.jejuni_IA3902_wt_Chromosome	A	337	4.228	290
46306	-	1	RAATTY	C.jejuni_IA3902_wt_Chromosome	A	364	4.542	310
46452	+	1	RAATTY	C.jejuni_IA3902_wt_Chromosome	A	325	4.095	287
46453	-	1	RAATTY	C.jejuni_IA3902_wt_Chromosome	A	416	5.7	304
46604	-	1	GAAGAA	C.jejuni_IA3902_wt_Chromosome	A	444	6.928	311
46634	+	1	RAATTY	C.jejuni_IA3902_wt_Chromosome	A	339	4.087	296
46635	-	1	RAATTY	C.jejuni_IA3902_wt_Chromosome	A	413	5.526	310
46641	-	1	CAAAYG	C.jejuni_IA3902_wt_Chromosome	A	411	8.7	285
46713	+	1	RAATTY	C.jejuni_IA3902_wt_Chromosome	A	314	3.881	298
46714	-	1	RAATTY	C.jejuni_IA3902_wt_Chromosome	A	450	7.977	302
47034	+	1	RAATTY	C.jejuni_IA3902_wt_Chromosome	A	407	7.279	277
47035	-	1	RAATTY	C.jejuni_IA3902_wt_Chromosome	A	365	5.085	291
47053	-	1	GAAGAA	C.jejuni_IA3902_wt_Chromosome	A	342	5.398	304
47202	+	1	RAATTY	C.jejuni_IA3902_wt_Chromosome	A	341	4.418	295
47203	-	1	RAATTY	C.jejuni_IA3902_wt_Chromosome	A	170	2.733	288
47300	+	1	RAATTY	C.jejuni_IA3902_wt_Chromosome	A	315	4.55	281
47301	-	1	RAATTY	C.jejuni_IA3902_wt_Chromosome	A	402	5.226	305
47387	+	1	RAATTY	C.jejuni_IA3902_wt_Chromosome	A	298	4.054	289
47388	-	1	RAATTY	C.jejuni_IA3902_wt_Chromosome	A	157	2.729	304
47407	+	1	GCANNNNNRTTA	C.jejuni_IA3902_wt_Chromosome	A	385	6.563	303
47414	-	1	TAAYNNNNNTGC	C.jejuni_IA3902_wt_Chromosome	A	461	6.402	313
47537	+	1	RAATTY	C.jejuni_IA3902_wt_Chromosome	A	331	4.447	283
47538	-	1	RAATTY	C.jejuni_IA3902_wt_Chromosome	A	273	3.706	295
47841	+	1	RAATTY	C.jejuni_IA3902_wt_Chromosome	A	410	6.123	272
47842	-	1	GAAGAA	C.jejuni_IA3902_wt_Chromosome	A	425	5.342	302
47842	-	1	RAATTY	C.jejuni_IA3902_wt_Chromosome	A	425	5.342	302
47854	-	1	GAAGAA	C.jejuni_IA3902_wt_Chromosome	A	359	8.69	293
47862	+	1	RAATTY	C.jejuni_IA3902_wt_Chromosome	A	307	4.744	272
47863	-	1	RAATTY	C.jejuni_IA3902_wt_Chromosome	A	412	6.368	294
47902	+	1	GCANNNNNRTTA	C.jejuni_IA3902_wt_Chromosome	A	342	5.45	299
47909	-	1	TAAYNNNNNTGC	C.jejuni_IA3902_wt_Chromosome	A	233	3.152	299
47920	+	1	RAATTY	C.jejuni_IA3902_wt_Chromosome	A	327	4.284	280
47921	-	1	RAATTY	C.jejuni_IA3902_wt_Chromosome	A	351	4.93	289
47943	+	1	RAATTY	C.jejuni_IA3902_wt_Chromosome	A	347	5.793	276
47944	-	1	RAATTY	C.jejuni_IA3902_wt_Chromosome	A	70	2.044	308
48091	+	1	RAATTY	C.jejuni_IA3902_wt_Chromosome	A	411	6.736	280
48092	-	1	RAATTY	C.jejuni_IA3902_wt_Chromosome	A	347	4.992	302
48147	+	1	RAATTY	C.jejuni_IA3902_wt_Chromosome	A	359	5.767	281
48148	-	1	RAATTY	C.jejuni_IA3902_wt_Chromosome	A	125	2.47	295
48176	+	1	RAATTY	C.jejuni_IA3902_wt_Chromosome	A	377	7.349	265
48177	-	1	RAATTY	C.jejuni_IA3902_wt_Chromosome	A	282	3.778	298
48200	+	1	RAATTY	C.jejuni_IA3902_wt_Chromosome	A	287	4.093	268
48201	-	1	RAATTY	C.jejuni_IA3902_wt_Chromosome	A	349	5.044	287
48329	+	1	RAATTY	C.jejuni_IA3902_wt_Chromosome	A	293	4.929	271
48330	-	1	RAATTY	C.jejuni_IA3902_wt_Chromosome	A	304	4.032	298
48400	+	1	RAATTY	C.jejuni_IA3902_wt_Chromosome	A	305	5.134	274
48401	-	1	RAATTY	C.jejuni_IA3902_wt_Chromosome	A	380	5.538	295
48436	+	1	RAATTY	C.jejuni_IA3902_wt_Chromosome	A	345	5.429	264
48437	-	1	RAATTY	C.jejuni_IA3902_wt_Chromosome	A	401	5.079	302
48538	+	1	CAYNNNNNCTC	C.jejuni_IA3902_wt_Chromosome	A	343	4.23	293
48546	-	1	GAGNNNNNRTG	C.jejuni_IA3902_wt_Chromosome	A	212	3.035	324
48567	+	1	GCANNNNNRTTA	C.jejuni_IA3902_wt_Chromosome	A	388	5.648	294
48574	-	1	TAAYNNNNNTGC	C.jejuni_IA3902_wt_Chromosome	A	324	4.882	305
48604	+	1	RAATTY	C.jejuni_IA3902_wt_Chromosome	A	312	4.78	282
48605	-	1	RAATTY	C.jejuni_IA3902_wt_Chromosome	A	438	6.527	299
48623	+	1	RAATTY	C.jejuni_IA3902_wt_Chromosome	A	336	4.749	276
48624	-	1	RAATTY	C.jejuni_IA3902_wt_Chromosome	A	388	5.834	287
48624	-	1	GAAGAA	C.jejuni_IA3902_wt_Chromosome	A	388	5.834	287
48752	+	1	RAATTY	C.jejuni_IA3902_wt_Chromosome	A	377	5.171	267
48753	-	1	RAATTY	C.jejuni_IA3902_wt_Chromosome	A	335	4.513	299
48899	+	1	RAATTY	C.jejuni_IA3902_wt_Chromosome	A	414	7.257	262
48900	-	1	RAATTY	C.jejuni_IA3902_wt_Chromosome	A	319	4.24	302
48932	-	1	CAAAYG	C.jejuni_IA3902_wt_Chromosome	A	285	4.459	293
49014	-	1	GAAGAA	C.jejuni_IA3902_wt_Chromosome	A	381	5.479	307
49315	+	1	RAATTY	C.jejuni_IA3902_wt_Chromosome	A	395	6.362	266
49316	-	1	RAATTY	C.jejuni_IA3902_wt_Chromosome	A	288	3.676	288
49460	+	1	RAATTY	C.jejuni_IA3902_wt_Chromosome	A	410	6.915	266
49461	-	1	RAATTY	C.jejuni_IA3902_wt_Chromosome	A	320	4.595	292
49489	+	1	RAATTY	C.jejuni_IA3902_wt_Chromosome	A	196	3.004	270
49490	-	1	RAATTY	C.jejuni_IA3902_wt_Chromosome	A	356	5.211	288
49536	-	1	CAAAYG	C.jejuni_IA3902_wt_Chromosome	A	383	5.05	297
49879	+	1	RAATTY	C.jejuni_IA3902_wt_Chromosome	A	270	3.85	275
49880	-	1	RAATTY	C.jejuni_IA3902_wt_Chromosome	A	326	5.757	279
49979	+	1	CAYNNNNNCTC	C.jejuni_IA3902_wt_Chromosome	A	295	4.268	278
49987	-	1	GAGNNNNNRTG	C.jejuni_IA3902_wt_Chromosome	A	399	6.058	296
50160	+	1	RAATTY	C.jejuni_IA3902_wt_Chromosome	A	334	4.275	267
50161	-	1	RAATTY	C.jejuni_IA3902_wt_Chromosome	A	356	4.91	286
50182	+	1	RAATTY	C.jejuni_IA3902_wt_Chromosome	A	306	4.598	258
50183	-	1	RAATTY	C.jejuni_IA3902_wt_Chromosome	A	360	5.234	281
50264	+	1	RAATTY	C.jejuni_IA3902_wt_Chromosome	A	163	2.937	266
50265	-	1	RAATTY	C.jejuni_IA3902_wt_Chromosome	A	44	1.764	286
50266	-	1	GAAGAA	C.jejuni_IA3902_wt_Chromosome	A	374	5.724	297
50404	-	1	GAAGAA	C.jejuni_IA3902_wt_Chromosome	A	326	4.659	307
50471	+	1	RAATTY	C.jejuni_IA3902_wt_Chromosome	A	367	5.568	270
50472	-	1	RAATTY	C.jejuni_IA3902_wt_Chromosome	A	212	3.181	286
50510	+	1	RAATTY	C.jejuni_IA3902_wt_Chromosome	A	298	4.53	250
50511	-	1	RAATTY	C.jejuni_IA3902_wt_Chromosome	A	213	3.176	281
50524	-	1	GAAGAA	C.jejuni_IA3902_wt_Chromosome	A	364	5.076	294
50537	+	1	RAATTY	C.jejuni_IA3902_wt_Chromosome	A	368	5.979	263
50538	-	1	RAATTY	C.jejuni_IA3902_wt_Chromosome	A	312	4.703	282
50596	-	1	GAAGAA	C.jejuni_IA3902_wt_Chromosome	A	229	3.416	293
50699	+	1	RAATTY	C.jejuni_IA3902_wt_Chromosome	A	218	3.247	261
50700	-	1	RAATTY	C.jejuni_IA3902_wt_Chromosome	A	386	5.994	277
50800	-	1	GAAGAA	C.jejuni_IA3902_wt_Chromosome	A	323	4.96	314
50859	+	1	RAATTY	C.jejuni_IA3902_wt_Chromosome	A	66	2.126	262
50860	-	1	RAATTY	C.jejuni_IA3902_wt_Chromosome	A	391	7.863	296
50875	+	1	GCANNNNNRTTA	C.jejuni_IA3902_wt_Chromosome	A	360	4.359	284
50882	-	1	TAAYNNNNNTGC	C.jejuni_IA3902_wt_Chromosome	A	84	2.101	307
51001	-	1	GAAGAA	C.jejuni_IA3902_wt_Chromosome	A	410	5.941	302
51019	-	1	GAAGAA	C.jejuni_IA3902_wt_Chromosome	A	393	6.246	322
51046	+	1	RAATTY	C.jejuni_IA3902_wt_Chromosome	A	333	5.835	255
51047	-	1	RAATTY	C.jejuni_IA3902_wt_Chromosome	A	276	3.722	290
51177	+	1	RAATTY	C.jejuni_IA3902_wt_Chromosome	A	378	7.264	248
51178	-	1	RAATTY	C.jejuni_IA3902_wt_Chromosome	A	395	7.15	275
51195	+	1	RAATTY	C.jejuni_IA3902_wt_Chromosome	A	353	6.484	259
51196	-	1	RAATTY	C.jejuni_IA3902_wt_Chromosome	A	275	3.839	288
51219	+	1	RAATTY	C.jejuni_IA3902_wt_Chromosome	A	413	6.671	267
51220	-	1	RAATTY	C.jejuni_IA3902_wt_Chromosome	A	248	3.386	279
51263	+	1	RAATTY	C.jejuni_IA3902_wt_Chromosome	A	279	4.632	252
51264	-	1	RAATTY	C.jejuni_IA3902_wt_Chromosome	A	374	6.263	283
51522	+	1	RAATTY	C.jejuni_IA3902_wt_Chromosome	A	342	5.869	262
51523	-	1	RAATTY	C.jejuni_IA3902_wt_Chromosome	A	441	7.771	286
51539	-	1	CAAAYG	C.jejuni_IA3902_wt_Chromosome	A	394	5.879	299
51566	+	1	RAATTY	C.jejuni_IA3902_wt_Chromosome	A	292	4.221	272
51567	-	1	RAATTY	C.jejuni_IA3902_wt_Chromosome	A	435	6.304	289
51668	+	1	RAATTY	C.jejuni_IA3902_wt_Chromosome	A	378	8.073	263
51669	-	1	RAATTY	C.jejuni_IA3902_wt_Chromosome	A	266	4.123	268
51724	+	1	RAATTY	C.jejuni_IA3902_wt_Chromosome	A	354	6.977	257
51725	-	1	RAATTY	C.jejuni_IA3902_wt_Chromosome	A	364	5.483	278
51734	+	1	RAATTY	C.jejuni_IA3902_wt_Chromosome	A	382	5.213	277
51735	-	1	RAATTY	C.jejuni_IA3902_wt_Chromosome	A	388	6.27	269
51761	+	1	RAATTY	C.jejuni_IA3902_wt_Chromosome	A	286	3.958	277
51762	-	1	RAATTY	C.jejuni_IA3902_wt_Chromosome	A	388	5.575	279
51859	+	1	RAATTY	C.jejuni_IA3902_wt_Chromosome	A	317	4.631	271
51860	-	1	RAATTY	C.jejuni_IA3902_wt_Chromosome	A	403	6.268	270
51934	+	1	RAATTY	C.jejuni_IA3902_wt_Chromosome	A	278	3.704	284
51935	-	1	RAATTY	C.jejuni_IA3902_wt_Chromosome	A	119	2.329	272
51962	+	1	RAATTY	C.jejuni_IA3902_wt_Chromosome	A	310	4.162	275
51963	-	1	RAATTY	C.jejuni_IA3902_wt_Chromosome	A	255	3.532	268
52033	+	1	CAAAYG	C.jejuni_IA3902_wt_Chromosome	A	375	6.032	278
52107	+	1	RAATTY	C.jejuni_IA3902_wt_Chromosome	A	296	4.271	258
52108	-	1	RAATTY	C.jejuni_IA3902_wt_Chromosome	A	341	6.77	270
52148	+	1	RAATTY	C.jejuni_IA3902_wt_Chromosome	A	306	7.18	263
52149	-	1	RAATTY	C.jejuni_IA3902_wt_Chromosome	A	113	2.399	254
52293	+	1	RAATTY	C.jejuni_IA3902_wt_Chromosome	A	368	5.249	262
52294	-	1	RAATTY	C.jejuni_IA3902_wt_Chromosome	A	326	5.751	255
52347	+	1	RAATTY	C.jejuni_IA3902_wt_Chromosome	A	421	7.02	282
52348	-	1	RAATTY	C.jejuni_IA3902_wt_Chromosome	A	291	4.244	259
52403	+	1	GAAGAA	C.jejuni_IA3902_wt_Chromosome	A	411	7.732	285
52448	+	1	RAATTY	C.jejuni_IA3902_wt_Chromosome	A	407	7.206	277
52449	-	1	RAATTY	C.jejuni_IA3902_wt_Chromosome	A	304	4.09	262
52557	+	1	RAATTY	C.jejuni_IA3902_wt_Chromosome	A	283	3.757	262
52558	-	1	RAATTY	C.jejuni_IA3902_wt_Chromosome	A	329	4.556	261
52595	+	1	RAATTY	C.jejuni_IA3902_wt_Chromosome	A	326	5.456	247
52596	-	1	RAATTY	C.jejuni_IA3902_wt_Chromosome	A	286	4.699	273
52614	+	1	RAATTY	C.jejuni_IA3902_wt_Chromosome	A	335	5.203	258
52615	-	1	RAATTY	C.jejuni_IA3902_wt_Chromosome	A	300	4.702	258
52729	+	1	RAATTY	C.jejuni_IA3902_wt_Chromosome	A	351	6.498	267
52730	-	1	RAATTY	C.jejuni_IA3902_wt_Chromosome	A	310	4.459	264
52738	+	1	RAATTY	C.jejuni_IA3902_wt_Chromosome	A	306	4.203	273
52739	-	1	RAATTY	C.jejuni_IA3902_wt_Chromosome	A	365	5.755	276
52871	+	1	GAAGAA	C.jejuni_IA3902_wt_Chromosome	A	393	5.921	296
52938	+	1	RAATTY	C.jejuni_IA3902_wt_Chromosome	A	389	6.374	274
52939	-	1	RAATTY	C.jejuni_IA3902_wt_Chromosome	A	190	3.136	258
53045	+	1	RAATTY	C.jejuni_IA3902_wt_Chromosome	A	402	6.105	275
53046	-	1	RAATTY	C.jejuni_IA3902_wt_Chromosome	A	337	4.782	267
53134	+	1	RAATTY	C.jejuni_IA3902_wt_Chromosome	A	367	6.886	261
53135	-	1	RAATTY	C.jejuni_IA3902_wt_Chromosome	A	393	5.954	272
53155	+	1	RAATTY	C.jejuni_IA3902_wt_Chromosome	A	384	6.79	270
53156	-	1	RAATTY	C.jejuni_IA3902_wt_Chromosome	A	312	5.108	267
53181	+	1	RAATTY	C.jejuni_IA3902_wt_Chromosome	A	267	3.948	248
53182	-	1	RAATTY	C.jejuni_IA3902_wt_Chromosome	A	327	5.257	274
53251	+	1	RAATTY	C.jejuni_IA3902_wt_Chromosome	A	408	6.889	275
53252	-	1	RAATTY	C.jejuni_IA3902_wt_Chromosome	A	360	4.859	276
53442	+	1	RAATTY	C.jejuni_IA3902_wt_Chromosome	A	367	6.359	260
53443	-	1	RAATTY	C.jejuni_IA3902_wt_Chromosome	A	345	5.015	279
53708	+	1	RAATTY	C.jejuni_IA3902_wt_Chromosome	A	342	4.883	268
53709	-	1	RAATTY	C.jejuni_IA3902_wt_Chromosome	A	317	5.156	269
53949	+	1	RAATTY	C.jejuni_IA3902_wt_Chromosome	A	313	4.303	270
53950	-	1	RAATTY	C.jejuni_IA3902_wt_Chromosome	A	350	5.59	275
53963	+	1	RAATTY	C.jejuni_IA3902_wt_Chromosome	A	357	5.55	262
53964	-	1	RAATTY	C.jejuni_IA3902_wt_Chromosome	A	269	3.53	276
54120	-	1	GAAGAA	C.jejuni_IA3902_wt_Chromosome	A	315	4.674	299
54196	+	1	GAGNNNNNRTG	C.jejuni_IA3902_wt_Chromosome	A	224	3.414	280
54204	-	1	CAYNNNNNCTC	C.jejuni_IA3902_wt_Chromosome	A	309	4.537	300
54316	+	1	RAATTY	C.jejuni_IA3902_wt_Chromosome	A	320	4.905	252
54317	-	1	RAATTY	C.jejuni_IA3902_wt_Chromosome	A	340	4.65	280
54528	+	1	RAATTY	C.jejuni_IA3902_wt_Chromosome	A	398	5.623	272
54529	-	1	RAATTY	C.jejuni_IA3902_wt_Chromosome	A	325	4.223	291
54809	+	1	RAATTY	C.jejuni_IA3902_wt_Chromosome	A	354	5.217	267
54810	-	1	RAATTY	C.jejuni_IA3902_wt_Chromosome	A	418	5.449	302
54889	+	1	RAATTY	C.jejuni_IA3902_wt_Chromosome	A	158	2.771	269
54890	-	1	RAATTY	C.jejuni_IA3902_wt_Chromosome	A	312	4.2	302
55124	+	1	CAAAYG	C.jejuni_IA3902_wt_Chromosome	A	335	4.242	280
55179	+	1	RAATTY	C.jejuni_IA3902_wt_Chromosome	A	343	5.252	273
55180	-	1	RAATTY	C.jejuni_IA3902_wt_Chromosome	A	405	6.023	310
55217	+	1	GCANNNNNRTTA	C.jejuni_IA3902_wt_Chromosome	A	400	6.776	286
55224	-	1	TAAYNNNNNTGC	C.jejuni_IA3902_wt_Chromosome	A	451	5.677	335
55236	+	1	RAATTY	C.jejuni_IA3902_wt_Chromosome	A	390	5.829	276
55237	-	1	RAATTY	C.jejuni_IA3902_wt_Chromosome	A	304	3.82	298
55279	+	1	RAATTY	C.jejuni_IA3902_wt_Chromosome	A	219	3.154	264
55280	-	1	RAATTY	C.jejuni_IA3902_wt_Chromosome	A	208	2.811	310
55319	+	1	RAATTY	C.jejuni_IA3902_wt_Chromosome	A	358	6.599	272
55320	-	1	RAATTY	C.jejuni_IA3902_wt_Chromosome	A	238	3.23	299
55358	+	1	RAATTY	C.jejuni_IA3902_wt_Chromosome	A	336	5.102	262
55359	-	1	RAATTY	C.jejuni_IA3902_wt_Chromosome	A	364	5.31	302
55403	+	1	RAATTY	C.jejuni_IA3902_wt_Chromosome	A	362	6.319	272
55404	-	1	RAATTY	C.jejuni_IA3902_wt_Chromosome	A	354	6.215	295
55667	+	1	RAATTY	C.jejuni_IA3902_wt_Chromosome	A	326	4.066	269
55668	-	1	RAATTY	C.jejuni_IA3902_wt_Chromosome	A	435	6.79	305
55676	+	1	GAGNNNNNRTG	C.jejuni_IA3902_wt_Chromosome	A	407	5.811	290
55684	-	1	CAYNNNNNCTC	C.jejuni_IA3902_wt_Chromosome	A	372	4.983	320
55693	+	1	CAAAYG	C.jejuni_IA3902_wt_Chromosome	A	340	5.272	280
55710	+	1	RAATTY	C.jejuni_IA3902_wt_Chromosome	A	306	4.497	270
55711	-	1	RAATTY	C.jejuni_IA3902_wt_Chromosome	A	400	4.889	309
55804	+	1	RAATTY	C.jejuni_IA3902_wt_Chromosome	A	359	6.695	270
55805	-	1	RAATTY	C.jejuni_IA3902_wt_Chromosome	A	408	5.547	317
55968	+	1	RAATTY	C.jejuni_IA3902_wt_Chromosome	A	222	3.152	275
55969	-	1	RAATTY	C.jejuni_IA3902_wt_Chromosome	A	330	4.049	308
56053	+	1	CAAAYG	C.jejuni_IA3902_wt_Chromosome	A	421	7.281	282
56140	+	1	RAATTY	C.jejuni_IA3902_wt_Chromosome	A	364	4.973	272
56141	-	1	RAATTY	C.jejuni_IA3902_wt_Chromosome	A	271	3.483	305
56272	+	1	RAATTY	C.jejuni_IA3902_wt_Chromosome	A	207	3.208	269
56273	-	1	RAATTY	C.jejuni_IA3902_wt_Chromosome	A	372	5.485	301
56348	+	1	RAATTY	C.jejuni_IA3902_wt_Chromosome	A	127	2.646	266
56349	-	1	RAATTY	C.jejuni_IA3902_wt_Chromosome	A	400	6.407	294
56390	+	1	RAATTY	C.jejuni_IA3902_wt_Chromosome	A	304	4.144	261
56391	-	1	RAATTY	C.jejuni_IA3902_wt_Chromosome	A	346	4.641	296
56609	+	1	GAAGAA	C.jejuni_IA3902_wt_Chromosome	A	265	3.547	280
56625	+	1	RAATTY	C.jejuni_IA3902_wt_Chromosome	A	407	5.102	281
56626	-	1	RAATTY	C.jejuni_IA3902_wt_Chromosome	A	235	3.316	289
56762	+	1	RAATTY	C.jejuni_IA3902_wt_Chromosome	A	370	5.128	272
56763	-	1	RAATTY	C.jejuni_IA3902_wt_Chromosome	A	293	3.672	292
57022	+	1	RAATTY	C.jejuni_IA3902_wt_Chromosome	A	382	6.055	277
57023	-	1	RAATTY	C.jejuni_IA3902_wt_Chromosome	A	416	7.206	293
57145	+	1	RAATTY	C.jejuni_IA3902_wt_Chromosome	A	358	6.419	293
57146	-	1	RAATTY	C.jejuni_IA3902_wt_Chromosome	A	257	3.526	310
57187	+	1	RAATTY	C.jejuni_IA3902_wt_Chromosome	A	359	4.959	298
57188	-	1	RAATTY	C.jejuni_IA3902_wt_Chromosome	A	391	5.467	309
57313	+	1	RAATTY	C.jejuni_IA3902_wt_Chromosome	A	376	5.436	286
57314	-	1	RAATTY	C.jejuni_IA3902_wt_Chromosome	A	381	5.914	293
57386	+	1	CAAAYG	C.jejuni_IA3902_wt_Chromosome	A	364	4.887	304
57397	+	1	RAATTY	C.jejuni_IA3902_wt_Chromosome	A	268	3.5	287
57398	-	1	RAATTY	C.jejuni_IA3902_wt_Chromosome	A	382	5.216	313
57471	+	1	RAATTY	C.jejuni_IA3902_wt_Chromosome	A	392	5.186	309
57472	-	1	RAATTY	C.jejuni_IA3902_wt_Chromosome	A	356	4.398	309
57620	+	1	TAAYNNNNNTGC	C.jejuni_IA3902_wt_Chromosome	A	323	3.92	306
57627	-	1	GCANNNNNRTTA	C.jejuni_IA3902_wt_Chromosome	A	349	4.029	323
57673	+	1	RAATTY	C.jejuni_IA3902_wt_Chromosome	A	261	3.424	301
57674	-	1	RAATTY	C.jejuni_IA3902_wt_Chromosome	A	352	4.322	309
57690	+	1	GAAGAA	C.jejuni_IA3902_wt_Chromosome	A	150	2.555	308
57782	+	1	RAATTY	C.jejuni_IA3902_wt_Chromosome	A	155	2.629	295
57783	-	1	RAATTY	C.jejuni_IA3902_wt_Chromosome	A	393	5.129	307
57831	+	1	RAATTY	C.jejuni_IA3902_wt_Chromosome	A	298	4.148	292
57832	-	1	RAATTY	C.jejuni_IA3902_wt_Chromosome	A	297	4.086	315
58178	+	1	RAATTY	C.jejuni_IA3902_wt_Chromosome	A	386	5.071	295
58179	-	1	RAATTY	C.jejuni_IA3902_wt_Chromosome	A	387	6.068	303
58211	+	1	GCANNNNNRTTA	C.jejuni_IA3902_wt_Chromosome	A	423	5.681	318
58218	-	1	TAAYNNNNNTGC	C.jejuni_IA3902_wt_Chromosome	A	297	3.881	310
58261	+	1	RAATTY	C.jejuni_IA3902_wt_Chromosome	A	259	3.403	291
58262	-	1	RAATTY	C.jejuni_IA3902_wt_Chromosome	A	443	5.763	320
58273	+	1	GAAGAA	C.jejuni_IA3902_wt_Chromosome	A	459	5.752	302
58371	+	1	RAATTY	C.jejuni_IA3902_wt_Chromosome	A	240	3.51	292
58372	-	1	RAATTY	C.jejuni_IA3902_wt_Chromosome	A	445	6.682	308
58510	+	1	RAATTY	C.jejuni_IA3902_wt_Chromosome	A	422	6.685	280
58511	-	1	RAATTY	C.jejuni_IA3902_wt_Chromosome	A	444	5.547	309
58581	+	1	CAAAYG	C.jejuni_IA3902_wt_Chromosome	A	441	7.276	300
58623	+	1	RAATTY	C.jejuni_IA3902_wt_Chromosome	A	420	6.841	282
58624	-	1	RAATTY	C.jejuni_IA3902_wt_Chromosome	A	415	5.51	309
58780	+	1	RAATTY	C.jejuni_IA3902_wt_Chromosome	A	336	4.756	291
58781	-	1	RAATTY	C.jejuni_IA3902_wt_Chromosome	A	154	2.588	310
58920	+	1	CAAAYG	C.jejuni_IA3902_wt_Chromosome	A	333	4.487	297
58950	+	1	CAAAYG	C.jejuni_IA3902_wt_Chromosome	A	394	6.42	289
59059	+	1	RAATTY	C.jejuni_IA3902_wt_Chromosome	A	310	4.282	294
59060	-	1	RAATTY	C.jejuni_IA3902_wt_Chromosome	A	359	4.788	315
59128	+	1	RAATTY	C.jejuni_IA3902_wt_Chromosome	A	275	3.899	288
59129	-	1	RAATTY	C.jejuni_IA3902_wt_Chromosome	A	420	5.501	318
59299	+	1	RAATTY	C.jejuni_IA3902_wt_Chromosome	A	260	3.652	284
59300	-	1	RAATTY	C.jejuni_IA3902_wt_Chromosome	A	546	6.587	319
59320	+	1	RAATTY	C.jejuni_IA3902_wt_Chromosome	A	314	3.825	290
59321	-	1	RAATTY	C.jejuni_IA3902_wt_Chromosome	A	240	3.19	331
59388	+	1	RAATTY	C.jejuni_IA3902_wt_Chromosome	A	244	3.363	289
59389	-	1	RAATTY	C.jejuni_IA3902_wt_Chromosome	A	424	6.272	319
59406	+	1	CAAAYG	C.jejuni_IA3902_wt_Chromosome	A	390	5.325	295
59592	+	1	RAATTY	C.jejuni_IA3902_wt_Chromosome	A	340	5.995	274
59593	-	1	RAATTY	C.jejuni_IA3902_wt_Chromosome	A	325	3.882	318
59872	+	1	GAAGAA	C.jejuni_IA3902_wt_Chromosome	A	393	6.52	288
59884	+	1	RAATTY	C.jejuni_IA3902_wt_Chromosome	A	302	4.697	276
59885	-	1	RAATTY	C.jejuni_IA3902_wt_Chromosome	A	291	3.637	320
59962	+	1	RAATTY	C.jejuni_IA3902_wt_Chromosome	A	282	3.797	273
59963	-	1	RAATTY	C.jejuni_IA3902_wt_Chromosome	A	306	3.575	332
60059	+	1	RAATTY	C.jejuni_IA3902_wt_Chromosome	A	379	4.937	280
60060	-	1	RAATTY	C.jejuni_IA3902_wt_Chromosome	A	267	3.208	328
60136	-	1	CAAAYG	C.jejuni_IA3902_wt_Chromosome	A	409	4.88	322
60237	+	1	RAATTY	C.jejuni_IA3902_wt_Chromosome	A	67	2.025	281
60238	-	1	RAATTY	C.jejuni_IA3902_wt_Chromosome	A	408	4.694	322
60257	+	1	GCANNNNNRTTA	C.jejuni_IA3902_wt_Chromosome	A	157	2.638	299
60264	-	1	TAAYNNNNNTGC	C.jejuni_IA3902_wt_Chromosome	A	74	2.07	327
60323	+	1	RAATTY	C.jejuni_IA3902_wt_Chromosome	A	319	4.375	279
60324	-	1	RAATTY	C.jejuni_IA3902_wt_Chromosome	A	405	5.647	323
60555	+	1	RAATTY	C.jejuni_IA3902_wt_Chromosome	A	360	6.48	277
60556	-	1	RAATTY	C.jejuni_IA3902_wt_Chromosome	A	354	3.837	325
60596	+	1	RAATTY	C.jejuni_IA3902_wt_Chromosome	A	354	5.087	274
60597	-	1	RAATTY	C.jejuni_IA3902_wt_Chromosome	A	391	5.201	332
60636	+	1	RAATTY	C.jejuni_IA3902_wt_Chromosome	A	365	5.831	274
60637	-	1	RAATTY	C.jejuni_IA3902_wt_Chromosome	A	275	3.55	329
60709	+	1	GAGNNNNNRTG	C.jejuni_IA3902_wt_Chromosome	A	371	4.696	291
60717	-	1	CAYNNNNNCTC	C.jejuni_IA3902_wt_Chromosome	A	429	5.279	349
60736	+	1	RAATTY	C.jejuni_IA3902_wt_Chromosome	A	361	5.491	275
60737	-	1	RAATTY	C.jejuni_IA3902_wt_Chromosome	A	416	6.109	315
60831	+	1	RAATTY	C.jejuni_IA3902_wt_Chromosome	A	327	4.143	276
60832	-	1	RAATTY	C.jejuni_IA3902_wt_Chromosome	A	257	3.446	328
60858	+	1	RAATTY	C.jejuni_IA3902_wt_Chromosome	A	323	4.919	261
60859	-	1	RAATTY	C.jejuni_IA3902_wt_Chromosome	A	360	4.519	326
60981	+	1	RAATTY	C.jejuni_IA3902_wt_Chromosome	A	349	5.828	291
60982	-	1	RAATTY	C.jejuni_IA3902_wt_Chromosome	A	404	4.759	312
60998	+	1	RAATTY	C.jejuni_IA3902_wt_Chromosome	A	263	3.807	274
60999	-	1	RAATTY	C.jejuni_IA3902_wt_Chromosome	A	488	7.086	320
61261	+	1	RAATTY	C.jejuni_IA3902_wt_Chromosome	A	322	4.223	281
61262	-	1	RAATTY	C.jejuni_IA3902_wt_Chromosome	A	347	4.495	314
61399	-	1	GAAGAA	C.jejuni_IA3902_wt_Chromosome	A	268	3.956	344
61470	+	1	RAATTY	C.jejuni_IA3902_wt_Chromosome	A	398	6.778	281
61471	-	1	RAATTY	C.jejuni_IA3902_wt_Chromosome	A	476	6.022	324
61554	+	1	RAATTY	C.jejuni_IA3902_wt_Chromosome	A	333	5.54	266
61555	-	1	RAATTY	C.jejuni_IA3902_wt_Chromosome	A	185	2.86	310
61645	-	1	GAAGAA	C.jejuni_IA3902_wt_Chromosome	A	314	4.118	320
61673	+	1	RAATTY	C.jejuni_IA3902_wt_Chromosome	A	311	4.594	279
61674	-	1	RAATTY	C.jejuni_IA3902_wt_Chromosome	A	144	2.523	315
61897	+	1	RAATTY	C.jejuni_IA3902_wt_Chromosome	A	345	5.736	276
61898	-	1	RAATTY	C.jejuni_IA3902_wt_Chromosome	A	399	5.909	294
61936	+	1	RAATTY	C.jejuni_IA3902_wt_Chromosome	A	363	6.187	279
61937	-	1	RAATTY	C.jejuni_IA3902_wt_Chromosome	A	416	6.284	312
62054	+	1	RAATTY	C.jejuni_IA3902_wt_Chromosome	A	383	5.74	265
62055	-	1	RAATTY	C.jejuni_IA3902_wt_Chromosome	A	386	5.441	309
62064	+	1	RAATTY	C.jejuni_IA3902_wt_Chromosome	A	175	2.919	277
62065	-	1	RAATTY	C.jejuni_IA3902_wt_Chromosome	A	473	6.078	321
62104	+	1	RAATTY	C.jejuni_IA3902_wt_Chromosome	A	374	6.317	274
62105	-	1	RAATTY	C.jejuni_IA3902_wt_Chromosome	A	476	5.965	319
62151	+	1	RAATTY	C.jejuni_IA3902_wt_Chromosome	A	317	4.695	268
62152	-	1	RAATTY	C.jejuni_IA3902_wt_Chromosome	A	355	4.425	308
62304	+	1	GAAGAA	C.jejuni_IA3902_wt_Chromosome	A	185	3.049	268
62360	+	1	TAAYNNNNNTGC	C.jejuni_IA3902_wt_Chromosome	A	318	4.707	286
62367	-	1	GCANNNNNRTTA	C.jejuni_IA3902_wt_Chromosome	A	427	4.918	339
62379	+	1	RAATTY	C.jejuni_IA3902_wt_Chromosome	A	222	3.324	273
62380	-	1	RAATTY	C.jejuni_IA3902_wt_Chromosome	A	225	3.002	324
62610	+	1	RAATTY	C.jejuni_IA3902_wt_Chromosome	A	360	5.821	259
62611	-	1	RAATTY	C.jejuni_IA3902_wt_Chromosome	A	163	2.935	329
62658	+	1	RAATTY	C.jejuni_IA3902_wt_Chromosome	A	288	5.845	256
62659	-	1	RAATTY	C.jejuni_IA3902_wt_Chromosome	A	403	5.722	315
62715	-	1	CAAAYG	C.jejuni_IA3902_wt_Chromosome	A	390	4.988	308
62891	+	1	RAATTY	C.jejuni_IA3902_wt_Chromosome	A	338	9.191	243
62892	-	1	RAATTY	C.jejuni_IA3902_wt_Chromosome	A	414	5.946	312
62909	+	1	RAATTY	C.jejuni_IA3902_wt_Chromosome	A	54	2.011	247
62910	-	1	RAATTY	C.jejuni_IA3902_wt_Chromosome	A	265	3.545	323
63028	+	1	RAATTY	C.jejuni_IA3902_wt_Chromosome	A	351	5.921	264
63029	-	1	RAATTY	C.jejuni_IA3902_wt_Chromosome	A	252	3.394	303
63042	-	1	GAAGAA	C.jejuni_IA3902_wt_Chromosome	A	120	2.488	321
63060	+	1	GAGNNNNNRTG	C.jejuni_IA3902_wt_Chromosome	A	298	4.239	271
63068	-	1	CAYNNNNNCTC	C.jejuni_IA3902_wt_Chromosome	A	323	3.533	331
63084	+	1	GAAGAA	C.jejuni_IA3902_wt_Chromosome	A	404	8.77	276
63088	+	1	RAATTY	C.jejuni_IA3902_wt_Chromosome	A	359	4.871	268
63089	-	1	RAATTY	C.jejuni_IA3902_wt_Chromosome	A	405	4.859	307
63225	+	1	RAATTY	C.jejuni_IA3902_wt_Chromosome	A	247	3.424	259
63226	-	1	RAATTY	C.jejuni_IA3902_wt_Chromosome	A	263	3.39	299
63348	-	1	GAAGAA	C.jejuni_IA3902_wt_Chromosome	A	350	3.91	316
63373	+	1	RAATTY	C.jejuni_IA3902_wt_Chromosome	A	294	3.902	259
63374	-	1	RAATTY	C.jejuni_IA3902_wt_Chromosome	A	317	4.297	306
63456	+	1	RAATTY	C.jejuni_IA3902_wt_Chromosome	A	268	3.623	266
63457	-	1	RAATTY	C.jejuni_IA3902_wt_Chromosome	A	364	4.792	314
63623	+	1	RAATTY	C.jejuni_IA3902_wt_Chromosome	A	350	6.256	254
63624	-	1	RAATTY	C.jejuni_IA3902_wt_Chromosome	A	428	5.049	313
63710	+	1	RAATTY	C.jejuni_IA3902_wt_Chromosome	A	327	5.323	251
63711	-	1	RAATTY	C.jejuni_IA3902_wt_Chromosome	A	214	3.184	303
63834	-	1	GAAGAA	C.jejuni_IA3902_wt_Chromosome	A	286	3.794	314
63924	+	1	RAATTY	C.jejuni_IA3902_wt_Chromosome	A	324	5.457	264
63925	-	1	RAATTY	C.jejuni_IA3902_wt_Chromosome	A	456	6.378	291
63995	+	1	RAATTY	C.jejuni_IA3902_wt_Chromosome	A	126	2.576	276
63996	-	1	RAATTY	C.jejuni_IA3902_wt_Chromosome	A	329	4.199	311
64074	+	1	RAATTY	C.jejuni_IA3902_wt_Chromosome	A	319	4.653	271
64075	-	1	RAATTY	C.jejuni_IA3902_wt_Chromosome	A	158	2.651	321
64210	+	1	RAATTY	C.jejuni_IA3902_wt_Chromosome	A	302	4.261	258
64211	-	1	RAATTY	C.jejuni_IA3902_wt_Chromosome	A	413	5.152	309
64232	+	1	RAATTY	C.jejuni_IA3902_wt_Chromosome	A	287	4.274	267
64233	-	1	RAATTY	C.jejuni_IA3902_wt_Chromosome	A	400	5.16	318
64264	+	1	RAATTY	C.jejuni_IA3902_wt_Chromosome	A	355	5.332	277
64265	-	1	RAATTY	C.jejuni_IA3902_wt_Chromosome	A	445	6.051	304
64338	-	1	GAAGAA	C.jejuni_IA3902_wt_Chromosome	A	402	7.632	304
64417	+	1	RAATTY	C.jejuni_IA3902_wt_Chromosome	A	13	1.244	258
64418	-	1	RAATTY	C.jejuni_IA3902_wt_Chromosome	A	17	1.308	302
64419	-	1	GAAGAA	C.jejuni_IA3902_wt_Chromosome	A	394	5.252	326
64504	+	1	RAATTY	C.jejuni_IA3902_wt_Chromosome	A	339	6.196	272
64505	-	1	RAATTY	C.jejuni_IA3902_wt_Chromosome	A	409	6.535	311
64520	+	1	RAATTY	C.jejuni_IA3902_wt_Chromosome	A	364	5.919	258
64521	-	1	RAATTY	C.jejuni_IA3902_wt_Chromosome	A	384	4.818	297
64552	+	1	RAATTY	C.jejuni_IA3902_wt_Chromosome	A	367	5.787	267
64553	-	1	RAATTY	C.jejuni_IA3902_wt_Chromosome	A	375	6.358	296
64677	+	1	RAATTY	C.jejuni_IA3902_wt_Chromosome	A	307	4.078	267
64678	-	1	RAATTY	C.jejuni_IA3902_wt_Chromosome	A	395	5.76	293
64689	+	1	RAATTY	C.jejuni_IA3902_wt_Chromosome	A	319	5.109	270
64690	-	1	RAATTY	C.jejuni_IA3902_wt_Chromosome	A	398	5.482	310
64892	+	1	RAATTY	C.jejuni_IA3902_wt_Chromosome	A	290	3.992	258
64893	-	1	RAATTY	C.jejuni_IA3902_wt_Chromosome	A	237	3.44	300
64925	+	1	RAATTY	C.jejuni_IA3902_wt_Chromosome	A	385	6.936	257
64926	-	1	RAATTY	C.jejuni_IA3902_wt_Chromosome	A	85	2.391	298
64950	+	1	RAATTY	C.jejuni_IA3902_wt_Chromosome	A	254	3.958	268
64951	-	1	RAATTY	C.jejuni_IA3902_wt_Chromosome	A	188	3.099	293
65100	+	1	RAATTY	C.jejuni_IA3902_wt_Chromosome	A	312	4.43	259
65101	-	1	RAATTY	C.jejuni_IA3902_wt_Chromosome	A	478	6.94	296
65148	+	1	RAATTY	C.jejuni_IA3902_wt_Chromosome	A	162	2.758	267
65149	-	1	RAATTY	C.jejuni_IA3902_wt_Chromosome	A	255	3.44	305
65172	+	1	RAATTY	C.jejuni_IA3902_wt_Chromosome	A	220	3.327	246
65173	-	1	RAATTY	C.jejuni_IA3902_wt_Chromosome	A	415	6.34	319
65187	+	1	RAATTY	C.jejuni_IA3902_wt_Chromosome	A	341	4.903	271
65188	-	1	RAATTY	C.jejuni_IA3902_wt_Chromosome	A	141	2.637	314
65246	+	1	RAATTY	C.jejuni_IA3902_wt_Chromosome	A	385	5.945	266
65247	-	1	RAATTY	C.jejuni_IA3902_wt_Chromosome	A	372	5.294	302
65256	+	1	GAAGAA	C.jejuni_IA3902_wt_Chromosome	A	330	4.669	282
65476	-	1	CAAAYG	C.jejuni_IA3902_wt_Chromosome	A	441	6.361	322
65574	+	1	RAATTY	C.jejuni_IA3902_wt_Chromosome	A	351	6.468	261
65575	-	1	RAATTY	C.jejuni_IA3902_wt_Chromosome	A	200	2.997	314
65735	+	1	RAATTY	C.jejuni_IA3902_wt_Chromosome	A	256	3.842	267
65736	-	1	RAATTY	C.jejuni_IA3902_wt_Chromosome	A	359	5.127	317
65882	+	1	CAAAYG	C.jejuni_IA3902_wt_Chromosome	A	412	7.863	268
65918	+	1	RAATTY	C.jejuni_IA3902_wt_Chromosome	A	331	7.082	261
65919	-	1	RAATTY	C.jejuni_IA3902_wt_Chromosome	A	388	5.839	313
66000	+	1	RAATTY	C.jejuni_IA3902_wt_Chromosome	A	322	4.412	268
66001	-	1	RAATTY	C.jejuni_IA3902_wt_Chromosome	A	362	3.88	310
66096	+	1	GAAGAA	C.jejuni_IA3902_wt_Chromosome	A	367	6.161	289
66127	+	1	CAAAYG	C.jejuni_IA3902_wt_Chromosome	A	370	7.22	268
66335	+	1	RAATTY	C.jejuni_IA3902_wt_Chromosome	A	322	4.774	262
66336	-	1	RAATTY	C.jejuni_IA3902_wt_Chromosome	A	396	5.352	319
66407	+	1	CAAAYG	C.jejuni_IA3902_wt_Chromosome	A	329	4.5	273
66504	+	1	GAGNNNNNRTG	C.jejuni_IA3902_wt_Chromosome	A	342	6.294	281
66510	+	1	GAAGAA	C.jejuni_IA3902_wt_Chromosome	A	292	4.204	290
66512	-	1	CAYNNNNNCTC	C.jejuni_IA3902_wt_Chromosome	A	345	3.999	342
66673	+	1	GCANNNNNRTTA	C.jejuni_IA3902_wt_Chromosome	A	339	4.38	280
66680	-	1	TAAYNNNNNTGC	C.jejuni_IA3902_wt_Chromosome	A	402	4.743	338
66844	+	1	RAATTY	C.jejuni_IA3902_wt_Chromosome	A	262	3.867	250
66845	-	1	RAATTY	C.jejuni_IA3902_wt_Chromosome	A	460	6.801	327
66893	+	1	CAAAYG	C.jejuni_IA3902_wt_Chromosome	A	387	5.834	266
67155	+	1	RAATTY	C.jejuni_IA3902_wt_Chromosome	A	352	6.327	255
67156	-	1	RAATTY	C.jejuni_IA3902_wt_Chromosome	A	331	3.893	331
67237	+	1	CAAAYG	C.jejuni_IA3902_wt_Chromosome	A	327	5.345	271
67370	+	1	CAAAYG	C.jejuni_IA3902_wt_Chromosome	A	340	4.918	268
67397	+	1	RAATTY	C.jejuni_IA3902_wt_Chromosome	A	322	5.058	261
67398	-	1	RAATTY	C.jejuni_IA3902_wt_Chromosome	A	461	7.141	310
67422	+	1	RAATTY	C.jejuni_IA3902_wt_Chromosome	A	260	4.217	254
67423	-	1	RAATTY	C.jejuni_IA3902_wt_Chromosome	A	432	5.677	318
67657	+	1	RAATTY	C.jejuni_IA3902_wt_Chromosome	A	271	4.472	251
67658	-	1	RAATTY	C.jejuni_IA3902_wt_Chromosome	A	420	5.689	321
67697	+	1	RAATTY	C.jejuni_IA3902_wt_Chromosome	A	341	6.25	252
67698	-	1	RAATTY	C.jejuni_IA3902_wt_Chromosome	A	375	4.517	316
67716	+	1	GAGNNNNNRTG	C.jejuni_IA3902_wt_Chromosome	A	307	5.908	267
67724	-	1	CAYNNNNNCTC	C.jejuni_IA3902_wt_Chromosome	A	501	6.635	339
67931	+	1	CAAAYG	C.jejuni_IA3902_wt_Chromosome	A	389	8.125	260
68027	+	1	RAATTY	C.jejuni_IA3902_wt_Chromosome	A	357	6.05	244
68028	-	1	RAATTY	C.jejuni_IA3902_wt_Chromosome	A	475	5.938	321
68733	+	1	RAATTY	C.jejuni_IA3902_wt_Chromosome	A	318	4.824	244
68734	-	1	RAATTY	C.jejuni_IA3902_wt_Chromosome	A	54	1.891	307
68846	+	1	RAATTY	C.jejuni_IA3902_wt_Chromosome	A	333	5.17	258
68847	-	1	RAATTY	C.jejuni_IA3902_wt_Chromosome	A	371	5.685	303
68857	+	1	RAATTY	C.jejuni_IA3902_wt_Chromosome	A	235	3.353	267
68858	-	1	RAATTY	C.jejuni_IA3902_wt_Chromosome	A	437	6.404	311
68936	+	1	RAATTY	C.jejuni_IA3902_wt_Chromosome	A	329	5.04	266
68937	-	1	RAATTY	C.jejuni_IA3902_wt_Chromosome	A	345	5.592	300
69013	+	1	RAATTY	C.jejuni_IA3902_wt_Chromosome	A	309	5.213	255
69014	-	1	RAATTY	C.jejuni_IA3902_wt_Chromosome	A	364	5.43	295
69072	+	1	RAATTY	C.jejuni_IA3902_wt_Chromosome	A	224	3.422	255
69073	-	1	RAATTY	C.jejuni_IA3902_wt_Chromosome	A	344	4.484	306
69196	+	1	RAATTY	C.jejuni_IA3902_wt_Chromosome	A	159	2.818	255
69197	-	1	RAATTY	C.jejuni_IA3902_wt_Chromosome	A	188	2.926	296
69257	+	1	RAATTY	C.jejuni_IA3902_wt_Chromosome	A	353	6.577	244
69258	-	1	RAATTY	C.jejuni_IA3902_wt_Chromosome	A	450	6.871	308
69419	-	1	CAAAYG	C.jejuni_IA3902_wt_Chromosome	A	433	7.533	299
69494	+	1	CAYNNNNNCTC	C.jejuni_IA3902_wt_Chromosome	A	164	2.678	270
69502	-	1	GAGNNNNNRTG	C.jejuni_IA3902_wt_Chromosome	A	401	8.556	312
69524	+	1	RAATTY	C.jejuni_IA3902_wt_Chromosome	A	262	4.466	250
69525	-	1	RAATTY	C.jejuni_IA3902_wt_Chromosome	A	244	3.564	290
69569	+	1	RAATTY	C.jejuni_IA3902_wt_Chromosome	A	290	4.196	249
69570	-	1	RAATTY	C.jejuni_IA3902_wt_Chromosome	A	265	3.57	289
69580	+	1	RAATTY	C.jejuni_IA3902_wt_Chromosome	A	322	5.066	261
69581	-	1	RAATTY	C.jejuni_IA3902_wt_Chromosome	A	372	5.743	292
69724	+	1	RAATTY	C.jejuni_IA3902_wt_Chromosome	A	280	4.024	258
69725	-	1	RAATTY	C.jejuni_IA3902_wt_Chromosome	A	349	5.805	285
69798	+	1	RAATTY	C.jejuni_IA3902_wt_Chromosome	A	240	3.451	255
69799	-	1	RAATTY	C.jejuni_IA3902_wt_Chromosome	A	53	2.024	308
69870	+	1	RAATTY	C.jejuni_IA3902_wt_Chromosome	A	209	3.196	236
69871	-	1	RAATTY	C.jejuni_IA3902_wt_Chromosome	A	210	3.064	298
69932	-	1	CAAAYG	C.jejuni_IA3902_wt_Chromosome	A	329	5.267	288
69982	-	1	GAAGAA	C.jejuni_IA3902_wt_Chromosome	A	274	3.461	299
70034	+	1	RAATTY	C.jejuni_IA3902_wt_Chromosome	A	211	3.255	243
70035	-	1	RAATTY	C.jejuni_IA3902_wt_Chromosome	A	335	4.234	278
70072	+	1	RAATTY	C.jejuni_IA3902_wt_Chromosome	A	257	3.693	255
70073	-	1	RAATTY	C.jejuni_IA3902_wt_Chromosome	A	458	7.375	302
70091	+	1	RAATTY	C.jejuni_IA3902_wt_Chromosome	A	277	4.18	245
70092	-	1	RAATTY	C.jejuni_IA3902_wt_Chromosome	A	42	1.782	296
70117	+	1	CAAAYG	C.jejuni_IA3902_wt_Chromosome	A	362	5.736	262
70236	+	1	RAATTY	C.jejuni_IA3902_wt_Chromosome	A	364	5.474	265
70237	-	1	RAATTY	C.jejuni_IA3902_wt_Chromosome	A	322	4.049	301
70552	+	1	RAATTY	C.jejuni_IA3902_wt_Chromosome	A	328	5.408	254
70553	-	1	RAATTY	C.jejuni_IA3902_wt_Chromosome	A	380	6.546	286
70575	+	1	RAATTY	C.jejuni_IA3902_wt_Chromosome	A	168	2.882	256
70576	-	1	RAATTY	C.jejuni_IA3902_wt_Chromosome	A	314	3.987	303
70599	+	1	RAATTY	C.jejuni_IA3902_wt_Chromosome	A	345	5.604	262
70600	-	1	RAATTY	C.jejuni_IA3902_wt_Chromosome	A	345	5.468	296
70616	+	1	RAATTY	C.jejuni_IA3902_wt_Chromosome	A	263	3.877	256
70617	-	1	RAATTY	C.jejuni_IA3902_wt_Chromosome	A	229	3.358	297
70712	-	1	GAAGAA	C.jejuni_IA3902_wt_Chromosome	A	336	4.639	303
70733	+	1	RAATTY	C.jejuni_IA3902_wt_Chromosome	A	182	2.798	271
70734	-	1	RAATTY	C.jejuni_IA3902_wt_Chromosome	A	114	2.335	304
71008	+	1	RAATTY	C.jejuni_IA3902_wt_Chromosome	A	375	6.739	268
71009	-	1	RAATTY	C.jejuni_IA3902_wt_Chromosome	A	392	5.797	289
71392	+	1	RAATTY	C.jejuni_IA3902_wt_Chromosome	A	311	4.316	268
71393	-	1	RAATTY	C.jejuni_IA3902_wt_Chromosome	A	314	4.416	302
71501	+	1	RAATTY	C.jejuni_IA3902_wt_Chromosome	A	411	7.673	264
71502	-	1	RAATTY	C.jejuni_IA3902_wt_Chromosome	A	254	3.13	309
71608	+	1	TAAYNNNNNTGC	C.jejuni_IA3902_wt_Chromosome	A	220	3.375	271
71615	-	1	GCANNNNNRTTA	C.jejuni_IA3902_wt_Chromosome	A	427	5.912	326
71624	-	1	CAAAYG	C.jejuni_IA3902_wt_Chromosome	A	302	3.617	311
71774	+	1	RAATTY	C.jejuni_IA3902_wt_Chromosome	A	397	8.047	264
71775	-	1	RAATTY	C.jejuni_IA3902_wt_Chromosome	A	397	6.781	295
71880	+	1	RAATTY	C.jejuni_IA3902_wt_Chromosome	A	285	4.066	263
71881	-	1	RAATTY	C.jejuni_IA3902_wt_Chromosome	A	335	4.505	291
71922	+	1	RAATTY	C.jejuni_IA3902_wt_Chromosome	A	140	2.553	272
71923	-	1	RAATTY	C.jejuni_IA3902_wt_Chromosome	A	349	4.546	299
72005	+	1	RAATTY	C.jejuni_IA3902_wt_Chromosome	A	346	4.673	269
72006	-	1	RAATTY	C.jejuni_IA3902_wt_Chromosome	A	237	3.009	308
72208	+	1	RAATTY	C.jejuni_IA3902_wt_Chromosome	A	321	5.282	254
72209	-	1	RAATTY	C.jejuni_IA3902_wt_Chromosome	A	308	3.803	295
72345	+	1	RAATTY	C.jejuni_IA3902_wt_Chromosome	A	354	5.179	269
72346	-	1	RAATTY	C.jejuni_IA3902_wt_Chromosome	A	107	2.36	298
72406	+	1	RAATTY	C.jejuni_IA3902_wt_Chromosome	A	291	4.186	254
72407	-	1	RAATTY	C.jejuni_IA3902_wt_Chromosome	A	342	4.569	293
72464	+	1	RAATTY	C.jejuni_IA3902_wt_Chromosome	A	268	3.679	251
72465	-	1	RAATTY	C.jejuni_IA3902_wt_Chromosome	A	308	3.982	286
72476	+	1	RAATTY	C.jejuni_IA3902_wt_Chromosome	A	127	2.622	248
72477	-	1	RAATTY	C.jejuni_IA3902_wt_Chromosome	A	378	5.946	294
72531	+	1	RAATTY	C.jejuni_IA3902_wt_Chromosome	A	273	4.448	258
72532	-	1	RAATTY	C.jejuni_IA3902_wt_Chromosome	A	399	7.185	309
72562	+	1	RAATTY	C.jejuni_IA3902_wt_Chromosome	A	187	3.028	248
72563	-	1	RAATTY	C.jejuni_IA3902_wt_Chromosome	A	242	3.436	300
72594	+	1	RAATTY	C.jejuni_IA3902_wt_Chromosome	A	351	5.011	264
72595	-	1	RAATTY	C.jejuni_IA3902_wt_Chromosome	A	306	3.768	301
72620	+	1	RAATTY	C.jejuni_IA3902_wt_Chromosome	A	287	3.93	256
72621	-	1	RAATTY	C.jejuni_IA3902_wt_Chromosome	A	148	2.658	304
72679	+	1	RAATTY	C.jejuni_IA3902_wt_Chromosome	A	106	2.447	237
72680	-	1	RAATTY	C.jejuni_IA3902_wt_Chromosome	A	390	5.762	297
72718	+	1	RAATTY	C.jejuni_IA3902_wt_Chromosome	A	323	5.85	243
72719	-	1	RAATTY	C.jejuni_IA3902_wt_Chromosome	A	318	4.146	312
72755	+	1	GAAGAA	C.jejuni_IA3902_wt_Chromosome	A	351	4.548	267
72765	+	1	RAATTY	C.jejuni_IA3902_wt_Chromosome	A	352	5.226	241
72766	-	1	RAATTY	C.jejuni_IA3902_wt_Chromosome	A	307	3.88	292
72824	+	1	RAATTY	C.jejuni_IA3902_wt_Chromosome	A	358	5.565	250
72825	-	1	RAATTY	C.jejuni_IA3902_wt_Chromosome	A	230	3.298	298
72859	+	1	RAATTY	C.jejuni_IA3902_wt_Chromosome	A	332	5.751	261
72860	-	1	RAATTY	C.jejuni_IA3902_wt_Chromosome	A	401	5.963	301
73016	-	1	GAAGAA	C.jejuni_IA3902_wt_Chromosome	A	328	5.159	318
73040	+	1	RAATTY	C.jejuni_IA3902_wt_Chromosome	A	347	6.557	257
73041	-	1	RAATTY	C.jejuni_IA3902_wt_Chromosome	A	344	4.896	294
73048	-	1	CAAAYG	C.jejuni_IA3902_wt_Chromosome	A	400	5.658	288
73100	+	1	RAATTY	C.jejuni_IA3902_wt_Chromosome	A	375	5.668	259
73101	-	1	RAATTY	C.jejuni_IA3902_wt_Chromosome	A	198	2.947	291
73125	+	1	RAATTY	C.jejuni_IA3902_wt_Chromosome	A	155	2.637	253
73126	-	1	RAATTY	C.jejuni_IA3902_wt_Chromosome	A	199	2.896	293
73251	+	1	RAATTY	C.jejuni_IA3902_wt_Chromosome	A	360	5.436	245
73252	-	1	RAATTY	C.jejuni_IA3902_wt_Chromosome	A	380	5.85	297
73261	-	1	GAAGAA	C.jejuni_IA3902_wt_Chromosome	A	439	6.033	295
73305	+	1	RAATTY	C.jejuni_IA3902_wt_Chromosome	A	353	6.101	260
73306	-	1	RAATTY	C.jejuni_IA3902_wt_Chromosome	A	455	7.428	304
73314	+	1	RAATTY	C.jejuni_IA3902_wt_Chromosome	A	332	6.548	247
73315	-	1	RAATTY	C.jejuni_IA3902_wt_Chromosome	A	285	3.59	310
73372	+	1	RAATTY	C.jejuni_IA3902_wt_Chromosome	A	292	4.616	254
73373	-	1	RAATTY	C.jejuni_IA3902_wt_Chromosome	A	334	4.843	284
73539	+	1	RAATTY	C.jejuni_IA3902_wt_Chromosome	A	265	3.426	244
73540	-	1	RAATTY	C.jejuni_IA3902_wt_Chromosome	A	398	5.67	305
73552	+	1	RAATTY	C.jejuni_IA3902_wt_Chromosome	A	394	8.473	247
73553	-	1	RAATTY	C.jejuni_IA3902_wt_Chromosome	A	404	7.281	297
73599	+	1	RAATTY	C.jejuni_IA3902_wt_Chromosome	A	384	6.83	260
73600	-	1	RAATTY	C.jejuni_IA3902_wt_Chromosome	A	451	8.419	306
73638	+	1	RAATTY	C.jejuni_IA3902_wt_Chromosome	A	312	4.765	256
73639	-	1	RAATTY	C.jejuni_IA3902_wt_Chromosome	A	386	5.932	300
73676	+	1	RAATTY	C.jejuni_IA3902_wt_Chromosome	A	322	5.871	249
73677	-	1	RAATTY	C.jejuni_IA3902_wt_Chromosome	A	438	6.053	299
73686	+	1	RAATTY	C.jejuni_IA3902_wt_Chromosome	A	184	2.908	262
73687	-	1	RAATTY	C.jejuni_IA3902_wt_Chromosome	A	426	6.323	290
73711	+	1	RAATTY	C.jejuni_IA3902_wt_Chromosome	A	387	7.112	260
73712	-	1	RAATTY	C.jejuni_IA3902_wt_Chromosome	A	387	5.409	288
73809	+	1	RAATTY	C.jejuni_IA3902_wt_Chromosome	A	380	5.269	264
73810	-	1	RAATTY	C.jejuni_IA3902_wt_Chromosome	A	351	5.181	302
73839	+	1	RAATTY	C.jejuni_IA3902_wt_Chromosome	A	362	6.133	259
73840	-	1	RAATTY	C.jejuni_IA3902_wt_Chromosome	A	386	5.404	298
74029	+	1	RAATTY	C.jejuni_IA3902_wt_Chromosome	A	343	4.592	269
74030	-	1	RAATTY	C.jejuni_IA3902_wt_Chromosome	A	398	6.952	295
74183	+	1	RAATTY	C.jejuni_IA3902_wt_Chromosome	A	176	2.917	256
74184	-	1	RAATTY	C.jejuni_IA3902_wt_Chromosome	A	411	8.656	275
74194	+	1	RAATTY	C.jejuni_IA3902_wt_Chromosome	A	186	3.037	275
74195	-	1	RAATTY	C.jejuni_IA3902_wt_Chromosome	A	441	6.085	280
74337	+	1	RAATTY	C.jejuni_IA3902_wt_Chromosome	A	304	6.059	264
74338	-	1	RAATTY	C.jejuni_IA3902_wt_Chromosome	A	311	4.807	286
74380	+	1	RAATTY	C.jejuni_IA3902_wt_Chromosome	A	100	2.385	263
74381	-	1	RAATTY	C.jejuni_IA3902_wt_Chromosome	A	393	6.278	279
74421	+	1	RAATTY	C.jejuni_IA3902_wt_Chromosome	A	375	8.3	268
74422	-	1	RAATTY	C.jejuni_IA3902_wt_Chromosome	A	347	5.485	283
74457	+	1	RAATTY	C.jejuni_IA3902_wt_Chromosome	A	115	2.491	264
74458	-	1	RAATTY	C.jejuni_IA3902_wt_Chromosome	A	401	5.739	295
74491	+	1	GAAGAA	C.jejuni_IA3902_wt_Chromosome	A	320	5.175	293
74493	+	1	RAATTY	C.jejuni_IA3902_wt_Chromosome	A	267	4.59	274
74494	-	1	RAATTY	C.jejuni_IA3902_wt_Chromosome	A	310	4.269	287
74550	+	1	RAATTY	C.jejuni_IA3902_wt_Chromosome	A	355	4.973	268
74551	-	1	RAATTY	C.jejuni_IA3902_wt_Chromosome	A	350	5.459	283
74581	+	1	RAATTY	C.jejuni_IA3902_wt_Chromosome	A	352	4.626	283
74582	-	1	RAATTY	C.jejuni_IA3902_wt_Chromosome	A	377	4.738	290
74617	+	1	RAATTY	C.jejuni_IA3902_wt_Chromosome	A	343	4.177	283
74618	-	1	RAATTY	C.jejuni_IA3902_wt_Chromosome	A	372	5.191	284
74629	+	1	RAATTY	C.jejuni_IA3902_wt_Chromosome	A	316	4.681	278
74630	-	1	RAATTY	C.jejuni_IA3902_wt_Chromosome	A	399	4.973	287
74697	+	1	RAATTY	C.jejuni_IA3902_wt_Chromosome	A	349	5.678	270
74698	-	1	RAATTY	C.jejuni_IA3902_wt_Chromosome	A	242	3.597	281
74718	+	1	RAATTY	C.jejuni_IA3902_wt_Chromosome	A	379	6.582	272
74719	-	1	RAATTY	C.jejuni_IA3902_wt_Chromosome	A	343	4.822	283
74795	+	1	RAATTY	C.jejuni_IA3902_wt_Chromosome	A	381	6.292	278
74796	-	1	RAATTY	C.jejuni_IA3902_wt_Chromosome	A	434	6.357	280
74859	+	1	RAATTY	C.jejuni_IA3902_wt_Chromosome	A	335	5.225	272
74860	-	1	RAATTY	C.jejuni_IA3902_wt_Chromosome	A	344	4.835	282
74882	+	1	RAATTY	C.jejuni_IA3902_wt_Chromosome	A	386	6.486	272
74883	-	1	RAATTY	C.jejuni_IA3902_wt_Chromosome	A	344	5.297	273
74914	+	1	RAATTY	C.jejuni_IA3902_wt_Chromosome	A	351	4.516	288
74915	-	1	RAATTY	C.jejuni_IA3902_wt_Chromosome	A	202	2.851	277
75028	+	1	RAATTY	C.jejuni_IA3902_wt_Chromosome	A	362	5.338	284
75029	-	1	RAATTY	C.jejuni_IA3902_wt_Chromosome	A	338	4.389	287
75102	+	1	RAATTY	C.jejuni_IA3902_wt_Chromosome	A	381	6.389	285
75103	-	1	RAATTY	C.jejuni_IA3902_wt_Chromosome	A	367	5.573	272
75128	-	1	CAAAYG	C.jejuni_IA3902_wt_Chromosome	A	368	4.649	287
75144	+	1	RAATTY	C.jejuni_IA3902_wt_Chromosome	A	395	6.702	276
75145	-	1	RAATTY	C.jejuni_IA3902_wt_Chromosome	A	281	3.963	281
75296	+	1	RAATTY	C.jejuni_IA3902_wt_Chromosome	A	287	3.892	291
75297	-	1	RAATTY	C.jejuni_IA3902_wt_Chromosome	A	354	5.853	281
75392	+	1	GAAGAA	C.jejuni_IA3902_wt_Chromosome	A	371	7.453	306
75449	+	1	GAAGAA	C.jejuni_IA3902_wt_Chromosome	A	395	7.137	298
75469	+	1	RAATTY	C.jejuni_IA3902_wt_Chromosome	A	335	5.232	281
75470	-	1	RAATTY	C.jejuni_IA3902_wt_Chromosome	A	340	5.666	268
76386	+	1	RAATTY	C.jejuni_IA3902_wt_Chromosome	A	349	4.926	278
76387	-	1	RAATTY	C.jejuni_IA3902_wt_Chromosome	A	424	7.108	293
76468	+	1	RAATTY	C.jejuni_IA3902_wt_Chromosome	A	354	6.056	299
76469	-	1	RAATTY	C.jejuni_IA3902_wt_Chromosome	A	351	6.452	278
76623	+	1	RAATTY	C.jejuni_IA3902_wt_Chromosome	A	287	4.539	276
76624	-	1	RAATTY	C.jejuni_IA3902_wt_Chromosome	A	336	6.304	267
76659	+	1	RAATTY	C.jejuni_IA3902_wt_Chromosome	A	300	4.427	288
76660	-	1	RAATTY	C.jejuni_IA3902_wt_Chromosome	A	359	7.303	270
76929	+	1	RAATTY	C.jejuni_IA3902_wt_Chromosome	A	409	7.05	287
76930	-	1	RAATTY	C.jejuni_IA3902_wt_Chromosome	A	339	4.278	273
77061	+	1	RAATTY	C.jejuni_IA3902_wt_Chromosome	A	367	5.028	280
77062	-	1	RAATTY	C.jejuni_IA3902_wt_Chromosome	A	361	6.67	279
77129	+	1	RAATTY	C.jejuni_IA3902_wt_Chromosome	A	380	4.637	284
77130	-	1	RAATTY	C.jejuni_IA3902_wt_Chromosome	A	413	7.61	281
77254	+	1	RAATTY	C.jejuni_IA3902_wt_Chromosome	A	424	6.356	283
77255	-	1	RAATTY	C.jejuni_IA3902_wt_Chromosome	A	355	5.437	277
77271	+	1	GAAGAA	C.jejuni_IA3902_wt_Chromosome	A	364	6.002	285
77311	+	1	GAGNNNNNRTG	C.jejuni_IA3902_wt_Chromosome	A	363	5.614	298
77319	-	1	CAYNNNNNCTC	C.jejuni_IA3902_wt_Chromosome	A	453	7.665	287
77323	+	1	RAATTY	C.jejuni_IA3902_wt_Chromosome	A	352	5.548	284
77324	-	1	RAATTY	C.jejuni_IA3902_wt_Chromosome	A	318	4.506	261
77441	+	1	RAATTY	C.jejuni_IA3902_wt_Chromosome	A	284	3.907	286
77442	-	1	RAATTY	C.jejuni_IA3902_wt_Chromosome	A	366	5.511	277
77532	+	1	RAATTY	C.jejuni_IA3902_wt_Chromosome	A	420	7.321	283
77533	-	1	RAATTY	C.jejuni_IA3902_wt_Chromosome	A	351	5.853	274
77593	+	1	RAATTY	C.jejuni_IA3902_wt_Chromosome	A	344	5.253	284
77594	-	1	RAATTY	C.jejuni_IA3902_wt_Chromosome	A	207	3.247	274
77757	+	1	RAATTY	C.jejuni_IA3902_wt_Chromosome	A	383	5.998	277
77758	-	1	RAATTY	C.jejuni_IA3902_wt_Chromosome	A	268	3.865	277
77845	-	1	GAAGAA	C.jejuni_IA3902_wt_Chromosome	A	247	3.289	277
77973	+	1	CAAAYG	C.jejuni_IA3902_wt_Chromosome	A	391	7.096	288
78000	+	1	RAATTY	C.jejuni_IA3902_wt_Chromosome	A	345	5.473	280
78001	-	1	RAATTY	C.jejuni_IA3902_wt_Chromosome	A	78	2.214	271
78061	+	1	RAATTY	C.jejuni_IA3902_wt_Chromosome	A	361	4.776	280
78062	-	1	RAATTY	C.jejuni_IA3902_wt_Chromosome	A	360	5.551	269
78146	+	1	RAATTY	C.jejuni_IA3902_wt_Chromosome	A	391	6.407	295
78147	-	1	RAATTY	C.jejuni_IA3902_wt_Chromosome	A	331	5.006	267
78261	+	1	RAATTY	C.jejuni_IA3902_wt_Chromosome	A	360	4.998	277
78262	-	1	RAATTY	C.jejuni_IA3902_wt_Chromosome	A	251	3.553	261
78322	+	1	RAATTY	C.jejuni_IA3902_wt_Chromosome	A	266	3.669	282
78323	-	1	RAATTY	C.jejuni_IA3902_wt_Chromosome	A	358	6.649	265
78411	+	1	RAATTY	C.jejuni_IA3902_wt_Chromosome	A	330	4.463	292
78412	-	1	RAATTY	C.jejuni_IA3902_wt_Chromosome	A	373	5.615	266
78542	+	1	RAATTY	C.jejuni_IA3902_wt_Chromosome	A	53	2.057	287
78543	-	1	RAATTY	C.jejuni_IA3902_wt_Chromosome	A	339	5.419	267
78556	+	1	RAATTY	C.jejuni_IA3902_wt_Chromosome	A	291	4.398	283
78557	-	1	RAATTY	C.jejuni_IA3902_wt_Chromosome	A	358	6.504	264
78579	+	1	RAATTY	C.jejuni_IA3902_wt_Chromosome	A	394	5.761	282
78580	-	1	RAATTY	C.jejuni_IA3902_wt_Chromosome	A	313	5.191	258
78636	+	1	RAATTY	C.jejuni_IA3902_wt_Chromosome	A	386	7.055	276
78637	-	1	RAATTY	C.jejuni_IA3902_wt_Chromosome	A	175	2.932	268
78679	+	1	RAATTY	C.jejuni_IA3902_wt_Chromosome	A	273	3.764	281
78680	-	1	RAATTY	C.jejuni_IA3902_wt_Chromosome	A	264	3.526	260
78703	+	1	RAATTY	C.jejuni_IA3902_wt_Chromosome	A	388	5.827	293
78704	-	1	RAATTY	C.jejuni_IA3902_wt_Chromosome	A	327	5.12	258
78792	+	1	RAATTY	C.jejuni_IA3902_wt_Chromosome	A	408	6.875	285
78793	-	1	RAATTY	C.jejuni_IA3902_wt_Chromosome	A	186	2.956	267
78805	+	1	RAATTY	C.jejuni_IA3902_wt_Chromosome	A	132	2.579	268
78806	-	1	RAATTY	C.jejuni_IA3902_wt_Chromosome	A	311	4.183	258
78837	+	1	GAGNNNNNRTG	C.jejuni_IA3902_wt_Chromosome	A	380	5.909	304
78845	-	1	CAYNNNNNCTC	C.jejuni_IA3902_wt_Chromosome	A	242	3.316	279
78944	+	1	CAAAYG	C.jejuni_IA3902_wt_Chromosome	A	382	6.677	286
78979	+	1	RAATTY	C.jejuni_IA3902_wt_Chromosome	A	210	3.139	291
78980	-	1	RAATTY	C.jejuni_IA3902_wt_Chromosome	A	352	5.332	266
79013	+	1	RAATTY	C.jejuni_IA3902_wt_Chromosome	A	204	3.014	288
79014	-	1	RAATTY	C.jejuni_IA3902_wt_Chromosome	A	331	5.263	275
79074	+	1	GAAGAA	C.jejuni_IA3902_wt_Chromosome	A	340	5.462	304
79078	+	1	RAATTY	C.jejuni_IA3902_wt_Chromosome	A	285	3.937	293
79079	-	1	RAATTY	C.jejuni_IA3902_wt_Chromosome	A	349	5.298	269
79096	+	1	RAATTY	C.jejuni_IA3902_wt_Chromosome	A	380	5.967	288
79097	-	1	RAATTY	C.jejuni_IA3902_wt_Chromosome	A	261	3.519	263
79175	+	1	CAAAYG	C.jejuni_IA3902_wt_Chromosome	A	417	6.691	300
79223	+	1	RAATTY	C.jejuni_IA3902_wt_Chromosome	A	404	5.513	295
79224	-	1	RAATTY	C.jejuni_IA3902_wt_Chromosome	A	162	2.716	274
79256	+	1	RAATTY	C.jejuni_IA3902_wt_Chromosome	A	358	5.282	294
79257	-	1	RAATTY	C.jejuni_IA3902_wt_Chromosome	A	279	3.816	268
79366	+	1	RAATTY	C.jejuni_IA3902_wt_Chromosome	A	439	6.581	300
79367	-	1	RAATTY	C.jejuni_IA3902_wt_Chromosome	A	207	3.124	262
79382	+	1	RAATTY	C.jejuni_IA3902_wt_Chromosome	A	367	5.961	271
79383	-	1	RAATTY	C.jejuni_IA3902_wt_Chromosome	A	192	2.937	266
79465	+	1	RAATTY	C.jejuni_IA3902_wt_Chromosome	A	311	4.197	281
79466	-	1	RAATTY	C.jejuni_IA3902_wt_Chromosome	A	321	5.078	255
79482	+	1	RAATTY	C.jejuni_IA3902_wt_Chromosome	A	443	7.455	294
79483	-	1	RAATTY	C.jejuni_IA3902_wt_Chromosome	A	54	1.916	264
79490	+	1	RAATTY	C.jejuni_IA3902_wt_Chromosome	A	311	4.533	271
79491	-	1	RAATTY	C.jejuni_IA3902_wt_Chromosome	A	300	5.051	249
79539	-	1	CAAAYG	C.jejuni_IA3902_wt_Chromosome	A	265	3.97	257
79547	+	1	RAATTY	C.jejuni_IA3902_wt_Chromosome	A	268	3.694	281
79548	-	1	RAATTY	C.jejuni_IA3902_wt_Chromosome	A	339	6.269	261
79571	+	1	RAATTY	C.jejuni_IA3902_wt_Chromosome	A	415	6.616	280
79572	-	1	RAATTY	C.jejuni_IA3902_wt_Chromosome	A	380	5.883	263
79593	+	1	RAATTY	C.jejuni_IA3902_wt_Chromosome	A	386	5.99	275
79594	-	1	RAATTY	C.jejuni_IA3902_wt_Chromosome	A	341	5.775	276
79656	+	1	RAATTY	C.jejuni_IA3902_wt_Chromosome	A	228	3.074	286
79657	-	1	RAATTY	C.jejuni_IA3902_wt_Chromosome	A	369	5.673	258
79674	+	1	GAAGAA	C.jejuni_IA3902_wt_Chromosome	A	300	4.415	298
79700	+	1	RAATTY	C.jejuni_IA3902_wt_Chromosome	A	349	4.871	277
79701	-	1	RAATTY	C.jejuni_IA3902_wt_Chromosome	A	307	5.031	251
79771	+	1	RAATTY	C.jejuni_IA3902_wt_Chromosome	A	315	4.397	290
79772	-	1	RAATTY	C.jejuni_IA3902_wt_Chromosome	A	288	3.738	265
79895	+	1	CAYNNNNNCTC	C.jejuni_IA3902_wt_Chromosome	A	379	5.358	295
79903	-	1	GAGNNNNNRTG	C.jejuni_IA3902_wt_Chromosome	A	387	11.334	273
79979	+	1	RAATTY	C.jejuni_IA3902_wt_Chromosome	A	354	4.908	287
79980	-	1	RAATTY	C.jejuni_IA3902_wt_Chromosome	A	254	3.45	261
80053	+	1	RAATTY	C.jejuni_IA3902_wt_Chromosome	A	395	5.597	294
80054	-	1	RAATTY	C.jejuni_IA3902_wt_Chromosome	A	309	4.024	275
80183	+	1	RAATTY	C.jejuni_IA3902_wt_Chromosome	A	400	6.817	290
80184	-	1	RAATTY	C.jejuni_IA3902_wt_Chromosome	A	314	4.771	269
80309	+	1	RAATTY	C.jejuni_IA3902_wt_Chromosome	A	359	5.224	281
80310	-	1	RAATTY	C.jejuni_IA3902_wt_Chromosome	A	322	5.483	271
80574	+	1	RAATTY	C.jejuni_IA3902_wt_Chromosome	A	387	6.388	287
80575	-	1	RAATTY	C.jejuni_IA3902_wt_Chromosome	A	330	4.63	280
80592	+	1	CAAAYG	C.jejuni_IA3902_wt_Chromosome	A	377	6.067	295
80601	+	1	RAATTY	C.jejuni_IA3902_wt_Chromosome	A	397	4.681	292
80602	-	1	RAATTY	C.jejuni_IA3902_wt_Chromosome	A	342	5.025	273
80674	+	1	RAATTY	C.jejuni_IA3902_wt_Chromosome	A	380	4.859	299
80675	-	1	RAATTY	C.jejuni_IA3902_wt_Chromosome	A	382	6.752	273
80716	+	1	RAATTY	C.jejuni_IA3902_wt_Chromosome	A	311	4.344	286
80717	-	1	RAATTY	C.jejuni_IA3902_wt_Chromosome	A	335	5.696	265
80727	+	1	CAYNNNNNCTC	C.jejuni_IA3902_wt_Chromosome	A	386	5.493	319
80735	-	1	GAGNNNNNRTG	C.jejuni_IA3902_wt_Chromosome	A	378	7.744	285
80849	-	1	CAAAYG	C.jejuni_IA3902_wt_Chromosome	A	334	5.018	269
80867	+	1	GCANNNNNRTTA	C.jejuni_IA3902_wt_Chromosome	A	348	4.711	301
80874	-	1	TAAYNNNNNTGC	C.jejuni_IA3902_wt_Chromosome	A	382	5.379	284
80969	+	1	RAATTY	C.jejuni_IA3902_wt_Chromosome	A	407	5.945	302
80970	-	1	RAATTY	C.jejuni_IA3902_wt_Chromosome	A	341	4.435	265
81038	-	1	GAAGAA	C.jejuni_IA3902_wt_Chromosome	A	54	1.957	281
81075	+	1	GAAGAA	C.jejuni_IA3902_wt_Chromosome	A	336	4.77	325
81078	+	1	RAATTY	C.jejuni_IA3902_wt_Chromosome	A	452	7.901	306
81079	-	1	RAATTY	C.jejuni_IA3902_wt_Chromosome	A	333	4.972	283
81272	+	1	RAATTY	C.jejuni_IA3902_wt_Chromosome	A	313	4.242	305
81273	-	1	RAATTY	C.jejuni_IA3902_wt_Chromosome	A	313	4.295	283
81303	+	1	RAATTY	C.jejuni_IA3902_wt_Chromosome	A	456	5.792	319
81304	-	1	RAATTY	C.jejuni_IA3902_wt_Chromosome	A	246	3.366	285
81364	+	1	RAATTY	C.jejuni_IA3902_wt_Chromosome	A	441	6.427	289
81365	-	1	RAATTY	C.jejuni_IA3902_wt_Chromosome	A	371	6.02	271
81468	+	1	RAATTY	C.jejuni_IA3902_wt_Chromosome	A	355	5.171	298
81469	-	1	RAATTY	C.jejuni_IA3902_wt_Chromosome	A	279	4.016	269
81556	+	1	RAATTY	C.jejuni_IA3902_wt_Chromosome	A	352	5.522	312
81557	-	1	RAATTY	C.jejuni_IA3902_wt_Chromosome	A	355	5.339	278
81601	+	1	RAATTY	C.jejuni_IA3902_wt_Chromosome	A	353	4.587	303
81602	-	1	RAATTY	C.jejuni_IA3902_wt_Chromosome	A	285	4.529	269
81656	+	1	GAAGAA	C.jejuni_IA3902_wt_Chromosome	A	481	6.901	312
81659	+	1	GAAGAA	C.jejuni_IA3902_wt_Chromosome	A	375	4.866	332
81664	+	1	RAATTY	C.jejuni_IA3902_wt_Chromosome	A	449	5.769	308
81665	-	1	RAATTY	C.jejuni_IA3902_wt_Chromosome	A	258	3.495	261
81751	+	1	RAATTY	C.jejuni_IA3902_wt_Chromosome	A	459	7.818	307
81752	-	1	RAATTY	C.jejuni_IA3902_wt_Chromosome	A	260	3.709	267
81858	+	1	RAATTY	C.jejuni_IA3902_wt_Chromosome	A	166	2.698	308
81859	-	1	RAATTY	C.jejuni_IA3902_wt_Chromosome	A	317	5.46	274
81881	+	1	GAAGAA	C.jejuni_IA3902_wt_Chromosome	A	404	6.532	315
81884	+	1	GAAGAA	C.jejuni_IA3902_wt_Chromosome	A	415	5.396	336
82051	+	1	RAATTY	C.jejuni_IA3902_wt_Chromosome	A	382	6.379	301
82052	-	1	RAATTY	C.jejuni_IA3902_wt_Chromosome	A	312	4.035	269
82057	+	1	RAATTY	C.jejuni_IA3902_wt_Chromosome	A	441	5.638	321
82058	-	1	RAATTY	C.jejuni_IA3902_wt_Chromosome	A	373	5.809	270
82166	+	1	RAATTY	C.jejuni_IA3902_wt_Chromosome	A	429	7.086	311
82167	-	1	RAATTY	C.jejuni_IA3902_wt_Chromosome	A	375	5.64	267
82318	+	1	RAATTY	C.jejuni_IA3902_wt_Chromosome	A	406	5.567	309
82319	-	1	RAATTY	C.jejuni_IA3902_wt_Chromosome	A	379	5.223	263
82346	+	1	RAATTY	C.jejuni_IA3902_wt_Chromosome	A	355	5.555	319
82347	-	1	RAATTY	C.jejuni_IA3902_wt_Chromosome	A	249	3.889	261
82598	+	1	GAAGAA	C.jejuni_IA3902_wt_Chromosome	A	473	8.105	327
82603	+	1	RAATTY	C.jejuni_IA3902_wt_Chromosome	A	281	3.697	315
82604	-	1	RAATTY	C.jejuni_IA3902_wt_Chromosome	A	255	3.593	260
82637	+	1	RAATTY	C.jejuni_IA3902_wt_Chromosome	A	330	4.405	309
82638	-	1	RAATTY	C.jejuni_IA3902_wt_Chromosome	A	318	3.989	270
82652	+	1	GAAGAA	C.jejuni_IA3902_wt_Chromosome	A	54	2.279	329
82823	+	1	GAAGAA	C.jejuni_IA3902_wt_Chromosome	A	423	4.965	325
82928	+	1	RAATTY	C.jejuni_IA3902_wt_Chromosome	A	421	8.144	310
82929	-	1	RAATTY	C.jejuni_IA3902_wt_Chromosome	A	331	4.483	266
83001	+	1	RAATTY	C.jejuni_IA3902_wt_Chromosome	A	381	6.321	310
83002	-	1	RAATTY	C.jejuni_IA3902_wt_Chromosome	A	338	4.601	268
83045	+	1	RAATTY	C.jejuni_IA3902_wt_Chromosome	A	395	4.226	314
83046	-	1	RAATTY	C.jejuni_IA3902_wt_Chromosome	A	391	6.301	266
83077	+	1	RAATTY	C.jejuni_IA3902_wt_Chromosome	A	423	6.284	314
83078	-	1	RAATTY	C.jejuni_IA3902_wt_Chromosome	A	328	4.191	273
83307	+	1	RAATTY	C.jejuni_IA3902_wt_Chromosome	A	416	5.649	314
83308	-	1	RAATTY	C.jejuni_IA3902_wt_Chromosome	A	258	3.928	271
83376	+	1	RAATTY	C.jejuni_IA3902_wt_Chromosome	A	403	4.939	320
83377	-	1	RAATTY	C.jejuni_IA3902_wt_Chromosome	A	366	6.267	265
83421	+	1	RAATTY	C.jejuni_IA3902_wt_Chromosome	A	381	5.05	310
83422	-	1	RAATTY	C.jejuni_IA3902_wt_Chromosome	A	294	4.165	263
83476	+	1	GAAGAA	C.jejuni_IA3902_wt_Chromosome	A	466	6.853	308
83479	+	1	GAAGAA	C.jejuni_IA3902_wt_Chromosome	A	376	4.532	329
83484	+	1	RAATTY	C.jejuni_IA3902_wt_Chromosome	A	400	5.448	306
83485	-	1	RAATTY	C.jejuni_IA3902_wt_Chromosome	A	281	4.038	259
83571	+	1	RAATTY	C.jejuni_IA3902_wt_Chromosome	A	492	7.766	304
83572	-	1	RAATTY	C.jejuni_IA3902_wt_Chromosome	A	263	3.71	276
83714	+	1	RAATTY	C.jejuni_IA3902_wt_Chromosome	A	416	5.432	307
83715	-	1	RAATTY	C.jejuni_IA3902_wt_Chromosome	A	324	4.444	285
83986	+	1	RAATTY	C.jejuni_IA3902_wt_Chromosome	A	404	7.342	302
83987	-	1	RAATTY	C.jejuni_IA3902_wt_Chromosome	A	392	5.712	274
84138	+	1	RAATTY	C.jejuni_IA3902_wt_Chromosome	A	464	6.457	320
84139	-	1	RAATTY	C.jejuni_IA3902_wt_Chromosome	A	352	4.806	285
84166	+	1	RAATTY	C.jejuni_IA3902_wt_Chromosome	A	360	5.861	313
84167	-	1	RAATTY	C.jejuni_IA3902_wt_Chromosome	A	274	3.734	273
84186	+	1	RAATTY	C.jejuni_IA3902_wt_Chromosome	A	368	5.909	303
84187	-	1	RAATTY	C.jejuni_IA3902_wt_Chromosome	A	409	5.488	282
84200	+	1	CAYNNNNNCTC	C.jejuni_IA3902_wt_Chromosome	A	450	5.782	317
84208	-	1	GAGNNNNNRTG	C.jejuni_IA3902_wt_Chromosome	A	346	5.14	293
84432	+	1	RAATTY	C.jejuni_IA3902_wt_Chromosome	A	333	4.529	297
84433	-	1	RAATTY	C.jejuni_IA3902_wt_Chromosome	A	324	4.381	282
84604	+	1	RAATTY	C.jejuni_IA3902_wt_Chromosome	A	351	4.793	292
84605	-	1	RAATTY	C.jejuni_IA3902_wt_Chromosome	A	398	7.169	281
84652	+	1	GAAGAA	C.jejuni_IA3902_wt_Chromosome	A	399	5.221	304
84757	+	1	RAATTY	C.jejuni_IA3902_wt_Chromosome	A	471	7.452	305
84758	-	1	RAATTY	C.jejuni_IA3902_wt_Chromosome	A	338	3.949	296
84830	+	1	RAATTY	C.jejuni_IA3902_wt_Chromosome	A	387	8.018	292
84831	-	1	RAATTY	C.jejuni_IA3902_wt_Chromosome	A	354	5.282	290
84874	+	1	RAATTY	C.jejuni_IA3902_wt_Chromosome	A	326	4.101	322
84875	-	1	RAATTY	C.jejuni_IA3902_wt_Chromosome	A	451	6.25	296
84906	+	1	RAATTY	C.jejuni_IA3902_wt_Chromosome	A	388	5.717	300
84907	-	1	RAATTY	C.jejuni_IA3902_wt_Chromosome	A	317	4.287	293
85122	+	1	RAATTY	C.jejuni_IA3902_wt_Chromosome	A	359	4.605	313
85123	-	1	RAATTY	C.jejuni_IA3902_wt_Chromosome	A	406	5.596	302
85196	+	1	RAATTY	C.jejuni_IA3902_wt_Chromosome	A	385	5.015	315
85197	-	1	RAATTY	C.jejuni_IA3902_wt_Chromosome	A	371	5.231	292
85266	+	1	CAAAYG	C.jejuni_IA3902_wt_Chromosome	A	423	5.503	311
85582	+	1	GAAGAA	C.jejuni_IA3902_wt_Chromosome	A	440	5.944	297
85638	+	1	RAATTY	C.jejuni_IA3902_wt_Chromosome	A	353	5.412	290
85639	-	1	RAATTY	C.jejuni_IA3902_wt_Chromosome	A	277	3.667	308
85654	+	1	RAATTY	C.jejuni_IA3902_wt_Chromosome	A	410	7.334	296
85655	-	1	RAATTY	C.jejuni_IA3902_wt_Chromosome	A	363	5.375	300
85754	+	1	GAAGAA	C.jejuni_IA3902_wt_Chromosome	A	293	4.36	292
85754	+	1	RAATTY	C.jejuni_IA3902_wt_Chromosome	A	293	4.36	292
85755	-	1	RAATTY	C.jejuni_IA3902_wt_Chromosome	A	374	4.88	314
86257	-	1	GAAGAA	C.jejuni_IA3902_wt_Chromosome	A	428	5.878	351
86398	-	1	GAAGAA	C.jejuni_IA3902_wt_Chromosome	A	90	2.063	348
86547	+	1	TAAYNNNNNTGC	C.jejuni_IA3902_wt_Chromosome	A	384	5.747	321
86554	-	1	GCANNNNNRTTA	C.jejuni_IA3902_wt_Chromosome	A	426	4.998	355
86622	+	1	RAATTY	C.jejuni_IA3902_wt_Chromosome	A	460	5.907	314
86623	-	1	RAATTY	C.jejuni_IA3902_wt_Chromosome	A	299	3.801	341
86780	+	1	CAYNNNNNCTC	C.jejuni_IA3902_wt_Chromosome	A	401	6.823	306
86788	-	1	GAGNNNNNRTG	C.jejuni_IA3902_wt_Chromosome	A	69	2.214	348
87018	+	1	RAATTY	C.jejuni_IA3902_wt_Chromosome	A	393	5.305	286
87019	-	1	RAATTY	C.jejuni_IA3902_wt_Chromosome	A	427	7.232	327
87141	+	1	RAATTY	C.jejuni_IA3902_wt_Chromosome	A	365	5.626	297
87142	-	1	RAATTY	C.jejuni_IA3902_wt_Chromosome	A	376	4.485	350
87457	+	1	GAAGAA	C.jejuni_IA3902_wt_Chromosome	A	391	5.612	301
87513	+	1	RAATTY	C.jejuni_IA3902_wt_Chromosome	A	384	5.545	292
87514	-	1	RAATTY	C.jejuni_IA3902_wt_Chromosome	A	305	3.951	328
87529	+	1	RAATTY	C.jejuni_IA3902_wt_Chromosome	A	456	7.857	285
87530	-	1	RAATTY	C.jejuni_IA3902_wt_Chromosome	A	394	4.828	326
87629	+	1	GAAGAA	C.jejuni_IA3902_wt_Chromosome	A	271	3.655	290
87629	+	1	RAATTY	C.jejuni_IA3902_wt_Chromosome	A	271	3.655	290
87630	-	1	RAATTY	C.jejuni_IA3902_wt_Chromosome	A	362	4.835	331
88132	-	1	GAAGAA	C.jejuni_IA3902_wt_Chromosome	A	473	5.845	354
88273	-	1	GAAGAA	C.jejuni_IA3902_wt_Chromosome	A	112	2.246	343
88422	+	1	TAAYNNNNNTGC	C.jejuni_IA3902_wt_Chromosome	A	330	5.203	295
88429	-	1	GCANNNNNRTTA	C.jejuni_IA3902_wt_Chromosome	A	487	4.739	346
88497	+	1	RAATTY	C.jejuni_IA3902_wt_Chromosome	A	376	5.356	280
88498	-	1	RAATTY	C.jejuni_IA3902_wt_Chromosome	A	322	3.817	332
88655	+	1	CAYNNNNNCTC	C.jejuni_IA3902_wt_Chromosome	A	413	7.225	302
88663	-	1	GAGNNNNNRTG	C.jejuni_IA3902_wt_Chromosome	A	66	2.152	342
88728	+	1	RAATTY	C.jejuni_IA3902_wt_Chromosome	A	361	4.652	276
88729	-	1	RAATTY	C.jejuni_IA3902_wt_Chromosome	A	429	5.811	323
88743	+	1	TAAYNNNNNTGC	C.jejuni_IA3902_wt_Chromosome	A	292	4.07	287
88750	-	1	GCANNNNNRTTA	C.jejuni_IA3902_wt_Chromosome	A	472	5.162	346
88812	-	1	GAAGAA	C.jejuni_IA3902_wt_Chromosome	A	489	7.099	329
89073	+	1	RAATTY	C.jejuni_IA3902_wt_Chromosome	A	237	3.897	266
89074	-	1	RAATTY	C.jejuni_IA3902_wt_Chromosome	A	368	5.677	317
89184	+	1	RAATTY	C.jejuni_IA3902_wt_Chromosome	A	373	4.987	268
89185	-	1	RAATTY	C.jejuni_IA3902_wt_Chromosome	A	299	3.719	321
89219	+	1	RAATTY	C.jejuni_IA3902_wt_Chromosome	A	316	4.266	265
89220	-	1	RAATTY	C.jejuni_IA3902_wt_Chromosome	A	508	7.784	336
89314	+	1	RAATTY	C.jejuni_IA3902_wt_Chromosome	A	350	4.776	272
89315	-	1	RAATTY	C.jejuni_IA3902_wt_Chromosome	A	469	8.088	318
89441	+	1	RAATTY	C.jejuni_IA3902_wt_Chromosome	A	345	5.616	285
89442	-	1	RAATTY	C.jejuni_IA3902_wt_Chromosome	A	324	4.024	326
89451	+	1	RAATTY	C.jejuni_IA3902_wt_Chromosome	A	322	5.073	274
89452	-	1	RAATTY	C.jejuni_IA3902_wt_Chromosome	A	429	6.512	317
89472	+	1	RAATTY	C.jejuni_IA3902_wt_Chromosome	A	398	5.477	274
89473	-	1	RAATTY	C.jejuni_IA3902_wt_Chromosome	A	394	5.54	324
89648	+	1	RAATTY	C.jejuni_IA3902_wt_Chromosome	A	340	5.079	283
89649	-	1	RAATTY	C.jejuni_IA3902_wt_Chromosome	A	370	4.757	304
89948	+	1	GAAGAA	C.jejuni_IA3902_wt_Chromosome	A	368	4.468	291
90290	+	1	CAAAYG	C.jejuni_IA3902_wt_Chromosome	A	381	5.545	274
90383	+	1	RAATTY	C.jejuni_IA3902_wt_Chromosome	A	362	5.102	276
90384	-	1	RAATTY	C.jejuni_IA3902_wt_Chromosome	A	387	5.17	304
90459	+	1	RAATTY	C.jejuni_IA3902_wt_Chromosome	A	339	4.576	277
90460	-	1	RAATTY	C.jejuni_IA3902_wt_Chromosome	A	423	6.278	303
90471	+	1	RAATTY	C.jejuni_IA3902_wt_Chromosome	A	317	5.861	267
90472	-	1	RAATTY	C.jejuni_IA3902_wt_Chromosome	A	276	3.606	305
90536	+	1	RAATTY	C.jejuni_IA3902_wt_Chromosome	A	404	5.561	280
90537	-	1	RAATTY	C.jejuni_IA3902_wt_Chromosome	A	396	5.269	301
90581	+	1	RAATTY	C.jejuni_IA3902_wt_Chromosome	A	391	5.358	282
90582	-	1	RAATTY	C.jejuni_IA3902_wt_Chromosome	A	446	7.588	296
90790	-	1	GAAGAA	C.jejuni_IA3902_wt_Chromosome	A	347	5.359	325
90864	+	1	RAATTY	C.jejuni_IA3902_wt_Chromosome	A	390	6.653	282
90865	-	1	RAATTY	C.jejuni_IA3902_wt_Chromosome	A	316	3.84	319
90938	+	1	RAATTY	C.jejuni_IA3902_wt_Chromosome	A	394	5.536	285
90939	-	1	RAATTY	C.jejuni_IA3902_wt_Chromosome	A	384	5.007	318
91002	-	1	CAAAYG	C.jejuni_IA3902_wt_Chromosome	A	412	6.182	322
91078	+	1	CAYNNNNNCTC	C.jejuni_IA3902_wt_Chromosome	A	398	5.209	300
91086	-	1	GAGNNNNNRTG	C.jejuni_IA3902_wt_Chromosome	A	431	6.865	321
91127	+	1	RAATTY	C.jejuni_IA3902_wt_Chromosome	A	385	5.864	290
91128	-	1	RAATTY	C.jejuni_IA3902_wt_Chromosome	A	464	6.131	306
91261	+	1	RAATTY	C.jejuni_IA3902_wt_Chromosome	A	369	6.327	283
91262	-	1	RAATTY	C.jejuni_IA3902_wt_Chromosome	A	252	3.27	321
91394	+	1	RAATTY	C.jejuni_IA3902_wt_Chromosome	A	373	5.241	287
91395	-	1	RAATTY	C.jejuni_IA3902_wt_Chromosome	A	403	5.501	329
91443	+	1	RAATTY	C.jejuni_IA3902_wt_Chromosome	A	361	5.156	280
91444	-	1	RAATTY	C.jejuni_IA3902_wt_Chromosome	A	394	5.411	302
91581	+	1	RAATTY	C.jejuni_IA3902_wt_Chromosome	A	96	2.305	287
91582	-	1	RAATTY	C.jejuni_IA3902_wt_Chromosome	A	514	7.304	323
91684	+	1	RAATTY	C.jejuni_IA3902_wt_Chromosome	A	203	3.008	287
91685	-	1	RAATTY	C.jejuni_IA3902_wt_Chromosome	A	301	3.794	303
91764	+	1	RAATTY	C.jejuni_IA3902_wt_Chromosome	A	295	3.789	290
91765	-	1	RAATTY	C.jejuni_IA3902_wt_Chromosome	A	326	4.332	310
91788	+	1	RAATTY	C.jejuni_IA3902_wt_Chromosome	A	376	5.587	287
91789	-	1	RAATTY	C.jejuni_IA3902_wt_Chromosome	A	415	5.515	303
91972	+	1	RAATTY	C.jejuni_IA3902_wt_Chromosome	A	361	5.201	289
91973	-	1	RAATTY	C.jejuni_IA3902_wt_Chromosome	A	363	5.688	294
92019	-	1	CAAAYG	C.jejuni_IA3902_wt_Chromosome	A	402	5.912	313
92186	+	1	RAATTY	C.jejuni_IA3902_wt_Chromosome	A	418	8.606	286
92187	-	1	RAATTY	C.jejuni_IA3902_wt_Chromosome	A	313	4.047	282
92291	-	1	CAAAYG	C.jejuni_IA3902_wt_Chromosome	A	412	5.768	310
92324	+	1	CAAAYG	C.jejuni_IA3902_wt_Chromosome	A	354	5.945	298
92503	+	1	RAATTY	C.jejuni_IA3902_wt_Chromosome	A	360	5.214	277
92504	-	1	RAATTY	C.jejuni_IA3902_wt_Chromosome	A	290	4.109	290
92589	+	1	RAATTY	C.jejuni_IA3902_wt_Chromosome	A	179	2.969	268
92590	-	1	RAATTY	C.jejuni_IA3902_wt_Chromosome	A	420	5.596	309
92728	+	1	RAATTY	C.jejuni_IA3902_wt_Chromosome	A	400	6.726	263
92729	-	1	RAATTY	C.jejuni_IA3902_wt_Chromosome	A	371	5.426	308
92830	+	1	RAATTY	C.jejuni_IA3902_wt_Chromosome	A	375	6.194	271
92831	-	1	RAATTY	C.jejuni_IA3902_wt_Chromosome	A	291	3.516	305
92865	+	1	RAATTY	C.jejuni_IA3902_wt_Chromosome	A	345	6.956	270
92866	-	1	RAATTY	C.jejuni_IA3902_wt_Chromosome	A	481	9.407	306
92873	+	1	RAATTY	C.jejuni_IA3902_wt_Chromosome	A	374	5.29	273
92874	-	1	RAATTY	C.jejuni_IA3902_wt_Chromosome	A	430	7.516	290
92937	+	1	RAATTY	C.jejuni_IA3902_wt_Chromosome	A	387	6.779	269
92938	-	1	RAATTY	C.jejuni_IA3902_wt_Chromosome	A	450	7.386	310
93054	+	1	RAATTY	C.jejuni_IA3902_wt_Chromosome	A	381	5.748	268
93055	-	1	RAATTY	C.jejuni_IA3902_wt_Chromosome	A	227	3.257	326
93136	+	1	RAATTY	C.jejuni_IA3902_wt_Chromosome	A	333	5.788	269
93137	-	1	RAATTY	C.jejuni_IA3902_wt_Chromosome	A	377	5.538	306
93178	+	1	RAATTY	C.jejuni_IA3902_wt_Chromosome	A	390	5.881	270
93179	-	1	RAATTY	C.jejuni_IA3902_wt_Chromosome	A	290	3.77	318
93313	+	1	RAATTY	C.jejuni_IA3902_wt_Chromosome	A	374	4.367	287
93314	-	1	RAATTY	C.jejuni_IA3902_wt_Chromosome	A	249	3.167	314
93382	-	1	GAAGAA	C.jejuni_IA3902_wt_Chromosome	A	342	4.239	334
93571	+	1	RAATTY	C.jejuni_IA3902_wt_Chromosome	A	289	4.395	277
93572	-	1	RAATTY	C.jejuni_IA3902_wt_Chromosome	A	410	6.953	309
93906	+	1	RAATTY	C.jejuni_IA3902_wt_Chromosome	A	359	6.724	275
93907	-	1	RAATTY	C.jejuni_IA3902_wt_Chromosome	A	292	3.831	306
93917	+	1	RAATTY	C.jejuni_IA3902_wt_Chromosome	A	304	4.303	260
93918	-	1	RAATTY	C.jejuni_IA3902_wt_Chromosome	A	416	5.026	301
94037	-	1	CAAAYG	C.jejuni_IA3902_wt_Chromosome	A	335	3.979	298
94066	+	1	RAATTY	C.jejuni_IA3902_wt_Chromosome	A	347	5.597	279
94067	-	1	RAATTY	C.jejuni_IA3902_wt_Chromosome	A	363	5.226	286
94103	+	1	RAATTY	C.jejuni_IA3902_wt_Chromosome	A	268	4.129	270
94104	-	1	RAATTY	C.jejuni_IA3902_wt_Chromosome	A	316	5.126	279
94204	-	1	GAAGAA	C.jejuni_IA3902_wt_Chromosome	A	397	7.157	298
94244	+	1	RAATTY	C.jejuni_IA3902_wt_Chromosome	A	448	8.492	287
94245	-	1	RAATTY	C.jejuni_IA3902_wt_Chromosome	A	332	6.471	282
94438	+	1	RAATTY	C.jejuni_IA3902_wt_Chromosome	A	289	3.733	279
94439	-	1	RAATTY	C.jejuni_IA3902_wt_Chromosome	A	376	6.768	292
94611	-	1	GAAGAA	C.jejuni_IA3902_wt_Chromosome	A	332	5.418	306
94685	+	1	RAATTY	C.jejuni_IA3902_wt_Chromosome	A	445	7.259	291
94686	-	1	RAATTY	C.jejuni_IA3902_wt_Chromosome	A	312	4.048	297
94759	+	1	RAATTY	C.jejuni_IA3902_wt_Chromosome	A	357	5.689	283
94760	-	1	RAATTY	C.jejuni_IA3902_wt_Chromosome	A	297	3.863	298
94804	+	1	RAATTY	C.jejuni_IA3902_wt_Chromosome	A	242	3.36	278
94805	-	1	RAATTY	C.jejuni_IA3902_wt_Chromosome	A	330	4.873	289
94891	+	1	RAATTY	C.jejuni_IA3902_wt_Chromosome	A	357	6.583	266
94892	-	1	RAATTY	C.jejuni_IA3902_wt_Chromosome	A	204	2.941	285
94908	+	1	RAATTY	C.jejuni_IA3902_wt_Chromosome	A	397	5.805	280
94909	-	1	RAATTY	C.jejuni_IA3902_wt_Chromosome	A	352	6.105	273
95094	+	1	RAATTY	C.jejuni_IA3902_wt_Chromosome	A	352	5.517	278
95095	-	1	RAATTY	C.jejuni_IA3902_wt_Chromosome	A	253	3.602	283
95214	+	1	RAATTY	C.jejuni_IA3902_wt_Chromosome	A	330	5.859	273
95215	-	1	RAATTY	C.jejuni_IA3902_wt_Chromosome	A	313	5.086	273
95597	+	1	RAATTY	C.jejuni_IA3902_wt_Chromosome	A	344	4.84	267
95598	-	1	RAATTY	C.jejuni_IA3902_wt_Chromosome	A	333	4.065	275
95621	+	1	RAATTY	C.jejuni_IA3902_wt_Chromosome	A	292	4.327	277
95622	-	1	RAATTY	C.jejuni_IA3902_wt_Chromosome	A	340	5.189	276
95703	+	1	GAAGAA	C.jejuni_IA3902_wt_Chromosome	A	390	5.253	282
95805	+	1	RAATTY	C.jejuni_IA3902_wt_Chromosome	A	374	5.947	267
95806	-	1	RAATTY	C.jejuni_IA3902_wt_Chromosome	A	338	4.742	280
95852	-	1	CAAAYG	C.jejuni_IA3902_wt_Chromosome	A	336	5.866	280
95928	+	1	RAATTY	C.jejuni_IA3902_wt_Chromosome	A	369	7.298	271
95929	-	1	RAATTY	C.jejuni_IA3902_wt_Chromosome	A	322	4.27	279
95937	+	1	RAATTY	C.jejuni_IA3902_wt_Chromosome	A	349	5.138	262
95938	-	1	RAATTY	C.jejuni_IA3902_wt_Chromosome	A	393	7.587	271
96019	+	1	RAATTY	C.jejuni_IA3902_wt_Chromosome	A	441	6.846	274
96020	-	1	RAATTY	C.jejuni_IA3902_wt_Chromosome	A	305	3.922	274
96068	+	1	RAATTY	C.jejuni_IA3902_wt_Chromosome	A	356	4.6	270
96069	-	1	RAATTY	C.jejuni_IA3902_wt_Chromosome	A	374	5.618	275
96111	+	1	RAATTY	C.jejuni_IA3902_wt_Chromosome	A	406	8.218	273
96112	-	1	RAATTY	C.jejuni_IA3902_wt_Chromosome	A	351	4.849	266
96124	-	1	CAAAYG	C.jejuni_IA3902_wt_Chromosome	A	380	5.48	279
96157	+	1	CAAAYG	C.jejuni_IA3902_wt_Chromosome	A	346	6.342	282
96229	+	1	RAATTY	C.jejuni_IA3902_wt_Chromosome	A	374	4.883	271
96230	-	1	RAATTY	C.jejuni_IA3902_wt_Chromosome	A	326	4.225	271
96360	+	1	RAATTY	C.jejuni_IA3902_wt_Chromosome	A	68	2.037	283
96361	-	1	RAATTY	C.jejuni_IA3902_wt_Chromosome	A	373	6.482	268
96398	+	1	RAATTY	C.jejuni_IA3902_wt_Chromosome	A	264	3.468	277
96399	-	1	RAATTY	C.jejuni_IA3902_wt_Chromosome	A	342	5.976	263
96483	+	1	GAGNNNNNRTG	C.jejuni_IA3902_wt_Chromosome	A	348	4.482	304
96491	-	1	CAYNNNNNCTC	C.jejuni_IA3902_wt_Chromosome	A	358	4.721	288
96669	+	1	RAATTY	C.jejuni_IA3902_wt_Chromosome	A	305	3.827	282
96670	-	1	RAATTY	C.jejuni_IA3902_wt_Chromosome	A	322	5.058	275
96811	+	1	RAATTY	C.jejuni_IA3902_wt_Chromosome	A	389	5.585	286
96812	-	1	RAATTY	C.jejuni_IA3902_wt_Chromosome	A	378	6.903	273
96880	+	1	RAATTY	C.jejuni_IA3902_wt_Chromosome	A	385	5.919	276
96881	-	1	RAATTY	C.jejuni_IA3902_wt_Chromosome	A	359	6.633	272
96889	+	1	RAATTY	C.jejuni_IA3902_wt_Chromosome	A	371	5.589	277
96890	-	1	RAATTY	C.jejuni_IA3902_wt_Chromosome	A	369	5.815	287
96926	+	1	RAATTY	C.jejuni_IA3902_wt_Chromosome	A	381	6.377	281
96927	-	1	RAATTY	C.jejuni_IA3902_wt_Chromosome	A	158	2.752	281
96942	+	1	RAATTY	C.jejuni_IA3902_wt_Chromosome	A	326	4.595	289
96943	-	1	RAATTY	C.jejuni_IA3902_wt_Chromosome	A	355	5.311	272
97130	+	1	RAATTY	C.jejuni_IA3902_wt_Chromosome	A	345	4.642	279
97131	-	1	RAATTY	C.jejuni_IA3902_wt_Chromosome	A	336	6.281	269
97291	+	1	RAATTY	C.jejuni_IA3902_wt_Chromosome	A	335	6.192	273
97292	-	1	RAATTY	C.jejuni_IA3902_wt_Chromosome	A	161	2.779	276
97489	+	1	RAATTY	C.jejuni_IA3902_wt_Chromosome	A	322	4.076	275
97490	-	1	RAATTY	C.jejuni_IA3902_wt_Chromosome	A	316	5.31	277
97858	+	1	RAATTY	C.jejuni_IA3902_wt_Chromosome	A	366	5.324	283
97859	-	1	RAATTY	C.jejuni_IA3902_wt_Chromosome	A	361	5.165	268
97864	+	1	GAGNNNNNRTG	C.jejuni_IA3902_wt_Chromosome	A	441	7.008	290
97872	-	1	CAYNNNNNCTC	C.jejuni_IA3902_wt_Chromosome	A	315	3.891	300
97955	+	1	CAAAYG	C.jejuni_IA3902_wt_Chromosome	A	380	5.269	292
97967	+	1	RAATTY	C.jejuni_IA3902_wt_Chromosome	A	314	5.704	262
97968	-	1	RAATTY	C.jejuni_IA3902_wt_Chromosome	A	281	3.986	283
98072	+	1	RAATTY	C.jejuni_IA3902_wt_Chromosome	A	345	6.31	267
98073	-	1	RAATTY	C.jejuni_IA3902_wt_Chromosome	A	170	2.76	277
98105	+	1	RAATTY	C.jejuni_IA3902_wt_Chromosome	A	346	6.039	262
98106	-	1	RAATTY	C.jejuni_IA3902_wt_Chromosome	A	395	7.258	283
98139	+	1	RAATTY	C.jejuni_IA3902_wt_Chromosome	A	444	8.245	269
98140	-	1	RAATTY	C.jejuni_IA3902_wt_Chromosome	A	289	3.85	271
98215	+	1	RAATTY	C.jejuni_IA3902_wt_Chromosome	A	383	7.973	273
98216	-	1	RAATTY	C.jejuni_IA3902_wt_Chromosome	A	330	5.718	281
98244	+	1	RAATTY	C.jejuni_IA3902_wt_Chromosome	A	351	5.733	273
98245	-	1	RAATTY	C.jejuni_IA3902_wt_Chromosome	A	90	2.292	280
98261	+	1	RAATTY	C.jejuni_IA3902_wt_Chromosome	A	392	5.729	278
98262	-	1	RAATTY	C.jejuni_IA3902_wt_Chromosome	A	225	3.543	264
98313	+	1	RAATTY	C.jejuni_IA3902_wt_Chromosome	A	355	6.311	278
98314	-	1	RAATTY	C.jejuni_IA3902_wt_Chromosome	A	365	6.133	273
98496	+	1	RAATTY	C.jejuni_IA3902_wt_Chromosome	A	348	5.558	277
98497	-	1	RAATTY	C.jejuni_IA3902_wt_Chromosome	A	212	3.097	277
98591	+	1	RAATTY	C.jejuni_IA3902_wt_Chromosome	A	353	5.528	269
98592	-	1	RAATTY	C.jejuni_IA3902_wt_Chromosome	A	325	5.954	283
98713	+	1	RAATTY	C.jejuni_IA3902_wt_Chromosome	A	248	3.396	280
98714	-	1	RAATTY	C.jejuni_IA3902_wt_Chromosome	A	311	5.105	279
98813	+	1	RAATTY	C.jejuni_IA3902_wt_Chromosome	A	384	5.789	277
98814	-	1	RAATTY	C.jejuni_IA3902_wt_Chromosome	A	376	5.976	278
99022	+	1	RAATTY	C.jejuni_IA3902_wt_Chromosome	A	347	5.99	270
99023	-	1	RAATTY	C.jejuni_IA3902_wt_Chromosome	A	282	3.719	279
99029	+	1	RAATTY	C.jejuni_IA3902_wt_Chromosome	A	320	4.586	276
99030	-	1	RAATTY	C.jejuni_IA3902_wt_Chromosome	A	363	6.874	265
99069	+	1	RAATTY	C.jejuni_IA3902_wt_Chromosome	A	279	4.24	279
99070	-	1	RAATTY	C.jejuni_IA3902_wt_Chromosome	A	102	2.274	267
99085	-	1	GAAGAA	C.jejuni_IA3902_wt_Chromosome	A	311	5.104	275
99137	+	1	RAATTY	C.jejuni_IA3902_wt_Chromosome	A	346	4.473	288
99138	-	1	RAATTY	C.jejuni_IA3902_wt_Chromosome	A	262	3.884	265
99164	+	1	CAAAYG	C.jejuni_IA3902_wt_Chromosome	A	336	4.873	283
99264	+	1	RAATTY	C.jejuni_IA3902_wt_Chromosome	A	371	6.217	283
99265	-	1	RAATTY	C.jejuni_IA3902_wt_Chromosome	A	328	5.924	273
99329	+	1	RAATTY	C.jejuni_IA3902_wt_Chromosome	A	333	6.245	281
99330	-	1	RAATTY	C.jejuni_IA3902_wt_Chromosome	A	406	4.901	278
99342	+	1	RAATTY	C.jejuni_IA3902_wt_Chromosome	A	318	4.736	274
99343	-	1	RAATTY	C.jejuni_IA3902_wt_Chromosome	A	258	3.707	265
99406	+	1	RAATTY	C.jejuni_IA3902_wt_Chromosome	A	363	5.65	268
99407	-	1	RAATTY	C.jejuni_IA3902_wt_Chromosome	A	264	4.361	269
99415	+	1	RAATTY	C.jejuni_IA3902_wt_Chromosome	A	366	6.635	276
99416	-	1	RAATTY	C.jejuni_IA3902_wt_Chromosome	A	350	6.175	271
99593	+	1	RAATTY	C.jejuni_IA3902_wt_Chromosome	A	357	5.506	283
99594	-	1	RAATTY	C.jejuni_IA3902_wt_Chromosome	A	352	6.005	270
[truncated: 32,270 more rows]
