# Supplementary material for: A comparative analysis of methylome profiles of Campylobacter jejuni sheep abortion isolate and gastroenteric strains using PacBio data
Source: Front Microbiol. 2015 Jan 14;5:782. doi: 10.3389/fmicb.2014.00782 (PMC4294202; doi:10.3389/fmicb.2014.00782)
Supplement: Supplementary file 3 [file DataSheet3.XLSX]

## Sheet: Sheet1
start	strand	seqid	motif	refName	base	score	ipdRatio	coverage
38	+	1	CAAAYG	C.jejuni_IA3902_mutant_Chromosome	A	230	4.13	203
72	+	1	RAATTY	C.jejuni_IA3902_mutant_Chromosome	A	260	4.89	198
73	-	1	RAATTY	C.jejuni_IA3902_mutant_Chromosome	A	164	5.84	131
91	-	1	CAAAYG	C.jejuni_IA3902_mutant_Chromosome	A	217	6.06	132
138	-	1	CAAAYG	C.jejuni_IA3902_mutant_Chromosome	A	201	6.27	136
144	+	1	RAATTY	C.jejuni_IA3902_mutant_Chromosome	A	258	6.13	193
145	-	1	RAATTY	C.jejuni_IA3902_mutant_Chromosome	A	261	6.45	137
176	+	1	RAATTY	C.jejuni_IA3902_mutant_Chromosome	A	165	3.02	200
177	-	1	RAATTY	C.jejuni_IA3902_mutant_Chromosome	A	192	7.16	132
281	+	1	RAATTY	C.jejuni_IA3902_mutant_Chromosome	A	304	6.03	205
282	-	1	RAATTY	C.jejuni_IA3902_mutant_Chromosome	A	168	4.92	141
294	+	1	CAYNNNNNCTC	C.jejuni_IA3902_mutant_Chromosome	A	161	2.76	220
302	-	1	GAGNNNNNRTG	C.jejuni_IA3902_mutant_Chromosome	A	154	3.89	150
308	+	1	RAATTY	C.jejuni_IA3902_mutant_Chromosome	A	284	5.29	209
309	-	1	RAATTY	C.jejuni_IA3902_mutant_Chromosome	A	202	4.55	151
336	-	1	GAAGAA	C.jejuni_IA3902_mutant_Chromosome	A	213	5.79	157
368	+	1	RAATTY	C.jejuni_IA3902_mutant_Chromosome	A	339	5.23	212
369	-	1	RAATTY,GAAGAA	C.jejuni_IA3902_mutant_Chromosome	A	199	4.51	153
384	+	1	RAATTY	C.jejuni_IA3902_mutant_Chromosome	A	303	5.62	223
385	-	1	RAATTY	C.jejuni_IA3902_mutant_Chromosome	A	202	4.19	160
507	+	1	RAATTY	C.jejuni_IA3902_mutant_Chromosome	A	308	6.33	234
508	-	1	RAATTY	C.jejuni_IA3902_mutant_Chromosome	A	257	7.28	171
516	+	1	CAAAYG	C.jejuni_IA3902_mutant_Chromosome	A	346	7.45	236
528	+	1	RAATTY	C.jejuni_IA3902_mutant_Chromosome	A	271	6.07	229
529	-	1	RAATTY	C.jejuni_IA3902_mutant_Chromosome	A	145	3.03	164
540	+	1	RAATTY	C.jejuni_IA3902_mutant_Chromosome	A	229	3.37	236
541	-	1	RAATTY	C.jejuni_IA3902_mutant_Chromosome	A	255	5.69	171
613	+	1	RAATTY	C.jejuni_IA3902_mutant_Chromosome	A	307	5.29	242
614	-	1	RAATTY	C.jejuni_IA3902_mutant_Chromosome	A	269	7.06	179
680	+	1	RAATTY	C.jejuni_IA3902_mutant_Chromosome	A	265	3.81	249
681	-	1	RAATTY	C.jejuni_IA3902_mutant_Chromosome	A	227	4.17	186
726	+	1	RAATTY	C.jejuni_IA3902_mutant_Chromosome	A	315	4.48	235
727	-	1	RAATTY	C.jejuni_IA3902_mutant_Chromosome	A	147	2.95	184
753	-	1	GAAGAA	C.jejuni_IA3902_mutant_Chromosome	A	252	7.2	196
1278	+	1	RAATTY	C.jejuni_IA3902_mutant_Chromosome	A	369	5.55	275
1279	-	1	RAATTY	C.jejuni_IA3902_mutant_Chromosome	A	35	1.72	199
1311	+	1	RAATTY	C.jejuni_IA3902_mutant_Chromosome	A	326	5.57	277
1312	-	1	RAATTY	C.jejuni_IA3902_mutant_Chromosome	A	231	4.39	207
1372	+	1	TAAYNNNNNTGC	C.jejuni_IA3902_mutant_Chromosome	A	142	2.56	298
1379	-	1	GCANNNNNRTTA	C.jejuni_IA3902_mutant_Chromosome	A	200	3.28	222
1532	+	1	RAATTY	C.jejuni_IA3902_mutant_Chromosome	A	236	3.18	290
1533	-	1	RAATTY	C.jejuni_IA3902_mutant_Chromosome	A	296	5.97	220
1623	+	1	GCANNNNNRTTA	C.jejuni_IA3902_mutant_Chromosome	A	363	4.2	312
1630	-	1	TAAYNNNNNTGC	C.jejuni_IA3902_mutant_Chromosome	A	231	3.23	224
1650	+	1	CAYNNNNNCTC	C.jejuni_IA3902_mutant_Chromosome	A	376	5.22	318
1658	-	1	GAGNNNNNRTG	C.jejuni_IA3902_mutant_Chromosome	A	224	4.27	229
1721	-	1	GAAGAA	C.jejuni_IA3902_mutant_Chromosome	A	293	6.16	224
1821	-	1	GAAGAA	C.jejuni_IA3902_mutant_Chromosome	A	292	3.98	238
1842	-	1	CAAAYG	C.jejuni_IA3902_mutant_Chromosome	A	249	3.96	239
1917	-	1	GAAGAA	C.jejuni_IA3902_mutant_Chromosome	A	314	6.63	236
2085	+	1	RAATTY	C.jejuni_IA3902_mutant_Chromosome	A	307	3.79	304
2086	-	1	RAATTY	C.jejuni_IA3902_mutant_Chromosome	A	286	5.52	239
2127	-	1	GAAGAA	C.jejuni_IA3902_mutant_Chromosome	A	338	7.38	249
2173	+	1	RAATTY	C.jejuni_IA3902_mutant_Chromosome	A	422	6.8	301
2174	-	1	RAATTY	C.jejuni_IA3902_mutant_Chromosome	A	279	5.6	240
2181	+	1	RAATTY	C.jejuni_IA3902_mutant_Chromosome	A	402	5.48	304
2182	-	1	RAATTY	C.jejuni_IA3902_mutant_Chromosome	A	328	7.06	239
2209	-	1	CAAAYG	C.jejuni_IA3902_mutant_Chromosome	A	289	4.17	246
2478	+	1	RAATTY	C.jejuni_IA3902_mutant_Chromosome	A	397	5.2	319
2479	-	1	RAATTY	C.jejuni_IA3902_mutant_Chromosome	A	287	3.99	261
2495	-	1	CAAAYG	C.jejuni_IA3902_mutant_Chromosome	A	288	5.05	251
2521	+	1	RAATTY	C.jejuni_IA3902_mutant_Chromosome	A	422	5.83	327
2522	-	1	RAATTY	C.jejuni_IA3902_mutant_Chromosome	A	322	4.84	247
2678	+	1	RAATTY	C.jejuni_IA3902_mutant_Chromosome	A	446	5.68	322
2679	-	1	RAATTY	C.jejuni_IA3902_mutant_Chromosome	A	273	4.33	253
2825	+	1	CAAAYG	C.jejuni_IA3902_mutant_Chromosome	A	329	3.7	321
2862	-	1	CAAAYG	C.jejuni_IA3902_mutant_Chromosome	A	377	6.76	270
2888	+	1	RAATTY	C.jejuni_IA3902_mutant_Chromosome	A	361	4.45	327
2889	-	1	RAATTY	C.jejuni_IA3902_mutant_Chromosome	A	354	6.9	253
2902	-	1	GGAGAANNNNB	C.jejuni_IA3902_mutant_Chromosome	A	1	0.926	276
3182	-	1	GAAGAA	C.jejuni_IA3902_mutant_Chromosome	A	390	5.68	274
3373	+	1	RAATTY	C.jejuni_IA3902_mutant_Chromosome	A	354	3.97	350
3374	-	1	RAATTY	C.jejuni_IA3902_mutant_Chromosome	A	352	5.55	266
3395	+	1	RAATTY	C.jejuni_IA3902_mutant_Chromosome	A	428	5.07	348
3396	-	1	RAATTY	C.jejuni_IA3902_mutant_Chromosome	A	294	4.03	267
3465	+	1	RAATTY	C.jejuni_IA3902_mutant_Chromosome	A	449	5.52	354
3466	-	1	RAATTY	C.jejuni_IA3902_mutant_Chromosome	A	375	5.84	280
3552	+	1	TAAYNNNNNTGC	C.jejuni_IA3902_mutant_Chromosome	A	357	3.94	355
3559	-	1	GCANNNNNRTTA	C.jejuni_IA3902_mutant_Chromosome	A	353	5.53	290
3603	+	1	RAATTY	C.jejuni_IA3902_mutant_Chromosome	A	391	4.56	358
3604	-	1	RAATTY	C.jejuni_IA3902_mutant_Chromosome	A	332	4.51	268
3757	+	1	RAATTY	C.jejuni_IA3902_mutant_Chromosome	A	448	5.35	361
3758	-	1	RAATTY	C.jejuni_IA3902_mutant_Chromosome	A	363	5.25	279
3884	+	1	CAAAYG	C.jejuni_IA3902_mutant_Chromosome	A	414	5.11	350
3938	+	1	RAATTY	C.jejuni_IA3902_mutant_Chromosome	A	232	3.05	338
3939	-	1	RAATTY	C.jejuni_IA3902_mutant_Chromosome	A	339	4.67	291
4032	+	1	RAATTY	C.jejuni_IA3902_mutant_Chromosome	A	256	3.23	345
4033	-	1	RAATTY	C.jejuni_IA3902_mutant_Chromosome	A	322	4.7	281
4101	+	1	TAAYNNNNNTGC	C.jejuni_IA3902_mutant_Chromosome	A	444	4.94	358
4108	-	1	GCANNNNNRTTA	C.jejuni_IA3902_mutant_Chromosome	A	419	5.12	305
4111	-	1	GAAGAA	C.jejuni_IA3902_mutant_Chromosome	A	380	8.04	291
4207	+	1	RAATTY	C.jejuni_IA3902_mutant_Chromosome	A	474	6.06	338
4208	-	1	RAATTY	C.jejuni_IA3902_mutant_Chromosome	A	419	7.74	290
4374	-	1	GAAGAA	C.jejuni_IA3902_mutant_Chromosome	A	253	3.54	302
4634	+	1	RAATTY	C.jejuni_IA3902_mutant_Chromosome	A	386	4.25	341
4635	-	1	RAATTY	C.jejuni_IA3902_mutant_Chromosome	A	142	2.61	276
4755	+	1	RAATTY	C.jejuni_IA3902_mutant_Chromosome	A	383	4.18	337
4756	-	1	RAATTY	C.jejuni_IA3902_mutant_Chromosome	A	398	6.08	276
4902	+	1	RAATTY	C.jejuni_IA3902_mutant_Chromosome	A	405	5.21	355
4903	-	1	RAATTY	C.jejuni_IA3902_mutant_Chromosome	A	313	5.28	267
4933	+	1	RAATTY	C.jejuni_IA3902_mutant_Chromosome	A	430	5.15	361
4934	-	1	RAATTY	C.jejuni_IA3902_mutant_Chromosome	A	323	5	269
4969	+	1	RAATTY	C.jejuni_IA3902_mutant_Chromosome	A	18	1.31	338
4970	-	1	RAATTY	C.jejuni_IA3902_mutant_Chromosome	A	22	1.381	282
4971	-	1	GAAGAA	C.jejuni_IA3902_mutant_Chromosome	A	356	4.94	290
4989	+	1	RAATTY	C.jejuni_IA3902_mutant_Chromosome	A	521	6.76	362
4990	-	1	RAATTY	C.jejuni_IA3902_mutant_Chromosome	A	322	4.18	283
5175	+	1	RAATTY	C.jejuni_IA3902_mutant_Chromosome	A	292	3.27	366
5176	-	1	RAATTY	C.jejuni_IA3902_mutant_Chromosome	A	395	5.57	282
5193	+	1	RAATTY	C.jejuni_IA3902_mutant_Chromosome	A	375	4.59	349
5194	-	1	RAATTY	C.jejuni_IA3902_mutant_Chromosome	A	374	7.43	275
5205	+	1	RAATTY	C.jejuni_IA3902_mutant_Chromosome	A	257	3.39	352
5206	-	1	RAATTY	C.jejuni_IA3902_mutant_Chromosome	A	373	6.01	276
5332	+	1	RAATTY	C.jejuni_IA3902_mutant_Chromosome	A	504	6.3	370
5333	-	1	RAATTY	C.jejuni_IA3902_mutant_Chromosome	A	334	4.71	283
5353	+	1	RAATTY	C.jejuni_IA3902_mutant_Chromosome	A	455	6.22	357
5354	-	1	RAATTY	C.jejuni_IA3902_mutant_Chromosome	A	349	5.52	279
5361	+	1	RAATTY	C.jejuni_IA3902_mutant_Chromosome	A	407	4.46	369
5362	-	1	RAATTY	C.jejuni_IA3902_mutant_Chromosome	A	414	6.16	291
5484	-	1	GGAGAANNNNB	C.jejuni_IA3902_mutant_Chromosome	A	73	2.04	300
5542	+	1	CAYNNNNNCTC	C.jejuni_IA3902_mutant_Chromosome	A	432	5.58	388
5550	-	1	GAGNNNNNRTG	C.jejuni_IA3902_mutant_Chromosome	A	350	6.14	294
5705	+	1	RAATTY	C.jejuni_IA3902_mutant_Chromosome	A	490	6.4	367
5706	-	1	RAATTY	C.jejuni_IA3902_mutant_Chromosome	A	341	4.5	302
6002	+	1	RAATTY	C.jejuni_IA3902_mutant_Chromosome	A	487	5.05	367
6003	-	1	RAATTY	C.jejuni_IA3902_mutant_Chromosome	A	405	5.72	300
6166	-	1	CAAAYG	C.jejuni_IA3902_mutant_Chromosome	A	393	5.06	300
6275	-	1	CAAAYG	C.jejuni_IA3902_mutant_Chromosome	A	346	5.08	285
6337	+	1	RAATTY	C.jejuni_IA3902_mutant_Chromosome	A	485	6.19	361
6338	-	1	RAATTY	C.jejuni_IA3902_mutant_Chromosome	A	351	6.07	284
6369	+	1	RAATTY	C.jejuni_IA3902_mutant_Chromosome	A	264	3.25	362
6370	-	1	RAATTY	C.jejuni_IA3902_mutant_Chromosome	A	363	5.88	288
6579	+	1	RAATTY	C.jejuni_IA3902_mutant_Chromosome	A	159	2.73	360
6580	-	1	RAATTY	C.jejuni_IA3902_mutant_Chromosome	A	197	2.91	294
6661	+	1	RAATTY	C.jejuni_IA3902_mutant_Chromosome	A	522	7.13	344
6662	-	1	RAATTY	C.jejuni_IA3902_mutant_Chromosome	A	324	4.67	297
6735	+	1	RAATTY	C.jejuni_IA3902_mutant_Chromosome	A	308	3.46	343
6736	-	1	RAATTY	C.jejuni_IA3902_mutant_Chromosome	A	418	6.54	290
6769	+	1	RAATTY	C.jejuni_IA3902_mutant_Chromosome	A	462	5.75	347
6770	-	1	RAATTY	C.jejuni_IA3902_mutant_Chromosome	A	369	6.09	284
6778	+	1	RAATTY	C.jejuni_IA3902_mutant_Chromosome	A	378	4.64	349
6779	-	1	RAATTY	C.jejuni_IA3902_mutant_Chromosome	A	289	3.81	289
6828	+	1	RAATTY	C.jejuni_IA3902_mutant_Chromosome	A	491	6.66	352
6829	-	1	RAATTY	C.jejuni_IA3902_mutant_Chromosome	A	297	4.14	285
6949	+	1	TAAYNNNNNTGC	C.jejuni_IA3902_mutant_Chromosome	A	75	1.95	349
6956	-	1	GCANNNNNRTTA	C.jejuni_IA3902_mutant_Chromosome	A	220	3.03	298
6981	+	1	RAATTY	C.jejuni_IA3902_mutant_Chromosome	A	430	5.28	350
6982	-	1	RAATTY	C.jejuni_IA3902_mutant_Chromosome	A	352	4.26	283
7037	+	1	RAATTY	C.jejuni_IA3902_mutant_Chromosome	A	418	5.51	348
7038	-	1	RAATTY	C.jejuni_IA3902_mutant_Chromosome	A	326	3.8	296
7197	+	1	RAATTY	C.jejuni_IA3902_mutant_Chromosome	A	395	4.65	352
7198	-	1	RAATTY	C.jejuni_IA3902_mutant_Chromosome	A	401	6.47	279
7231	+	1	GAAGAA	C.jejuni_IA3902_mutant_Chromosome	A	167	2.72	362
7244	+	1	RAATTY	C.jejuni_IA3902_mutant_Chromosome	A	406	5.38	354
7245	-	1	RAATTY	C.jejuni_IA3902_mutant_Chromosome	A	389	5.47	274
7523	+	1	CAYNNNNNCTC	C.jejuni_IA3902_mutant_Chromosome	A	355	4.16	367
7524	-	1	CAAAYG	C.jejuni_IA3902_mutant_Chromosome	A	280	4.29	281
7531	-	1	GAGNNNNNRTG	C.jejuni_IA3902_mutant_Chromosome	A	424	6.38	291
7600	+	1	CAAAYG	C.jejuni_IA3902_mutant_Chromosome	A	454	5.35	362
7724	+	1	RAATTY	C.jejuni_IA3902_mutant_Chromosome	A	399	5.09	346
7725	-	1	RAATTY	C.jejuni_IA3902_mutant_Chromosome	A	348	4.57	282
7877	+	1	RAATTY	C.jejuni_IA3902_mutant_Chromosome	A	422	4.77	342
7878	-	1	RAATTY	C.jejuni_IA3902_mutant_Chromosome	A	361	5.72	296
7897	-	1	GGAGAANNNNB	C.jejuni_IA3902_mutant_Chromosome	A	5	1.062	298
8056	-	1	GAAGAA	C.jejuni_IA3902_mutant_Chromosome	A	392	5.98	306
8346	+	1	GAAGAA	C.jejuni_IA3902_mutant_Chromosome	A	404	4.45	362
8372	+	1	RAATTY	C.jejuni_IA3902_mutant_Chromosome	A	179	2.81	349
8373	-	1	RAATTY	C.jejuni_IA3902_mutant_Chromosome	A	382	4.89	295
8402	+	1	RAATTY	C.jejuni_IA3902_mutant_Chromosome	A	466	6.98	358
8403	-	1	RAATTY	C.jejuni_IA3902_mutant_Chromosome	A	319	4.04	284
8456	+	1	RAATTY	C.jejuni_IA3902_mutant_Chromosome	A	391	4.72	344
8457	-	1	RAATTY	C.jejuni_IA3902_mutant_Chromosome	A	244	3.33	297
8536	+	1	TAAYNNNNNTGC	C.jejuni_IA3902_mutant_Chromosome	A	397	4.58	360
8543	-	1	GCANNNNNRTTA	C.jejuni_IA3902_mutant_Chromosome	A	414	6.68	309
8655	+	1	RAATTY	C.jejuni_IA3902_mutant_Chromosome	A	481	6.48	344
8656	-	1	RAATTY	C.jejuni_IA3902_mutant_Chromosome	A	458	8.47	301
9175	+	1	RAATTY	C.jejuni_IA3902_mutant_Chromosome	A	459	7.86	332
9176	-	1	RAATTY	C.jejuni_IA3902_mutant_Chromosome	A	397	5.93	301
9242	+	1	RAATTY	C.jejuni_IA3902_mutant_Chromosome	A	445	5.62	340
9243	-	1	RAATTY	C.jejuni_IA3902_mutant_Chromosome	A	173	2.77	286
9333	+	1	RAATTY	C.jejuni_IA3902_mutant_Chromosome	A	396	4.97	337
9334	-	1	RAATTY	C.jejuni_IA3902_mutant_Chromosome	A	271	3.27	302
9408	+	1	CAYNNNNNCTC	C.jejuni_IA3902_mutant_Chromosome	A	178	2.63	355
9416	-	1	GAGNNNNNRTG	C.jejuni_IA3902_mutant_Chromosome	A	308	3.92	311
9575	+	1	RAATTY	C.jejuni_IA3902_mutant_Chromosome	A	386	4.67	336
9576	-	1	RAATTY	C.jejuni_IA3902_mutant_Chromosome	A	256	3.56	278
9630	+	1	RAATTY	C.jejuni_IA3902_mutant_Chromosome	A	425	5.83	338
9631	-	1	RAATTY	C.jejuni_IA3902_mutant_Chromosome	A	226	3.4	274
9659	+	1	RAATTY	C.jejuni_IA3902_mutant_Chromosome	A	470	5.56	349
9660	-	1	RAATTY	C.jejuni_IA3902_mutant_Chromosome	A	265	3.62	273
9693	+	1	RAATTY	C.jejuni_IA3902_mutant_Chromosome	A	493	5.74	338
9694	-	1	RAATTY	C.jejuni_IA3902_mutant_Chromosome	A	237	3.14	288
9707	+	1	RAATTY	C.jejuni_IA3902_mutant_Chromosome	A	390	5.02	337
9708	-	1	RAATTY	C.jejuni_IA3902_mutant_Chromosome	A	253	3.66	278
9714	-	1	CAAAYG	C.jejuni_IA3902_mutant_Chromosome	A	376	6.97	280
9811	+	1	RAATTY	C.jejuni_IA3902_mutant_Chromosome	A	425	4.86	349
9812	-	1	RAATTY	C.jejuni_IA3902_mutant_Chromosome	A	330	5.49	278
9871	+	1	RAATTY	C.jejuni_IA3902_mutant_Chromosome	A	446	6.56	336
9872	-	1	RAATTY	C.jejuni_IA3902_mutant_Chromosome	A	363	6.26	282
9963	+	1	RAATTY	C.jejuni_IA3902_mutant_Chromosome	A	531	7.51	336
9964	-	1	RAATTY	C.jejuni_IA3902_mutant_Chromosome	A	209	3.13	292
9971	+	1	RAATTY	C.jejuni_IA3902_mutant_Chromosome	A	483	5.79	332
9972	-	1	RAATTY	C.jejuni_IA3902_mutant_Chromosome	A	426	7.08	285
10058	+	1	GAAGAA	C.jejuni_IA3902_mutant_Chromosome	A	464	6.34	353
10178	+	1	GAAGAA	C.jejuni_IA3902_mutant_Chromosome	A	378	4.97	333
10315	+	1	RAATTY	C.jejuni_IA3902_mutant_Chromosome	A	485	7	327
10316	-	1	RAATTY	C.jejuni_IA3902_mutant_Chromosome	A	412	6.79	288
10368	+	1	CAAAYG	C.jejuni_IA3902_mutant_Chromosome	A	521	6.4	335
10375	+	1	CAAAYG	C.jejuni_IA3902_mutant_Chromosome	A	385	5.53	333
10393	+	1	CAAAYG	C.jejuni_IA3902_mutant_Chromosome	A	465	6.19	331
10471	+	1	CAAAYG	C.jejuni_IA3902_mutant_Chromosome	A	436	6.34	330
10539	+	1	CAAAYG	C.jejuni_IA3902_mutant_Chromosome	A	443	7.64	317
10673	+	1	RAATTY	C.jejuni_IA3902_mutant_Chromosome	A	458	7.9	318
10674	-	1	RAATTY	C.jejuni_IA3902_mutant_Chromosome	A	379	6.94	290
10722	+	1	CAAAYG	C.jejuni_IA3902_mutant_Chromosome	A	411	5.17	321
11011	+	1	GAAGAA	C.jejuni_IA3902_mutant_Chromosome	A	462	7.25	318
11014	+	1	GAAGAA	C.jejuni_IA3902_mutant_Chromosome	A	185	2.65	324
11104	+	1	GGAGAANNNNB	C.jejuni_IA3902_mutant_Chromosome	A	15	1.297	318
11156	+	1	RAATTY	C.jejuni_IA3902_mutant_Chromosome	A	376	4.64	303
11157	-	1	RAATTY	C.jejuni_IA3902_mutant_Chromosome	A	426	7.28	303
11279	+	1	RAATTY	C.jejuni_IA3902_mutant_Chromosome	A	399	6.09	306
11280	-	1	RAATTY	C.jejuni_IA3902_mutant_Chromosome	A	374	5.41	301
11329	+	1	GAAGAA	C.jejuni_IA3902_mutant_Chromosome	A	450	5.64	314
11393	+	1	RAATTY	C.jejuni_IA3902_mutant_Chromosome	A	444	6.49	311
11394	-	1	RAATTY	C.jejuni_IA3902_mutant_Chromosome	A	377	4.94	299
11402	+	1	RAATTY	C.jejuni_IA3902_mutant_Chromosome	A	421	5.28	296
11403	-	1	RAATTY	C.jejuni_IA3902_mutant_Chromosome	A	389	5.63	294
11510	+	1	GGAGAANNNNB	C.jejuni_IA3902_mutant_Chromosome	A	24	1.45	318
11553	+	1	RAATTY	C.jejuni_IA3902_mutant_Chromosome	A	419	6.08	309
11554	-	1	RAATTY	C.jejuni_IA3902_mutant_Chromosome	A	324	4.49	299
11698	+	1	CAAAYG	C.jejuni_IA3902_mutant_Chromosome	A	344	5.76	294
11730	+	1	RAATTY	C.jejuni_IA3902_mutant_Chromosome	A	384	6.5	301
11731	-	1	RAATTY	C.jejuni_IA3902_mutant_Chromosome	A	452	8.41	308
11750	+	1	RAATTY	C.jejuni_IA3902_mutant_Chromosome	A	31	1.75	301
11751	-	1	RAATTY	C.jejuni_IA3902_mutant_Chromosome	A	433	8.05	300
11899	+	1	RAATTY	C.jejuni_IA3902_mutant_Chromosome	A	375	4.87	317
11900	-	1	RAATTY	C.jejuni_IA3902_mutant_Chromosome	A	417	6.06	301
11933	+	1	RAATTY	C.jejuni_IA3902_mutant_Chromosome	A	420	4.85	309
11934	-	1	RAATTY	C.jejuni_IA3902_mutant_Chromosome	A	421	6.15	307
12036	+	1	RAATTY	C.jejuni_IA3902_mutant_Chromosome	A	483	6.54	319
12037	-	1	RAATTY	C.jejuni_IA3902_mutant_Chromosome	A	345	4.59	301
12109	+	1	RAATTY	C.jejuni_IA3902_mutant_Chromosome	A	469	6.1	322
12110	-	1	RAATTY	C.jejuni_IA3902_mutant_Chromosome	A	419	6.46	304
12138	+	1	RAATTY	C.jejuni_IA3902_mutant_Chromosome	A	218	3.17	323
12139	-	1	RAATTY	C.jejuni_IA3902_mutant_Chromosome	A	416	6.17	308
12337	+	1	RAATTY	C.jejuni_IA3902_mutant_Chromosome	A	325	3.78	327
12338	-	1	RAATTY	C.jejuni_IA3902_mutant_Chromosome	A	407	5.33	311
12419	+	1	RAATTY	C.jejuni_IA3902_mutant_Chromosome	A	354	4.7	320
12420	-	1	RAATTY	C.jejuni_IA3902_mutant_Chromosome	A	403	4.64	321
12444	+	1	RAATTY	C.jejuni_IA3902_mutant_Chromosome	A	364	4.49	322
12445	-	1	RAATTY	C.jejuni_IA3902_mutant_Chromosome	A	326	4.18	309
12535	+	1	RAATTY	C.jejuni_IA3902_mutant_Chromosome	A	366	4.54	317
12536	-	1	RAATTY	C.jejuni_IA3902_mutant_Chromosome	A	309	4.12	317
12613	+	1	RAATTY	C.jejuni_IA3902_mutant_Chromosome	A	397	5.73	309
12614	-	1	RAATTY	C.jejuni_IA3902_mutant_Chromosome	A	425	5.74	321
12718	+	1	RAATTY	C.jejuni_IA3902_mutant_Chromosome	A	435	6.31	313
12719	-	1	RAATTY	C.jejuni_IA3902_mutant_Chromosome	A	279	3.69	304
12776	+	1	RAATTY	C.jejuni_IA3902_mutant_Chromosome	A	387	4.3	315
12777	-	1	RAATTY	C.jejuni_IA3902_mutant_Chromosome	A	435	5.55	302
12799	+	1	RAATTY	C.jejuni_IA3902_mutant_Chromosome	A	322	3.84	316
12800	-	1	RAATTY	C.jejuni_IA3902_mutant_Chromosome	A	344	4.63	296
12812	+	1	RAATTY	C.jejuni_IA3902_mutant_Chromosome	A	429	7.1	316
12813	-	1	RAATTY	C.jejuni_IA3902_mutant_Chromosome	A	402	6.96	295
12963	+	1	RAATTY	C.jejuni_IA3902_mutant_Chromosome	A	321	4.16	318
12964	-	1	RAATTY	C.jejuni_IA3902_mutant_Chromosome	A	288	3.8	290
12991	+	1	RAATTY	C.jejuni_IA3902_mutant_Chromosome	A	368	4.35	327
12992	-	1	RAATTY	C.jejuni_IA3902_mutant_Chromosome	A	354	6.17	294
13061	+	1	RAATTY	C.jejuni_IA3902_mutant_Chromosome	A	343	4.87	303
13062	-	1	RAATTY	C.jejuni_IA3902_mutant_Chromosome	A	427	7.7	291
13076	+	1	RAATTY	C.jejuni_IA3902_mutant_Chromosome	A	450	6.58	321
13077	-	1	RAATTY	C.jejuni_IA3902_mutant_Chromosome	A	362	4.33	287
13093	+	1	RAATTY	C.jejuni_IA3902_mutant_Chromosome	A	389	4.84	317
13094	-	1	RAATTY	C.jejuni_IA3902_mutant_Chromosome	A	357	5.42	294
13121	+	1	RAATTY	C.jejuni_IA3902_mutant_Chromosome	A	163	2.68	316
13122	-	1	RAATTY	C.jejuni_IA3902_mutant_Chromosome	A	298	3.88	290
13189	-	1	GGAGAANNNNB	C.jejuni_IA3902_mutant_Chromosome	A	11	1.225	301
13336	-	1	GAAGAA	C.jejuni_IA3902_mutant_Chromosome	A	228	3.88	287
13486	+	1	RAATTY	C.jejuni_IA3902_mutant_Chromosome	A	414	5.49	326
13487	-	1	RAATTY	C.jejuni_IA3902_mutant_Chromosome	A	354	4.84	289
13589	+	1	RAATTY	C.jejuni_IA3902_mutant_Chromosome	A	385	6.08	309
13590	-	1	RAATTY	C.jejuni_IA3902_mutant_Chromosome	A	345	5.41	285
13609	-	1	CAAAYG	C.jejuni_IA3902_mutant_Chromosome	A	338	5.6	280
13624	+	1	CAYNNNNNCTC	C.jejuni_IA3902_mutant_Chromosome	A	333	4.74	336
13632	-	1	GAGNNNNNRTG	C.jejuni_IA3902_mutant_Chromosome	A	123	2.9	296
13652	+	1	RAATTY	C.jejuni_IA3902_mutant_Chromosome	A	433	5.57	320
13653	-	1	RAATTY	C.jejuni_IA3902_mutant_Chromosome	A	388	4.89	277
13915	+	1	RAATTY	C.jejuni_IA3902_mutant_Chromosome	A	428	5.59	321
13916	-	1	RAATTY	C.jejuni_IA3902_mutant_Chromosome	A	306	4.02	284
13936	-	1	CAAAYG	C.jejuni_IA3902_mutant_Chromosome	A	280	4.2	274
13942	+	1	RAATTY	C.jejuni_IA3902_mutant_Chromosome	A	420	5.65	314
13943	-	1	RAATTY	C.jejuni_IA3902_mutant_Chromosome	A	414	7.69	282
13966	+	1	RAATTY	C.jejuni_IA3902_mutant_Chromosome	A	399	5.79	310
13967	-	1	RAATTY	C.jejuni_IA3902_mutant_Chromosome	A	413	7.15	277
13978	+	1	RAATTY	C.jejuni_IA3902_mutant_Chromosome	A	427	6.7	323
13979	-	1	RAATTY	C.jejuni_IA3902_mutant_Chromosome	A	311	4.12	282
14065	-	1	GAAGAA	C.jejuni_IA3902_mutant_Chromosome	A	317	4.04	292
14278	+	1	RAATTY	C.jejuni_IA3902_mutant_Chromosome	A	266	3.41	320
14279	-	1	RAATTY	C.jejuni_IA3902_mutant_Chromosome	A	344	5.01	274
14388	+	1	RAATTY	C.jejuni_IA3902_mutant_Chromosome	A	369	5.06	322
14389	-	1	RAATTY	C.jejuni_IA3902_mutant_Chromosome	A	328	4.66	273
14407	+	1	RAATTY	C.jejuni_IA3902_mutant_Chromosome	A	322	4.06	326
14408	-	1	RAATTY	C.jejuni_IA3902_mutant_Chromosome	A	381	5.18	279
14514	+	1	RAATTY	C.jejuni_IA3902_mutant_Chromosome	A	398	5.31	319
14515	-	1	GGAGAANNNNB,RAATTY	C.jejuni_IA3902_mutant_Chromosome	A	370	5.01	281
14732	+	1	RAATTY	C.jejuni_IA3902_mutant_Chromosome	A	234	3.22	324
14733	-	1	RAATTY	C.jejuni_IA3902_mutant_Chromosome	A	385	5.95	285
14908	+	1	GAAGAA	C.jejuni_IA3902_mutant_Chromosome	A	512	10.27	328
14947	+	1	GGAGAANNNNB	C.jejuni_IA3902_mutant_Chromosome	A	31	1.5	333
14989	-	1	CAAAYG	C.jejuni_IA3902_mutant_Chromosome	A	360	4.83	278
15001	-	1	GGAGAANNNNB	C.jejuni_IA3902_mutant_Chromosome	A	21	1.39	297
15097	+	1	GAAGAA	C.jejuni_IA3902_mutant_Chromosome	A	370	5.62	327
15322	+	1	GGAGAANNNNB	C.jejuni_IA3902_mutant_Chromosome	A	13	1.234	322
15406	+	1	GGAGAANNNNB	C.jejuni_IA3902_mutant_Chromosome	A	127	2.91	311
15673	-	1	CAAAYG	C.jejuni_IA3902_mutant_Chromosome	A	339	4.9	279
16010	+	1	RAATTY	C.jejuni_IA3902_mutant_Chromosome	A	446	8.07	296
16011	-	1	RAATTY	C.jejuni_IA3902_mutant_Chromosome	A	357	5.58	275
16017	+	1	RAATTY	C.jejuni_IA3902_mutant_Chromosome	A	386	5.98	292
16018	-	1	RAATTY	C.jejuni_IA3902_mutant_Chromosome	A	401	7.88	262
16041	+	1	RAATTY	C.jejuni_IA3902_mutant_Chromosome	A	417	6.18	301
16042	-	1	RAATTY	C.jejuni_IA3902_mutant_Chromosome	A	286	3.7	276
16066	+	1	RAATTY	C.jejuni_IA3902_mutant_Chromosome	A	373	5.34	299
16067	-	1	RAATTY	C.jejuni_IA3902_mutant_Chromosome	A	323	4.31	275
16096	+	1	RAATTY	C.jejuni_IA3902_mutant_Chromosome	A	191	2.96	307
16097	-	1	RAATTY	C.jejuni_IA3902_mutant_Chromosome	A	357	5.09	273
16109	+	1	RAATTY	C.jejuni_IA3902_mutant_Chromosome	A	52	1.71	301
16110	-	1	RAATTY	C.jejuni_IA3902_mutant_Chromosome	A	13	1.235	282
16111	-	1	GAAGAA	C.jejuni_IA3902_mutant_Chromosome	A	335	4.7	290
16177	-	1	GAAGAA	C.jejuni_IA3902_mutant_Chromosome	A	328	5.34	293
16194	+	1	CAYNNNNNCTC	C.jejuni_IA3902_mutant_Chromosome	A	381	5.27	314
16202	-	1	GAGNNNNNRTG	C.jejuni_IA3902_mutant_Chromosome	A	297	4.91	293
16274	+	1	RAATTY	C.jejuni_IA3902_mutant_Chromosome	A	374	4.68	307
16275	-	1	RAATTY	C.jejuni_IA3902_mutant_Chromosome	A	298	3.73	290
16288	+	1	RAATTY	C.jejuni_IA3902_mutant_Chromosome	A	345	4.82	299
16289	-	1	RAATTY	C.jejuni_IA3902_mutant_Chromosome	A	429	7.71	288
16303	-	1	GGAGAANNNNB	C.jejuni_IA3902_mutant_Chromosome	A	18	1.321	292
16486	-	1	GAAGAA	C.jejuni_IA3902_mutant_Chromosome	A	410	7.47	281
16499	+	1	RAATTY	C.jejuni_IA3902_mutant_Chromosome	A	410	6.03	308
16500	-	1	RAATTY	C.jejuni_IA3902_mutant_Chromosome	A	209	3.11	278
16508	+	1	RAATTY	C.jejuni_IA3902_mutant_Chromosome	A	446	7.25	314
16509	-	1	RAATTY	C.jejuni_IA3902_mutant_Chromosome	A	186	2.85	290
16538	-	1	CAAAYG	C.jejuni_IA3902_mutant_Chromosome	A	414	6.54	295
16655	+	1	RAATTY	C.jejuni_IA3902_mutant_Chromosome	A	392	6.33	303
16656	-	1	RAATTY	C.jejuni_IA3902_mutant_Chromosome	A	319	4.56	297
16686	+	1	RAATTY	C.jejuni_IA3902_mutant_Chromosome	A	335	4.62	296
16687	-	1	RAATTY	C.jejuni_IA3902_mutant_Chromosome	A	351	5.5	287
16738	+	1	RAATTY	C.jejuni_IA3902_mutant_Chromosome	A	232	3.13	307
16739	-	1	RAATTY	C.jejuni_IA3902_mutant_Chromosome	A	414	7.03	295
16807	+	1	RAATTY	C.jejuni_IA3902_mutant_Chromosome	A	351	4.15	306
16808	-	1	RAATTY	C.jejuni_IA3902_mutant_Chromosome	A	365	5.36	296
16853	+	1	RAATTY	C.jejuni_IA3902_mutant_Chromosome	A	348	4.18	303
16854	-	1	RAATTY	C.jejuni_IA3902_mutant_Chromosome	A	357	4.89	291
16862	+	1	RAATTY	C.jejuni_IA3902_mutant_Chromosome	A	390	7.47	297
16863	-	1	RAATTY	C.jejuni_IA3902_mutant_Chromosome	A	432	8.07	283
16885	+	1	RAATTY	C.jejuni_IA3902_mutant_Chromosome	A	401	5.66	302
16886	-	1	RAATTY	C.jejuni_IA3902_mutant_Chromosome	A	345	5.21	291
16905	+	1	RAATTY	C.jejuni_IA3902_mutant_Chromosome	A	391	5.18	301
16906	-	1	RAATTY	C.jejuni_IA3902_mutant_Chromosome	A	389	7.28	288
17006	+	1	RAATTY	C.jejuni_IA3902_mutant_Chromosome	A	339	4.6	309
17007	-	1	RAATTY	C.jejuni_IA3902_mutant_Chromosome	A	338	4.3	285
17021	-	1	CAAAYG	C.jejuni_IA3902_mutant_Chromosome	A	415	8.59	297
17079	+	1	RAATTY	C.jejuni_IA3902_mutant_Chromosome	A	283	3.4	307
17080	-	1	RAATTY	C.jejuni_IA3902_mutant_Chromosome	A	228	3.27	295
17197	+	1	RAATTY	C.jejuni_IA3902_mutant_Chromosome	A	247	3.25	302
17198	-	1	RAATTY	C.jejuni_IA3902_mutant_Chromosome	A	340	4.72	293
17304	+	1	RAATTY	C.jejuni_IA3902_mutant_Chromosome	A	271	3.68	309
17305	-	1	RAATTY	C.jejuni_IA3902_mutant_Chromosome	A	392	6.74	295
17312	-	1	GAAGAA	C.jejuni_IA3902_mutant_Chromosome	A	394	6.28	300
17526	+	1	RAATTY	C.jejuni_IA3902_mutant_Chromosome	A	414	7.14	297
17527	-	1	RAATTY	C.jejuni_IA3902_mutant_Chromosome	A	437	6.48	294
17695	+	1	RAATTY	C.jejuni_IA3902_mutant_Chromosome	A	265	3.4	306
17696	-	1	RAATTY	C.jejuni_IA3902_mutant_Chromosome	A	226	3.32	283
17753	+	1	RAATTY	C.jejuni_IA3902_mutant_Chromosome	A	314	4	299
17754	-	1	RAATTY	C.jejuni_IA3902_mutant_Chromosome	A	425	6.48	288
18011	+	1	RAATTY	C.jejuni_IA3902_mutant_Chromosome	A	343	4.16	295
18012	-	1	RAATTY	C.jejuni_IA3902_mutant_Chromosome	A	348	4.68	288
18023	+	1	RAATTY	C.jejuni_IA3902_mutant_Chromosome	A	399	6.15	304
18024	-	1	RAATTY	C.jejuni_IA3902_mutant_Chromosome	A	408	5.5	282
18033	+	1	RAATTY	C.jejuni_IA3902_mutant_Chromosome	A	418	6.35	305
18034	-	1	RAATTY	C.jejuni_IA3902_mutant_Chromosome	A	315	4.18	266
18044	+	1	RAATTY	C.jejuni_IA3902_mutant_Chromosome	A	315	4.04	311
18045	-	1	RAATTY	C.jejuni_IA3902_mutant_Chromosome	A	375	4.9	276
18100	+	1	RAATTY	C.jejuni_IA3902_mutant_Chromosome	A	297	3.56	315
18101	-	1	RAATTY	C.jejuni_IA3902_mutant_Chromosome	A	359	5.21	280
18170	+	1	RAATTY	C.jejuni_IA3902_mutant_Chromosome	A	416	6.06	309
18171	-	1	RAATTY	C.jejuni_IA3902_mutant_Chromosome	A	305	4.31	279
18312	+	1	RAATTY	C.jejuni_IA3902_mutant_Chromosome	A	425	6.1	319
18313	-	1	RAATTY	C.jejuni_IA3902_mutant_Chromosome	A	377	5.4	285
18417	+	1	RAATTY	C.jejuni_IA3902_mutant_Chromosome	A	341	4.84	327
18418	-	1	RAATTY	C.jejuni_IA3902_mutant_Chromosome	A	318	4.97	291
18481	+	1	RAATTY	C.jejuni_IA3902_mutant_Chromosome	A	427	6.14	322
18482	-	1	RAATTY	C.jejuni_IA3902_mutant_Chromosome	A	365	5.12	285
18571	+	1	RAATTY	C.jejuni_IA3902_mutant_Chromosome	A	475	6.88	319
18572	-	1	RAATTY	C.jejuni_IA3902_mutant_Chromosome	A	199	2.91	292
18634	+	1	RAATTY	C.jejuni_IA3902_mutant_Chromosome	A	428	6.24	320
18635	-	1	RAATTY	C.jejuni_IA3902_mutant_Chromosome	A	436	6.51	298
18670	+	1	RAATTY	C.jejuni_IA3902_mutant_Chromosome	A	420	6.88	310
18671	-	1	RAATTY	C.jejuni_IA3902_mutant_Chromosome	A	296	3.86	289
18677	+	1	RAATTY	C.jejuni_IA3902_mutant_Chromosome	A	290	3.76	320
18678	-	1	RAATTY	C.jejuni_IA3902_mutant_Chromosome	A	423	6.45	289
18846	+	1	RAATTY	C.jejuni_IA3902_mutant_Chromosome	A	347	4.09	323
18847	-	1	RAATTY	C.jejuni_IA3902_mutant_Chromosome	A	348	4.64	303
18987	+	1	GAAGAA	C.jejuni_IA3902_mutant_Chromosome	A	425	7.55	337
19102	+	1	CAYNNNNNCTC	C.jejuni_IA3902_mutant_Chromosome	A	361	4.1	344
19110	-	1	GAGNNNNNRTG	C.jejuni_IA3902_mutant_Chromosome	A	404	7.21	306
19217	-	1	CAAAYG	C.jejuni_IA3902_mutant_Chromosome	A	409	6.04	302
19263	+	1	RAATTY	C.jejuni_IA3902_mutant_Chromosome	A	190	2.82	336
19264	-	1	RAATTY	C.jejuni_IA3902_mutant_Chromosome	A	314	4.32	293
19358	+	1	RAATTY	C.jejuni_IA3902_mutant_Chromosome	A	392	4.73	328
19359	-	1	RAATTY	C.jejuni_IA3902_mutant_Chromosome	A	315	4.07	293
19424	+	1	GAAGAA	C.jejuni_IA3902_mutant_Chromosome	A	406	5.1	340
19448	+	1	RAATTY	C.jejuni_IA3902_mutant_Chromosome	A	438	6.18	333
19449	-	1	RAATTY	C.jejuni_IA3902_mutant_Chromosome	A	382	6.1	297
19536	+	1	RAATTY	C.jejuni_IA3902_mutant_Chromosome	A	128	2.52	335
19537	-	1	RAATTY	C.jejuni_IA3902_mutant_Chromosome	A	163	2.68	302
19584	+	1	RAATTY	C.jejuni_IA3902_mutant_Chromosome	A	13	1.215	314
19585	-	1	RAATTY	C.jejuni_IA3902_mutant_Chromosome	A	27	1.448	285
19586	-	1	GAAGAA	C.jejuni_IA3902_mutant_Chromosome	A	373	5.49	307
19783	+	1	RAATTY	C.jejuni_IA3902_mutant_Chromosome	A	267	3.54	321
19784	-	1	RAATTY	C.jejuni_IA3902_mutant_Chromosome	A	380	5.66	289
19922	+	1	RAATTY	C.jejuni_IA3902_mutant_Chromosome	A	394	4.83	330
19923	-	1	RAATTY	C.jejuni_IA3902_mutant_Chromosome	A	429	7.34	292
19954	+	1	RAATTY	C.jejuni_IA3902_mutant_Chromosome	A	427	5.65	330
19955	-	1	RAATTY	C.jejuni_IA3902_mutant_Chromosome	A	406	5.95	279
19976	+	1	RAATTY	C.jejuni_IA3902_mutant_Chromosome	A	482	9.91	324
19977	-	1	RAATTY	C.jejuni_IA3902_mutant_Chromosome	A	332	3.96	290
20053	+	1	RAATTY	C.jejuni_IA3902_mutant_Chromosome	A	305	3.6	334
20054	-	1	RAATTY	C.jejuni_IA3902_mutant_Chromosome	A	374	4.98	299
20072	+	1	RAATTY	C.jejuni_IA3902_mutant_Chromosome	A	489	6.66	327
20073	-	1	RAATTY	C.jejuni_IA3902_mutant_Chromosome	A	419	6.72	296
20093	+	1	RAATTY	C.jejuni_IA3902_mutant_Chromosome	A	329	3.98	335
20094	-	1	RAATTY	C.jejuni_IA3902_mutant_Chromosome	A	351	4.53	292
20122	+	1	CAYNNNNNCTC	C.jejuni_IA3902_mutant_Chromosome	A	406	5.99	351
20130	-	1	GAGNNNNNRTG	C.jejuni_IA3902_mutant_Chromosome	A	291	3.73	305
20147	+	1	RAATTY	C.jejuni_IA3902_mutant_Chromosome	A	441	6.61	333
20148	-	1	RAATTY	C.jejuni_IA3902_mutant_Chromosome	A	366	5.31	289
20172	+	1	RAATTY	C.jejuni_IA3902_mutant_Chromosome	A	440	5.89	339
20173	-	1	RAATTY	C.jejuni_IA3902_mutant_Chromosome	A	332	4.4	297
20263	+	1	GAAGAA	C.jejuni_IA3902_mutant_Chromosome	A	326	3.55	343
20422	+	1	RAATTY	C.jejuni_IA3902_mutant_Chromosome	A	249	3.36	341
20423	-	1	RAATTY	C.jejuni_IA3902_mutant_Chromosome	A	324	4.24	296
20648	+	1	RAATTY	C.jejuni_IA3902_mutant_Chromosome	A	384	4.58	337
20649	-	1	RAATTY	C.jejuni_IA3902_mutant_Chromosome	A	317	4.82	281
20765	+	1	RAATTY	C.jejuni_IA3902_mutant_Chromosome	A	457	6.02	333
20766	-	1	RAATTY	C.jejuni_IA3902_mutant_Chromosome	A	198	2.83	301
20775	+	1	RAATTY	C.jejuni_IA3902_mutant_Chromosome	A	400	5.41	331
20776	-	1	RAATTY	C.jejuni_IA3902_mutant_Chromosome	A	386	6.43	293
20875	+	1	GAAGAA	C.jejuni_IA3902_mutant_Chromosome	A	457	6.09	343
20888	+	1	CAYNNNNNCTC	C.jejuni_IA3902_mutant_Chromosome	A	362	4.6	350
20896	-	1	GAGNNNNNRTG	C.jejuni_IA3902_mutant_Chromosome	A	308	3.93	313
20934	+	1	CAAAYG	C.jejuni_IA3902_mutant_Chromosome	A	482	6.69	338
21243	+	1	CAAAYG	C.jejuni_IA3902_mutant_Chromosome	A	402	4.64	341
21267	+	1	RAATTY	C.jejuni_IA3902_mutant_Chromosome	A	451	5.85	337
21268	-	1	RAATTY	C.jejuni_IA3902_mutant_Chromosome	A	348	4.64	290
21524	+	1	RAATTY	C.jejuni_IA3902_mutant_Chromosome	A	383	4.35	336
21525	-	1	RAATTY	C.jejuni_IA3902_mutant_Chromosome	A	363	6.19	291
21664	+	1	RAATTY	C.jejuni_IA3902_mutant_Chromosome	A	479	5.58	339
21665	-	1	RAATTY	C.jejuni_IA3902_mutant_Chromosome	A	417	7.32	278
21796	+	1	CAAAYG	C.jejuni_IA3902_mutant_Chromosome	A	397	5.58	331
21950	+	1	GAGNNNNNRTG	C.jejuni_IA3902_mutant_Chromosome	A	367	5.08	347
21953	+	1	GGAGAANNNNB	C.jejuni_IA3902_mutant_Chromosome	A	1	0.849	350
21958	-	1	CAYNNNNNCTC	C.jejuni_IA3902_mutant_Chromosome	A	175	2.85	303
22022	+	1	GAAGAA	C.jejuni_IA3902_mutant_Chromosome	A	165	2.9	344
22079	+	1	GAAGAA	C.jejuni_IA3902_mutant_Chromosome	A	370	5.8	338
22100	+	1	RAATTY	C.jejuni_IA3902_mutant_Chromosome	A	261	3.5	319
22101	-	1	RAATTY	C.jejuni_IA3902_mutant_Chromosome	A	325	4.43	290
22262	+	1	RAATTY	C.jejuni_IA3902_mutant_Chromosome	A	363	4.51	313
22263	-	1	RAATTY	C.jejuni_IA3902_mutant_Chromosome	A	345	4.44	298
22489	+	1	CAAAYG	C.jejuni_IA3902_mutant_Chromosome	A	465	6.94	324
22537	+	1	CAAAYG	C.jejuni_IA3902_mutant_Chromosome	A	412	4.35	327
22601	-	1	CAAAYG	C.jejuni_IA3902_mutant_Chromosome	A	329	3.98	297
22725	+	1	RAATTY	C.jejuni_IA3902_mutant_Chromosome	A	442	6.15	335
22726	-	1	RAATTY	C.jejuni_IA3902_mutant_Chromosome	A	348	4.49	296
22846	+	1	TAAYNNNNNTGC	C.jejuni_IA3902_mutant_Chromosome	A	330	4.48	334
22853	-	1	GCANNNNNRTTA	C.jejuni_IA3902_mutant_Chromosome	A	425	6.03	319
22934	+	1	GAAGAA	C.jejuni_IA3902_mutant_Chromosome	A	441	5.85	340
22956	+	1	RAATTY	C.jejuni_IA3902_mutant_Chromosome	A	241	3.3	326
22957	-	1	RAATTY	C.jejuni_IA3902_mutant_Chromosome	A	349	4.61	304
22993	+	1	CAAAYG	C.jejuni_IA3902_mutant_Chromosome	A	460	5.94	334
23164	+	1	RAATTY	C.jejuni_IA3902_mutant_Chromosome	A	393	5.06	320
23165	-	1	RAATTY	C.jejuni_IA3902_mutant_Chromosome	A	258	3.39	312
23644	+	1	RAATTY	C.jejuni_IA3902_mutant_Chromosome	A	377	5.64	302
23645	-	1	RAATTY	C.jejuni_IA3902_mutant_Chromosome	A	165	2.72	306
23650	+	1	CAAAYG	C.jejuni_IA3902_mutant_Chromosome	A	354	4.31	312
23770	+	1	RAATTY	C.jejuni_IA3902_mutant_Chromosome	A	335	4.43	303
23771	-	1	RAATTY	C.jejuni_IA3902_mutant_Chromosome	A	340	4.7	306
23881	+	1	CAAAYG	C.jejuni_IA3902_mutant_Chromosome	A	456	6.7	316
23990	+	1	GAAGAA	C.jejuni_IA3902_mutant_Chromosome	A	240	3.4	312
24118	+	1	CAAAYG	C.jejuni_IA3902_mutant_Chromosome	A	464	8.07	310
24125	+	1	GAAGAA	C.jejuni_IA3902_mutant_Chromosome	A	297	3.89	307
24195	+	1	CAAAYG	C.jejuni_IA3902_mutant_Chromosome	A	356	4.91	315
24244	+	1	CAAAYG	C.jejuni_IA3902_mutant_Chromosome	A	435	7.18	291
24251	+	1	RAATTY	C.jejuni_IA3902_mutant_Chromosome	A	352	4.8	295
24252	-	1	RAATTY	C.jejuni_IA3902_mutant_Chromosome	A	358	4.78	302
24349	+	1	RAATTY	C.jejuni_IA3902_mutant_Chromosome	A	177	2.91	298
24350	-	1	RAATTY	C.jejuni_IA3902_mutant_Chromosome	A	393	5.01	316
24363	+	1	RAATTY	C.jejuni_IA3902_mutant_Chromosome	A	227	3.42	303
24364	-	1	RAATTY	C.jejuni_IA3902_mutant_Chromosome	A	154	2.57	307
24419	+	1	RAATTY	C.jejuni_IA3902_mutant_Chromosome	A	338	4.95	302
24420	-	1	RAATTY	C.jejuni_IA3902_mutant_Chromosome	A	254	3.77	303
24488	+	1	RAATTY	C.jejuni_IA3902_mutant_Chromosome	A	388	5.98	297
24489	-	1	RAATTY	C.jejuni_IA3902_mutant_Chromosome	A	351	4.4	300
24529	+	1	RAATTY	C.jejuni_IA3902_mutant_Chromosome	A	275	3.78	299
24530	-	1	RAATTY	C.jejuni_IA3902_mutant_Chromosome	A	267	3.41	298
24562	+	1	RAATTY	C.jejuni_IA3902_mutant_Chromosome	A	349	4.85	304
24563	-	1	RAATTY	C.jejuni_IA3902_mutant_Chromosome	A	372	5.47	299
24656	+	1	RAATTY	C.jejuni_IA3902_mutant_Chromosome	A	112	2.3	310
24657	-	1	RAATTY	C.jejuni_IA3902_mutant_Chromosome	A	289	3.79	317
24697	+	1	RAATTY	C.jejuni_IA3902_mutant_Chromosome	A	382	6.09	307
24698	-	1	RAATTY	C.jejuni_IA3902_mutant_Chromosome	A	374	6.15	306
24796	+	1	RAATTY	C.jejuni_IA3902_mutant_Chromosome	A	382	4.98	303
24797	-	1	RAATTY	C.jejuni_IA3902_mutant_Chromosome	A	448	6.84	314
24844	+	1	RAATTY	C.jejuni_IA3902_mutant_Chromosome	A	269	3.68	294
24845	-	1	RAATTY	C.jejuni_IA3902_mutant_Chromosome	A	193	2.98	310
24914	+	1	RAATTY	C.jejuni_IA3902_mutant_Chromosome	A	437	7.73	302
24915	-	1	RAATTY	C.jejuni_IA3902_mutant_Chromosome	A	377	5.07	310
24935	+	1	CAAAYG	C.jejuni_IA3902_mutant_Chromosome	A	382	5.36	316
24996	+	1	RAATTY	C.jejuni_IA3902_mutant_Chromosome	A	332	3.98	313
24997	-	1	RAATTY	C.jejuni_IA3902_mutant_Chromosome	A	390	4.6	312
25012	+	1	GAAGAA	C.jejuni_IA3902_mutant_Chromosome	A	352	3.91	328
25141	+	1	RAATTY	C.jejuni_IA3902_mutant_Chromosome	A	363	4.9	320
25142	-	1	RAATTY	C.jejuni_IA3902_mutant_Chromosome	A	374	4.64	308
25228	+	1	CAYNNNNNCTC	C.jejuni_IA3902_mutant_Chromosome	A	342	4.76	327
25236	-	1	GAGNNNNNRTG	C.jejuni_IA3902_mutant_Chromosome	A	39	3.15	298
25423	+	1	RAATTY	C.jejuni_IA3902_mutant_Chromosome	A	377	5.1	306
25424	-	1	RAATTY	C.jejuni_IA3902_mutant_Chromosome	A	428	6.85	293
25558	+	1	RAATTY	C.jejuni_IA3902_mutant_Chromosome	A	463	8.05	301
25559	-	1	RAATTY	C.jejuni_IA3902_mutant_Chromosome	A	402	6.5	293
25565	+	1	RAATTY	C.jejuni_IA3902_mutant_Chromosome	A	401	5.24	317
25566	-	1	RAATTY	C.jejuni_IA3902_mutant_Chromosome	A	405	6.82	302
25579	+	1	CAYNNNNNCTC	C.jejuni_IA3902_mutant_Chromosome	A	309	4.5	323
25587	-	1	GAGNNNNNRTG	C.jejuni_IA3902_mutant_Chromosome	A	409	7.25	309
25898	+	1	RAATTY	C.jejuni_IA3902_mutant_Chromosome	A	445	6.3	316
25899	-	1	RAATTY	C.jejuni_IA3902_mutant_Chromosome	A	279	4.16	302
25931	-	1	GAAGAA	C.jejuni_IA3902_mutant_Chromosome	A	340	4.41	316
26086	+	1	RAATTY	C.jejuni_IA3902_mutant_Chromosome	A	301	3.73	300
26087	-	1	RAATTY	C.jejuni_IA3902_mutant_Chromosome	A	416	5.16	306
26136	+	1	RAATTY	C.jejuni_IA3902_mutant_Chromosome	A	411	5.82	298
26137	-	1	RAATTY	C.jejuni_IA3902_mutant_Chromosome	A	361	4.46	303
26201	+	1	CAAAYG	C.jejuni_IA3902_mutant_Chromosome	A	404	5.09	295
26261	+	1	RAATTY	C.jejuni_IA3902_mutant_Chromosome	A	230	3.45	293
26262	-	1	RAATTY	C.jejuni_IA3902_mutant_Chromosome	A	336	4.61	284
26319	+	1	RAATTY	C.jejuni_IA3902_mutant_Chromosome	A	343	4.62	295
26320	-	1	RAATTY	C.jejuni_IA3902_mutant_Chromosome	A	352	4.31	291
26346	+	1	RAATTY	C.jejuni_IA3902_mutant_Chromosome	A	292	3.59	303
26347	-	1	RAATTY	C.jejuni_IA3902_mutant_Chromosome	A	143	2.57	284
26390	+	1	RAATTY	C.jejuni_IA3902_mutant_Chromosome	A	403	5.96	302
26391	-	1	RAATTY	C.jejuni_IA3902_mutant_Chromosome	A	299	4.13	289
26538	+	1	RAATTY	C.jejuni_IA3902_mutant_Chromosome	A	424	6.77	299
26539	-	1	RAATTY	C.jejuni_IA3902_mutant_Chromosome	A	259	3.42	293
26783	+	1	RAATTY	C.jejuni_IA3902_mutant_Chromosome	A	331	4.14	313
26784	-	1	RAATTY	C.jejuni_IA3902_mutant_Chromosome	A	323	4.45	281
26820	+	1	RAATTY	C.jejuni_IA3902_mutant_Chromosome	A	296	3.51	318
26821	-	1	RAATTY	C.jejuni_IA3902_mutant_Chromosome	A	422	6.79	297
26882	+	1	RAATTY	C.jejuni_IA3902_mutant_Chromosome	A	342	4.42	316
26883	-	1	RAATTY	C.jejuni_IA3902_mutant_Chromosome	A	391	5.82	274
26929	+	1	RAATTY	C.jejuni_IA3902_mutant_Chromosome	A	400	5.09	310
26930	-	1	RAATTY	C.jejuni_IA3902_mutant_Chromosome	A	441	6.49	296
26944	+	1	RAATTY	C.jejuni_IA3902_mutant_Chromosome	A	297	3.58	326
26945	-	1	RAATTY	C.jejuni_IA3902_mutant_Chromosome	A	335	4.95	281
27186	+	1	RAATTY	C.jejuni_IA3902_mutant_Chromosome	A	375	4.07	313
27187	-	1	RAATTY	C.jejuni_IA3902_mutant_Chromosome	A	376	5.31	295
27198	+	1	RAATTY	C.jejuni_IA3902_mutant_Chromosome	A	235	3.11	307
27199	-	1	RAATTY	C.jejuni_IA3902_mutant_Chromosome	A	413	6.78	296
27256	+	1	CAAAYG	C.jejuni_IA3902_mutant_Chromosome	A	394	4.81	310
27373	+	1	CAAAYG	C.jejuni_IA3902_mutant_Chromosome	A	307	3.83	319
27412	-	1	GAAGAA	C.jejuni_IA3902_mutant_Chromosome	A	276	5.05	298
27425	+	1	RAATTY	C.jejuni_IA3902_mutant_Chromosome	A	240	3.15	305
27426	-	1	RAATTY	C.jejuni_IA3902_mutant_Chromosome	A	338	5.5	283
27427	-	1	GGAGAANNNNB	C.jejuni_IA3902_mutant_Chromosome	A	23	1.4	298
27515	+	1	RAATTY	C.jejuni_IA3902_mutant_Chromosome	A	361	5.26	305
27516	-	1	RAATTY	C.jejuni_IA3902_mutant_Chromosome	A	363	6.54	284
27533	+	1	RAATTY	C.jejuni_IA3902_mutant_Chromosome	A	312	3.83	321
27534	-	1	RAATTY	C.jejuni_IA3902_mutant_Chromosome	A	310	4.38	282
27686	+	1	RAATTY	C.jejuni_IA3902_mutant_Chromosome	A	376	4.73	290
27687	-	1	RAATTY	C.jejuni_IA3902_mutant_Chromosome	A	385	7.29	281
27694	+	1	RAATTY	C.jejuni_IA3902_mutant_Chromosome	A	263	3.44	297
27695	-	1	RAATTY	C.jejuni_IA3902_mutant_Chromosome	A	372	5.43	270
27731	+	1	RAATTY	C.jejuni_IA3902_mutant_Chromosome	A	292	3.77	298
27732	-	1	RAATTY	C.jejuni_IA3902_mutant_Chromosome	A	391	5.8	287
27752	+	1	RAATTY	C.jejuni_IA3902_mutant_Chromosome	A	303	3.69	304
27753	-	1	RAATTY	C.jejuni_IA3902_mutant_Chromosome	A	420	6.67	279
27871	+	1	RAATTY	C.jejuni_IA3902_mutant_Chromosome	A	472	8.33	311
27872	-	1	RAATTY	C.jejuni_IA3902_mutant_Chromosome	A	406	7.11	288
27888	+	1	RAATTY	C.jejuni_IA3902_mutant_Chromosome	A	265	3.51	305
27889	-	1	RAATTY	C.jejuni_IA3902_mutant_Chromosome	A	209	3.34	286
27939	+	1	RAATTY	C.jejuni_IA3902_mutant_Chromosome	A	339	4.98	308
27940	-	1	RAATTY	C.jejuni_IA3902_mutant_Chromosome	A	369	5.17	281
27950	+	1	RAATTY	C.jejuni_IA3902_mutant_Chromosome	A	355	4.67	300
27951	-	1	RAATTY	C.jejuni_IA3902_mutant_Chromosome	A	334	4.48	289
28028	+	1	RAATTY	C.jejuni_IA3902_mutant_Chromosome	A	250	3.23	312
28029	-	1	RAATTY	C.jejuni_IA3902_mutant_Chromosome	A	296	4.04	270
28052	+	1	RAATTY	C.jejuni_IA3902_mutant_Chromosome	A	415	6.16	304
28053	-	1	RAATTY	C.jejuni_IA3902_mutant_Chromosome	A	339	6.09	277
28148	+	1	RAATTY	C.jejuni_IA3902_mutant_Chromosome	A	347	5.05	319
28149	-	1	RAATTY	C.jejuni_IA3902_mutant_Chromosome	A	431	6.96	286
28160	+	1	RAATTY	C.jejuni_IA3902_mutant_Chromosome	A	381	5.64	309
28161	-	1	RAATTY	C.jejuni_IA3902_mutant_Chromosome	A	405	9.31	280
28302	+	1	RAATTY	C.jejuni_IA3902_mutant_Chromosome	A	431	6.68	320
28303	-	1	RAATTY	C.jejuni_IA3902_mutant_Chromosome	A	302	4.68	271
28308	+	1	RAATTY	C.jejuni_IA3902_mutant_Chromosome	A	421	7.07	310
28309	-	1	RAATTY	C.jejuni_IA3902_mutant_Chromosome	A	339	6.67	276
28390	+	1	RAATTY	C.jejuni_IA3902_mutant_Chromosome	A	390	5.99	304
28391	-	1	RAATTY	C.jejuni_IA3902_mutant_Chromosome	A	326	4.62	267
28431	+	1	RAATTY	C.jejuni_IA3902_mutant_Chromosome	A	363	4.57	309
28432	-	1	RAATTY	C.jejuni_IA3902_mutant_Chromosome	A	257	3.61	285
28442	+	1	RAATTY	C.jejuni_IA3902_mutant_Chromosome	A	302	3.88	301
28443	-	1	RAATTY	C.jejuni_IA3902_mutant_Chromosome	A	354	5.27	284
28484	+	1	RAATTY	C.jejuni_IA3902_mutant_Chromosome	A	299	4.06	314
28485	-	1	RAATTY	C.jejuni_IA3902_mutant_Chromosome	A	326	5.3	265
28565	-	1	GAAGAA	C.jejuni_IA3902_mutant_Chromosome	A	313	5.5	297
28700	+	1	RAATTY	C.jejuni_IA3902_mutant_Chromosome	A	272	3.45	326
28701	-	1	RAATTY	C.jejuni_IA3902_mutant_Chromosome	A	390	6.1	271
28764	+	1	RAATTY	C.jejuni_IA3902_mutant_Chromosome	A	468	7.33	316
28765	-	1	RAATTY	C.jejuni_IA3902_mutant_Chromosome	A	415	7.66	282
28820	-	1	GAAGAA	C.jejuni_IA3902_mutant_Chromosome	A	377	5.92	285
28875	+	1	RAATTY	C.jejuni_IA3902_mutant_Chromosome	A	366	5.4	314
28876	-	1	RAATTY	C.jejuni_IA3902_mutant_Chromosome	A	372	5.34	280
28890	+	1	GAAGAA	C.jejuni_IA3902_mutant_Chromosome	A	414	5.58	332
28904	+	1	CAAAYG	C.jejuni_IA3902_mutant_Chromosome	A	426	5.9	325
29207	+	1	RAATTY	C.jejuni_IA3902_mutant_Chromosome	A	338	4.1	320
29208	-	1	RAATTY	C.jejuni_IA3902_mutant_Chromosome	A	309	4.2	277
29220	+	1	RAATTY	C.jejuni_IA3902_mutant_Chromosome	A	353	4	315
29221	-	1	RAATTY	C.jejuni_IA3902_mutant_Chromosome	A	242	3.27	281
29255	+	1	RAATTY	C.jejuni_IA3902_mutant_Chromosome	A	296	3.57	320
29256	-	1	RAATTY	C.jejuni_IA3902_mutant_Chromosome	A	360	5.18	280
29266	+	1	RAATTY	C.jejuni_IA3902_mutant_Chromosome	A	453	5.9	318
29267	-	1	RAATTY	C.jejuni_IA3902_mutant_Chromosome	A	273	3.47	276
29531	+	1	RAATTY	C.jejuni_IA3902_mutant_Chromosome	A	368	4.36	332
29532	-	1	RAATTY	C.jejuni_IA3902_mutant_Chromosome	A	359	6.19	271
29643	+	1	RAATTY	C.jejuni_IA3902_mutant_Chromosome	A	391	5.07	335
29644	-	1	RAATTY	C.jejuni_IA3902_mutant_Chromosome	A	369	5.77	286
29664	+	1	RAATTY	C.jejuni_IA3902_mutant_Chromosome	A	13	1.239	328
29665	-	1	RAATTY	C.jejuni_IA3902_mutant_Chromosome	A	13	1.245	276
29666	-	1	GAAGAA	C.jejuni_IA3902_mutant_Chromosome	A	324	4.06	294
29787	+	1	RAATTY	C.jejuni_IA3902_mutant_Chromosome	A	497	7.57	355
29788	-	1	RAATTY	C.jejuni_IA3902_mutant_Chromosome	A	399	7.25	283
29796	-	1	GGAGAANNNNB	C.jejuni_IA3902_mutant_Chromosome	A	196	4	290
29827	+	1	RAATTY	C.jejuni_IA3902_mutant_Chromosome	A	387	4.48	347
29828	-	1	RAATTY	C.jejuni_IA3902_mutant_Chromosome	A	425	6.61	284
29850	+	1	RAATTY	C.jejuni_IA3902_mutant_Chromosome	A	413	5.46	336
29851	-	1	RAATTY	C.jejuni_IA3902_mutant_Chromosome	A	360	5.57	293
30055	+	1	RAATTY	C.jejuni_IA3902_mutant_Chromosome	A	419	5.17	345
30056	-	1	RAATTY	C.jejuni_IA3902_mutant_Chromosome	A	315	3.79	301
30282	+	1	RAATTY	C.jejuni_IA3902_mutant_Chromosome	A	495	6.41	335
30283	-	1	RAATTY	C.jejuni_IA3902_mutant_Chromosome	A	409	6.87	293
30288	+	1	RAATTY	C.jejuni_IA3902_mutant_Chromosome	A	397	5.93	342
30289	-	1	RAATTY	C.jejuni_IA3902_mutant_Chromosome	A	469	7.4	302
30306	+	1	RAATTY	C.jejuni_IA3902_mutant_Chromosome	A	438	4.85	341
30307	-	1	RAATTY	C.jejuni_IA3902_mutant_Chromosome	A	404	6.53	301
30348	+	1	RAATTY	C.jejuni_IA3902_mutant_Chromosome	A	431	4.56	353
30349	-	1	RAATTY	C.jejuni_IA3902_mutant_Chromosome	A	364	4.87	290
30369	+	1	RAATTY	C.jejuni_IA3902_mutant_Chromosome	A	496	6.14	347
30370	-	1	RAATTY	C.jejuni_IA3902_mutant_Chromosome	A	289	3.66	293
30387	+	1	RAATTY	C.jejuni_IA3902_mutant_Chromosome	A	470	5.85	341
30388	-	1	RAATTY	C.jejuni_IA3902_mutant_Chromosome	A	399	7.59	291
30420	+	1	CAYNNNNNCTC	C.jejuni_IA3902_mutant_Chromosome	A	384	4.77	361
30428	-	1	GAGNNNNNRTG	C.jejuni_IA3902_mutant_Chromosome	A	389	6.2	295
30519	+	1	RAATTY	C.jejuni_IA3902_mutant_Chromosome	A	395	4.48	354
30520	-	1	RAATTY	C.jejuni_IA3902_mutant_Chromosome	A	373	5.45	283
30594	+	1	RAATTY	C.jejuni_IA3902_mutant_Chromosome	A	425	4.68	355
30595	-	1	RAATTY	C.jejuni_IA3902_mutant_Chromosome	A	379	5.85	280
30644	+	1	RAATTY	C.jejuni_IA3902_mutant_Chromosome	A	320	3.59	344
30645	-	1	RAATTY	C.jejuni_IA3902_mutant_Chromosome	A	386	7.94	289
30805	+	1	RAATTY	C.jejuni_IA3902_mutant_Chromosome	A	505	6.57	354
30806	-	1	RAATTY	C.jejuni_IA3902_mutant_Chromosome	A	368	4.97	297
30814	+	1	RAATTY	C.jejuni_IA3902_mutant_Chromosome	A	398	6.33	341
30815	-	1	RAATTY	C.jejuni_IA3902_mutant_Chromosome	A	419	8.27	288
30868	+	1	RAATTY	C.jejuni_IA3902_mutant_Chromosome	A	442	5.26	342
30869	-	1	RAATTY	C.jejuni_IA3902_mutant_Chromosome	A	390	5.28	282
30884	-	1	CAAAYG	C.jejuni_IA3902_mutant_Chromosome	A	445	6.97	283
31149	+	1	RAATTY	C.jejuni_IA3902_mutant_Chromosome	A	223	2.96	340
31150	-	1	RAATTY	C.jejuni_IA3902_mutant_Chromosome	A	374	5.09	281
31226	+	1	RAATTY	C.jejuni_IA3902_mutant_Chromosome	A	402	4.94	341
31227	-	1	RAATTY	C.jejuni_IA3902_mutant_Chromosome	A	296	3.64	285
31296	+	1	CAAAYG	C.jejuni_IA3902_mutant_Chromosome	A	399	4.12	357
31318	+	1	RAATTY	C.jejuni_IA3902_mutant_Chromosome	A	218	2.96	348
31319	-	1	RAATTY	C.jejuni_IA3902_mutant_Chromosome	A	382	6.11	282
31833	+	1	RAATTY	C.jejuni_IA3902_mutant_Chromosome	A	238	3.02	357
31834	-	1	RAATTY	C.jejuni_IA3902_mutant_Chromosome	A	274	3.79	280
32010	-	1	GGAGAANNNNB	C.jejuni_IA3902_mutant_Chromosome	A	4	1.029	289
32248	-	1	CAAAYG	C.jejuni_IA3902_mutant_Chromosome	A	343	6.16	279
32358	+	1	RAATTY	C.jejuni_IA3902_mutant_Chromosome	A	270	3.46	352
32359	-	1	RAATTY	C.jejuni_IA3902_mutant_Chromosome	A	316	4.92	268
32537	+	1	RAATTY	C.jejuni_IA3902_mutant_Chromosome	A	486	5.89	354
32538	-	1	RAATTY	C.jejuni_IA3902_mutant_Chromosome	A	271	3.68	269
32745	+	1	GGAGAANNNNB	C.jejuni_IA3902_mutant_Chromosome	A	11	1.201	375
32752	+	1	RAATTY	C.jejuni_IA3902_mutant_Chromosome	A	499	5.79	364
32753	-	1	RAATTY	C.jejuni_IA3902_mutant_Chromosome	A	345	5.1	273
32769	-	1	GGAGAANNNNB	C.jejuni_IA3902_mutant_Chromosome	A	8	1.144	286
32824	-	1	CAAAYG	C.jejuni_IA3902_mutant_Chromosome	A	294	3.82	278
32832	-	1	GAAGAA	C.jejuni_IA3902_mutant_Chromosome	A	225	3.26	298
33065	+	1	RAATTY	C.jejuni_IA3902_mutant_Chromosome	A	445	4.38	339
33066	-	1	RAATTY	C.jejuni_IA3902_mutant_Chromosome	A	333	4.31	286
33114	+	1	RAATTY	C.jejuni_IA3902_mutant_Chromosome	A	464	6.05	361
33115	-	1	RAATTY	C.jejuni_IA3902_mutant_Chromosome	A	293	4.13	287
33366	+	1	RAATTY	C.jejuni_IA3902_mutant_Chromosome	A	323	3.75	356
33367	-	1	RAATTY	C.jejuni_IA3902_mutant_Chromosome	A	184	2.99	274
33423	-	1	GAAGAA	C.jejuni_IA3902_mutant_Chromosome	A	246	4.02	288
33472	+	1	RAATTY	C.jejuni_IA3902_mutant_Chromosome	A	378	4.14	374
33473	-	1	RAATTY	C.jejuni_IA3902_mutant_Chromosome	A	410	8.18	278
33493	+	1	RAATTY	C.jejuni_IA3902_mutant_Chromosome	A	350	3.89	367
33494	-	1	RAATTY	C.jejuni_IA3902_mutant_Chromosome	A	227	3.23	263
33754	+	1	RAATTY	C.jejuni_IA3902_mutant_Chromosome	A	417	4.47	371
33755	-	1	RAATTY	C.jejuni_IA3902_mutant_Chromosome	A	328	4.58	284
33860	-	1	CAAAYG	C.jejuni_IA3902_mutant_Chromosome	A	406	6.37	290
33888	+	1	GAAGAA	C.jejuni_IA3902_mutant_Chromosome	A	363	4.69	382
33966	-	1	GGAGAANNNNB	C.jejuni_IA3902_mutant_Chromosome	A	8	1.158	279
34125	-	1	GAAGAA	C.jejuni_IA3902_mutant_Chromosome	A	288	3.66	291
34169	+	1	CAYNNNNNCTC	C.jejuni_IA3902_mutant_Chromosome	A	413	4.79	375
34177	-	1	GAGNNNNNRTG	C.jejuni_IA3902_mutant_Chromosome	A	222	3.64	293
34231	+	1	RAATTY	C.jejuni_IA3902_mutant_Chromosome	A	419	4.38	350
34232	-	1	RAATTY	C.jejuni_IA3902_mutant_Chromosome	A	373	7.48	266
34373	+	1	RAATTY	C.jejuni_IA3902_mutant_Chromosome	A	440	6.24	359
34374	-	1	RAATTY	C.jejuni_IA3902_mutant_Chromosome	A	348	5.11	275
34441	+	1	RAATTY	C.jejuni_IA3902_mutant_Chromosome	A	356	4.28	361
34442	-	1	RAATTY	C.jejuni_IA3902_mutant_Chromosome	A	407	6.58	265
34670	+	1	TAAYNNNNNTGC	C.jejuni_IA3902_mutant_Chromosome	A	205	2.86	352
34677	-	1	GCANNNNNRTTA	C.jejuni_IA3902_mutant_Chromosome	A	370	6.08	296
34699	+	1	RAATTY	C.jejuni_IA3902_mutant_Chromosome	A	446	6.25	353
34700	-	1	RAATTY	C.jejuni_IA3902_mutant_Chromosome	A	402	8.53	278
34881	+	1	GGAGAANNNNB	C.jejuni_IA3902_mutant_Chromosome	A	33	1.51	343
34900	+	1	RAATTY	C.jejuni_IA3902_mutant_Chromosome	A	483	5.13	342
34901	-	1	RAATTY	C.jejuni_IA3902_mutant_Chromosome	A	308	4.03	293
35038	+	1	RAATTY	C.jejuni_IA3902_mutant_Chromosome	A	501	7	343
35039	-	1	RAATTY	C.jejuni_IA3902_mutant_Chromosome	A	21	1.66	283
35341	+	1	RAATTY	C.jejuni_IA3902_mutant_Chromosome	A	447	6.44	343
35342	-	1	RAATTY	C.jejuni_IA3902_mutant_Chromosome	A	390	6.38	283
35380	+	1	RAATTY	C.jejuni_IA3902_mutant_Chromosome	A	272	3.36	342
35381	-	1	RAATTY	C.jejuni_IA3902_mutant_Chromosome	A	246	3.33	284
35481	+	1	RAATTY	C.jejuni_IA3902_mutant_Chromosome	A	431	5.8	340
35482	-	1	RAATTY	C.jejuni_IA3902_mutant_Chromosome	A	241	3.19	294
35493	+	1	RAATTY	C.jejuni_IA3902_mutant_Chromosome	A	365	4.51	337
35494	-	1	RAATTY	C.jejuni_IA3902_mutant_Chromosome	A	280	4.13	283
35515	+	1	RAATTY	C.jejuni_IA3902_mutant_Chromosome	A	470	6.65	338
35516	-	1	RAATTY	C.jejuni_IA3902_mutant_Chromosome	A	272	3.5	292
35528	+	1	RAATTY	C.jejuni_IA3902_mutant_Chromosome	A	372	4.16	336
35529	-	1	RAATTY	C.jejuni_IA3902_mutant_Chromosome	A	382	5.51	293
35560	-	1	CAAAYG	C.jejuni_IA3902_mutant_Chromosome	A	273	3.82	296
35594	-	1	GAAGAA	C.jejuni_IA3902_mutant_Chromosome	A	427	6.28	312
35648	+	1	RAATTY	C.jejuni_IA3902_mutant_Chromosome	A	417	5.23	344
35649	-	1	RAATTY	C.jejuni_IA3902_mutant_Chromosome	A	360	5.56	295
35727	+	1	RAATTY	C.jejuni_IA3902_mutant_Chromosome	A	327	3.81	334
35728	-	1	RAATTY	C.jejuni_IA3902_mutant_Chromosome	A	260	3.29	308
36136	-	1	GAAGAA	C.jejuni_IA3902_mutant_Chromosome	A	367	5.1	319
36273	+	1	RAATTY	C.jejuni_IA3902_mutant_Chromosome	A	485	5.84	348
36274	-	1	RAATTY	C.jejuni_IA3902_mutant_Chromosome	A	385	5.38	309
36329	-	1	CAAAYG	C.jejuni_IA3902_mutant_Chromosome	A	453	6.35	310
36375	+	1	RAATTY	C.jejuni_IA3902_mutant_Chromosome	A	335	4.07	327
36376	-	1	RAATTY	C.jejuni_IA3902_mutant_Chromosome	A	453	5.92	301
36483	+	1	RAATTY	C.jejuni_IA3902_mutant_Chromosome	A	452	5.69	324
36484	-	1	RAATTY	C.jejuni_IA3902_mutant_Chromosome	A	444	6.23	320
36541	+	1	GCANNNNNRTTA	C.jejuni_IA3902_mutant_Chromosome	A	418	4.76	347
36548	-	1	TAAYNNNNNTGC	C.jejuni_IA3902_mutant_Chromosome	A	316	3.82	320
36606	+	1	RAATTY	C.jejuni_IA3902_mutant_Chromosome	A	409	5.28	332
36607	-	1	RAATTY	C.jejuni_IA3902_mutant_Chromosome	A	452	9.21	314
36706	+	1	RAATTY	C.jejuni_IA3902_mutant_Chromosome	A	517	9.17	310
36707	-	1	RAATTY	C.jejuni_IA3902_mutant_Chromosome	A	369	4.74	312
36712	+	1	RAATTY	C.jejuni_IA3902_mutant_Chromosome	A	481	8.51	330
36713	-	1	RAATTY	C.jejuni_IA3902_mutant_Chromosome	A	445	5.96	308
36820	-	1	GAAGAA	C.jejuni_IA3902_mutant_Chromosome	A	480	7.2	319
36942	+	1	RAATTY	C.jejuni_IA3902_mutant_Chromosome	A	277	3.35	329
36943	-	1	RAATTY	C.jejuni_IA3902_mutant_Chromosome	A	449	6.54	320
37276	+	1	RAATTY	C.jejuni_IA3902_mutant_Chromosome	A	426	5.32	334
37277	-	1	RAATTY	C.jejuni_IA3902_mutant_Chromosome	A	413	5.57	312
37350	+	1	RAATTY	C.jejuni_IA3902_mutant_Chromosome	A	390	4.86	332
37351	-	1	RAATTY	C.jejuni_IA3902_mutant_Chromosome	A	431	5.15	316
37478	-	1	CAAAYG	C.jejuni_IA3902_mutant_Chromosome	A	457	6	325
37549	-	1	CAAAYG	C.jejuni_IA3902_mutant_Chromosome	A	356	5.24	314
37592	-	1	CAAAYG	C.jejuni_IA3902_mutant_Chromosome	A	468	7.16	313
37635	+	1	RAATTY	C.jejuni_IA3902_mutant_Chromosome	A	428	5.33	315
37636	-	1	RAATTY	C.jejuni_IA3902_mutant_Chromosome	A	388	5.15	318
37711	+	1	RAATTY	C.jejuni_IA3902_mutant_Chromosome	A	422	6.7	324
37712	-	1	RAATTY	C.jejuni_IA3902_mutant_Chromosome	A	445	5.85	308
37717	+	1	RAATTY	C.jejuni_IA3902_mutant_Chromosome	A	444	5.16	337
37718	-	1	RAATTY	C.jejuni_IA3902_mutant_Chromosome	A	509	7.29	315
37771	+	1	RAATTY	C.jejuni_IA3902_mutant_Chromosome	A	403	5.1	340
37772	-	1	RAATTY	C.jejuni_IA3902_mutant_Chromosome	A	411	6.6	306
37860	-	1	GAAGAA	C.jejuni_IA3902_mutant_Chromosome	A	460	7.97	319
37905	+	1	CAYNNNNNCTC	C.jejuni_IA3902_mutant_Chromosome	A	419	5.56	349
37913	-	1	GAGNNNNNRTG	C.jejuni_IA3902_mutant_Chromosome	A	332	4.34	322
37953	+	1	RAATTY	C.jejuni_IA3902_mutant_Chromosome	A	428	7.25	328
37954	-	1	RAATTY	C.jejuni_IA3902_mutant_Chromosome	A	382	5.75	298
37981	+	1	RAATTY	C.jejuni_IA3902_mutant_Chromosome	A	469	6.85	324
37982	-	1	RAATTY	C.jejuni_IA3902_mutant_Chromosome	A	455	6.28	308
38036	+	1	RAATTY	C.jejuni_IA3902_mutant_Chromosome	A	186	2.77	334
38037	-	1	RAATTY	C.jejuni_IA3902_mutant_Chromosome	A	401	5.57	308
38070	+	1	RAATTY	C.jejuni_IA3902_mutant_Chromosome	A	408	5.74	329
38071	-	1	RAATTY	C.jejuni_IA3902_mutant_Chromosome	A	376	5.5	299
38094	+	1	RAATTY	C.jejuni_IA3902_mutant_Chromosome	A	441	6.5	349
38095	-	1	RAATTY	C.jejuni_IA3902_mutant_Chromosome	A	399	6.3	303
38151	-	1	GAAGAA	C.jejuni_IA3902_mutant_Chromosome	A	360	5.03	329
38164	+	1	RAATTY	C.jejuni_IA3902_mutant_Chromosome	A	342	4.39	338
38165	-	1	RAATTY	C.jejuni_IA3902_mutant_Chromosome	A	391	4.83	315
38189	+	1	RAATTY	C.jejuni_IA3902_mutant_Chromosome	A	442	6.01	329
38190	-	1	RAATTY	C.jejuni_IA3902_mutant_Chromosome	A	465	8.42	297
38230	+	1	RAATTY	C.jejuni_IA3902_mutant_Chromosome	A	437	5.11	333
38231	-	1	RAATTY	C.jejuni_IA3902_mutant_Chromosome	A	464	6.87	301
38322	-	1	GAAGAA	C.jejuni_IA3902_mutant_Chromosome	A	297	4.27	321
38464	+	1	RAATTY	C.jejuni_IA3902_mutant_Chromosome	A	355	4.06	342
38465	-	1	RAATTY	C.jejuni_IA3902_mutant_Chromosome	A	447	7.31	304
38576	+	1	RAATTY	C.jejuni_IA3902_mutant_Chromosome	A	451	5.89	326
38577	-	1	RAATTY	C.jejuni_IA3902_mutant_Chromosome	A	312	4.8	303
38676	+	1	RAATTY	C.jejuni_IA3902_mutant_Chromosome	A	566	5.9	330
38677	-	1	GGAGAANNNNB,RAATTY	C.jejuni_IA3902_mutant_Chromosome	A	407	6	306
39275	+	1	RAATTY	C.jejuni_IA3902_mutant_Chromosome	A	459	6.26	328
39276	-	1	RAATTY	C.jejuni_IA3902_mutant_Chromosome	A	378	5.21	299
39381	-	1	GGAGAANNNNB	C.jejuni_IA3902_mutant_Chromosome	A	128	2.39	313
39418	+	1	RAATTY	C.jejuni_IA3902_mutant_Chromosome	A	374	4.93	314
39419	-	1	RAATTY	C.jejuni_IA3902_mutant_Chromosome	A	351	4.89	298
39449	+	1	RAATTY	C.jejuni_IA3902_mutant_Chromosome	A	176	2.77	324
39450	-	1	RAATTY	C.jejuni_IA3902_mutant_Chromosome	A	423	6.69	308
39465	+	1	CAAAYG	C.jejuni_IA3902_mutant_Chromosome	A	460	7.51	325
39509	+	1	RAATTY	C.jejuni_IA3902_mutant_Chromosome	A	286	3.3	324
39510	-	1	RAATTY	C.jejuni_IA3902_mutant_Chromosome	A	285	3.27	309
39555	+	1	RAATTY	C.jejuni_IA3902_mutant_Chromosome	A	289	3.42	316
39556	-	1	RAATTY	C.jejuni_IA3902_mutant_Chromosome	A	295	3.93	311
39749	+	1	RAATTY	C.jejuni_IA3902_mutant_Chromosome	A	438	5.72	323
39750	-	1	RAATTY	C.jejuni_IA3902_mutant_Chromosome	A	428	8.42	293
39819	+	1	RAATTY	C.jejuni_IA3902_mutant_Chromosome	A	319	3.83	313
39820	-	1	RAATTY	C.jejuni_IA3902_mutant_Chromosome	A	350	4.88	295
39910	+	1	RAATTY	C.jejuni_IA3902_mutant_Chromosome	A	420	6.36	323
39911	-	1	RAATTY	C.jejuni_IA3902_mutant_Chromosome	A	418	7.47	306
39947	+	1	RAATTY	C.jejuni_IA3902_mutant_Chromosome	A	348	4.82	324
39948	-	1	RAATTY	C.jejuni_IA3902_mutant_Chromosome	A	332	4.12	306
39969	+	1	RAATTY	C.jejuni_IA3902_mutant_Chromosome	A	387	5.46	307
39970	-	1	RAATTY	C.jejuni_IA3902_mutant_Chromosome	A	408	5.83	309
40056	+	1	CAYNNNNNCTC	C.jejuni_IA3902_mutant_Chromosome	A	365	6.45	331
40064	-	1	GAGNNNNNRTG	C.jejuni_IA3902_mutant_Chromosome	A	313	4.2	322
40101	+	1	RAATTY	C.jejuni_IA3902_mutant_Chromosome	A	416	5.23	303
40102	-	1	RAATTY	C.jejuni_IA3902_mutant_Chromosome	A	349	4.31	308
40123	+	1	RAATTY	C.jejuni_IA3902_mutant_Chromosome	A	374	5.83	315
40124	-	1	RAATTY	C.jejuni_IA3902_mutant_Chromosome	A	313	4.56	296
40175	+	1	RAATTY	C.jejuni_IA3902_mutant_Chromosome	A	412	5.7	327
40176	-	1	RAATTY,GAAGAA	C.jejuni_IA3902_mutant_Chromosome	A	331	4.09	303
40348	+	1	RAATTY	C.jejuni_IA3902_mutant_Chromosome	A	371	4.81	312
40349	-	1	RAATTY	C.jejuni_IA3902_mutant_Chromosome	A	406	5.65	302
40529	-	1	GAAGAA	C.jejuni_IA3902_mutant_Chromosome	A	405	5.8	324
40879	+	1	RAATTY	C.jejuni_IA3902_mutant_Chromosome	A	426	7.48	293
40880	-	1	RAATTY	C.jejuni_IA3902_mutant_Chromosome	A	297	3.89	299
40946	+	1	RAATTY	C.jejuni_IA3902_mutant_Chromosome	A	431	6.66	297
40947	-	1	RAATTY	C.jejuni_IA3902_mutant_Chromosome	A	325	3.88	296
40998	+	1	RAATTY	C.jejuni_IA3902_mutant_Chromosome	A	429	6.73	308
40999	-	1	RAATTY	C.jejuni_IA3902_mutant_Chromosome	A	178	2.81	309
41021	+	1	RAATTY	C.jejuni_IA3902_mutant_Chromosome	A	329	3.85	303
41022	-	1	RAATTY	C.jejuni_IA3902_mutant_Chromosome	A	381	5.17	303
41075	+	1	RAATTY	C.jejuni_IA3902_mutant_Chromosome	A	422	6.17	301
41076	-	1	RAATTY	C.jejuni_IA3902_mutant_Chromosome	A	351	4.11	309
41312	-	1	GAAGAA	C.jejuni_IA3902_mutant_Chromosome	A	379	7.24	316
41352	-	1	GAAGAA	C.jejuni_IA3902_mutant_Chromosome	A	451	6.26	315
41387	+	1	RAATTY	C.jejuni_IA3902_mutant_Chromosome	A	313	4.48	305
41388	-	1	RAATTY	C.jejuni_IA3902_mutant_Chromosome	A	180	3.1	301
41476	+	1	RAATTY	C.jejuni_IA3902_mutant_Chromosome	A	366	4.89	305
41477	-	1	RAATTY,GAAGAA	C.jejuni_IA3902_mutant_Chromosome	A	296	3.59	305
41589	+	1	RAATTY	C.jejuni_IA3902_mutant_Chromosome	A	390	5.52	298
41590	-	1	RAATTY	C.jejuni_IA3902_mutant_Chromosome	A	423	5.21	292
41908	+	1	RAATTY	C.jejuni_IA3902_mutant_Chromosome	A	341	4.86	292
41909	-	1	RAATTY	C.jejuni_IA3902_mutant_Chromosome	A	352	5.31	304
42063	+	1	RAATTY	C.jejuni_IA3902_mutant_Chromosome	A	335	4.24	292
42064	-	1	RAATTY	C.jejuni_IA3902_mutant_Chromosome	A	359	4.94	300
42128	+	1	RAATTY	C.jejuni_IA3902_mutant_Chromosome	A	369	5.23	292
42129	-	1	RAATTY	C.jejuni_IA3902_mutant_Chromosome	A	455	7.61	293
42144	+	1	RAATTY	C.jejuni_IA3902_mutant_Chromosome	A	10	1.188	278
42145	-	1	RAATTY	C.jejuni_IA3902_mutant_Chromosome	A	26	1.417	307
42146	-	1	GAAGAA	C.jejuni_IA3902_mutant_Chromosome	A	456	6.74	328
42253	+	1	RAATTY	C.jejuni_IA3902_mutant_Chromosome	A	254	3.27	286
42254	-	1	RAATTY	C.jejuni_IA3902_mutant_Chromosome	A	262	3.7	308
42297	+	1	RAATTY	C.jejuni_IA3902_mutant_Chromosome	A	329	4.79	278
42298	-	1	RAATTY	C.jejuni_IA3902_mutant_Chromosome	A	266	3.56	307
42311	+	1	RAATTY	C.jejuni_IA3902_mutant_Chromosome	A	384	5.14	292
42312	-	1	RAATTY	C.jejuni_IA3902_mutant_Chromosome	A	184	3.12	302
42314	-	1	GAAGAA	C.jejuni_IA3902_mutant_Chromosome	A	137	2.81	317
42322	+	1	RAATTY	C.jejuni_IA3902_mutant_Chromosome	A	332	4.7	280
42323	-	1	RAATTY	C.jejuni_IA3902_mutant_Chromosome	A	454	8.02	297
42428	+	1	RAATTY	C.jejuni_IA3902_mutant_Chromosome	A	426	5.21	297
42429	-	1	RAATTY	C.jejuni_IA3902_mutant_Chromosome	A	452	5.35	311
42474	+	1	RAATTY	C.jejuni_IA3902_mutant_Chromosome	A	305	4.31	279
42475	-	1	RAATTY	C.jejuni_IA3902_mutant_Chromosome	A	374	4.55	301
42482	+	1	CAAAYG	C.jejuni_IA3902_mutant_Chromosome	A	322	3.84	294
42601	+	1	RAATTY	C.jejuni_IA3902_mutant_Chromosome	A	410	6.52	287
42602	-	1	RAATTY	C.jejuni_IA3902_mutant_Chromosome	A	422	5.91	301
42612	+	1	RAATTY	C.jejuni_IA3902_mutant_Chromosome	A	212	3.12	284
42613	-	1	RAATTY	C.jejuni_IA3902_mutant_Chromosome	A	408	5.46	304
42724	+	1	RAATTY	C.jejuni_IA3902_mutant_Chromosome	A	226	3.4	278
42725	-	1	RAATTY	C.jejuni_IA3902_mutant_Chromosome	A	213	3.12	289
42813	+	1	RAATTY	C.jejuni_IA3902_mutant_Chromosome	A	379	6.2	292
42814	-	1	RAATTY	C.jejuni_IA3902_mutant_Chromosome	A	210	3.01	294
42935	+	1	RAATTY	C.jejuni_IA3902_mutant_Chromosome	A	460	5.9	293
42936	-	1	RAATTY	C.jejuni_IA3902_mutant_Chromosome	A	382	5.53	294
42973	+	1	RAATTY	C.jejuni_IA3902_mutant_Chromosome	A	91	2.44	289
42974	-	1	RAATTY	C.jejuni_IA3902_mutant_Chromosome	A	382	5.02	282
43001	+	1	GAAGAA	C.jejuni_IA3902_mutant_Chromosome	A	400	5.2	290
43024	+	1	RAATTY	C.jejuni_IA3902_mutant_Chromosome	A	199	3.04	294
43025	-	1	RAATTY	C.jejuni_IA3902_mutant_Chromosome	A	396	6.04	289
43046	+	1	RAATTY	C.jejuni_IA3902_mutant_Chromosome	A	412	7.21	283
43047	-	1	RAATTY	C.jejuni_IA3902_mutant_Chromosome	A	327	4.47	294
43054	+	1	RAATTY	C.jejuni_IA3902_mutant_Chromosome	A	341	5.57	279
43055	-	1	RAATTY	C.jejuni_IA3902_mutant_Chromosome	A	388	6.52	282
43069	+	1	RAATTY	C.jejuni_IA3902_mutant_Chromosome	A	378	5.59	284
43070	-	1	RAATTY	C.jejuni_IA3902_mutant_Chromosome	A	164	2.72	280
43094	+	1	RAATTY	C.jejuni_IA3902_mutant_Chromosome	A	371	5.15	285
43095	-	1	RAATTY	C.jejuni_IA3902_mutant_Chromosome	A	112	2.35	294
43135	+	1	RAATTY	C.jejuni_IA3902_mutant_Chromosome	A	284	3.88	281
43136	-	1	RAATTY	C.jejuni_IA3902_mutant_Chromosome	A	396	6.51	286
43149	+	1	RAATTY	C.jejuni_IA3902_mutant_Chromosome	A	333	4.02	287
43150	-	1	RAATTY	C.jejuni_IA3902_mutant_Chromosome	A	376	6.74	286
43159	+	1	RAATTY	C.jejuni_IA3902_mutant_Chromosome	A	190	2.98	284
43160	-	1	RAATTY	C.jejuni_IA3902_mutant_Chromosome	A	429	6.45	283
43360	-	1	GAAGAA	C.jejuni_IA3902_mutant_Chromosome	A	332	4.17	287
43508	+	1	GCANNNNNRTTA	C.jejuni_IA3902_mutant_Chromosome	A	68	2.04	303
43515	-	1	TAAYNNNNNTGC	C.jejuni_IA3902_mutant_Chromosome	A	409	5.12	297
43661	+	1	RAATTY	C.jejuni_IA3902_mutant_Chromosome	A	331	5.05	302
43662	-	1	RAATTY	C.jejuni_IA3902_mutant_Chromosome	A	341	6.15	272
43894	+	1	GAAGAA	C.jejuni_IA3902_mutant_Chromosome	A	397	6.66	302
44432	-	1	GGAGAANNNNB	C.jejuni_IA3902_mutant_Chromosome	A	105	2.56	288
44486	+	1	RAATTY	C.jejuni_IA3902_mutant_Chromosome	A	347	4.51	299
44487	-	1	RAATTY	C.jejuni_IA3902_mutant_Chromosome	A	375	5.37	285
44493	-	1	CAAAYG	C.jejuni_IA3902_mutant_Chromosome	A	448	9.42	284
44555	-	1	GAAGAA	C.jejuni_IA3902_mutant_Chromosome	A	309	4.7	284
44591	-	1	GGAGAANNNNB	C.jejuni_IA3902_mutant_Chromosome	A	2	0.924	300
44606	+	1	RAATTY	C.jejuni_IA3902_mutant_Chromosome	A	188	2.89	292
44607	-	1	RAATTY	C.jejuni_IA3902_mutant_Chromosome	A	346	4.77	285
44648	-	1	GAAGAA	C.jejuni_IA3902_mutant_Chromosome	A	305	6.27	277
44672	+	1	RAATTY	C.jejuni_IA3902_mutant_Chromosome	A	422	6.49	311
44673	-	1	RAATTY	C.jejuni_IA3902_mutant_Chromosome	A	369	5.13	259
44777	+	1	RAATTY	C.jejuni_IA3902_mutant_Chromosome	A	476	5.63	312
44778	-	1	RAATTY	C.jejuni_IA3902_mutant_Chromosome	A	233	3.31	278
44785	+	1	RAATTY	C.jejuni_IA3902_mutant_Chromosome	A	391	4.38	307
44786	-	1	RAATTY	C.jejuni_IA3902_mutant_Chromosome	A	409	8.46	280
44789	-	1	GAAGAA	C.jejuni_IA3902_mutant_Chromosome	A	345	6.77	292
44797	+	1	RAATTY	C.jejuni_IA3902_mutant_Chromosome	A	350	5.08	306
44798	-	1	RAATTY	C.jejuni_IA3902_mutant_Chromosome	A	385	8.06	281
44819	-	1	GAAGAA	C.jejuni_IA3902_mutant_Chromosome	A	410	7.77	292
44852	+	1	RAATTY	C.jejuni_IA3902_mutant_Chromosome	A	403	5.25	309
44853	-	1	RAATTY	C.jejuni_IA3902_mutant_Chromosome	A	413	6.45	290
45004	-	1	CAAAYG	C.jejuni_IA3902_mutant_Chromosome	A	453	7.69	300
45095	+	1	RAATTY	C.jejuni_IA3902_mutant_Chromosome	A	294	3.8	310
45096	-	1	RAATTY	C.jejuni_IA3902_mutant_Chromosome	A	430	5.77	288
45181	+	1	CAYNNNNNCTC	C.jejuni_IA3902_mutant_Chromosome	A	294	3.61	326
45189	-	1	GAGNNNNNRTG	C.jejuni_IA3902_mutant_Chromosome	A	342	4.16	292
45324	+	1	CAAAYG	C.jejuni_IA3902_mutant_Chromosome	A	405	5.63	308
45334	+	1	RAATTY	C.jejuni_IA3902_mutant_Chromosome	A	338	4.18	311
45335	-	1	RAATTY	C.jejuni_IA3902_mutant_Chromosome	A	336	4.34	287
45466	-	1	CAAAYG	C.jejuni_IA3902_mutant_Chromosome	A	382	8.37	287
45781	+	1	RAATTY	C.jejuni_IA3902_mutant_Chromosome	A	249	3.18	300
45782	-	1	RAATTY	C.jejuni_IA3902_mutant_Chromosome	A	436	5.8	292
45950	+	1	RAATTY	C.jejuni_IA3902_mutant_Chromosome	A	445	6.02	306
45951	-	1	RAATTY	C.jejuni_IA3902_mutant_Chromosome	A	383	5.6	281
46041	+	1	CAYNNNNNCTC	C.jejuni_IA3902_mutant_Chromosome	A	178	2.75	316
46046	-	1	GGAGAANNNNB	C.jejuni_IA3902_mutant_Chromosome	A	3	0.997	296
46049	-	1	GAGNNNNNRTG	C.jejuni_IA3902_mutant_Chromosome	A	293	4.72	297
46561	+	1	RAATTY	C.jejuni_IA3902_mutant_Chromosome	A	356	4.18	305
46562	-	1	RAATTY	C.jejuni_IA3902_mutant_Chromosome	A	359	4.19	296
46712	+	1	CAAAYG	C.jejuni_IA3902_mutant_Chromosome	A	333	5.17	316
46821	+	1	RAATTY	C.jejuni_IA3902_mutant_Chromosome	A	435	6.45	317
46822	-	1	RAATTY	C.jejuni_IA3902_mutant_Chromosome	A	266	3.48	283
46852	+	1	CAAAYG	C.jejuni_IA3902_mutant_Chromosome	A	396	5.21	308
46896	-	1	CAAAYG	C.jejuni_IA3902_mutant_Chromosome	A	369	5.63	288
47055	+	1	RAATTY	C.jejuni_IA3902_mutant_Chromosome	A	393	4.94	305
47056	-	1	RAATTY	C.jejuni_IA3902_mutant_Chromosome	A	260	3.53	289
47125	+	1	CAYNNNNNCTC	C.jejuni_IA3902_mutant_Chromosome	A	381	4.81	319
47133	-	1	GAGNNNNNRTG	C.jejuni_IA3902_mutant_Chromosome	A	285	4.55	290
47372	-	1	GGAGAANNNNB	C.jejuni_IA3902_mutant_Chromosome	A	5	1.079	295
47407	-	1	CAAAYG	C.jejuni_IA3902_mutant_Chromosome	A	413	5.11	298
47527	-	1	GGAGAANNNNB	C.jejuni_IA3902_mutant_Chromosome	A	29	1.49	310
47538	+	1	RAATTY	C.jejuni_IA3902_mutant_Chromosome	A	318	4.4	278
47539	-	1	RAATTY	C.jejuni_IA3902_mutant_Chromosome	A	355	5.14	288
47612	-	1	CAAAYG	C.jejuni_IA3902_mutant_Chromosome	A	346	5.92	300
47708	+	1	CAYNNNNNCTC	C.jejuni_IA3902_mutant_Chromosome	A	247	3.32	299
47716	-	1	GAGNNNNNRTG	C.jejuni_IA3902_mutant_Chromosome	A	148	2.66	297
47866	-	1	GGAGAANNNNB	C.jejuni_IA3902_mutant_Chromosome	A	13	1.225	300
47914	-	1	GAAGAA	C.jejuni_IA3902_mutant_Chromosome	A	250	3.4	301
47924	+	1	RAATTY	C.jejuni_IA3902_mutant_Chromosome	A	329	4.49	291
47925	-	1	RAATTY	C.jejuni_IA3902_mutant_Chromosome	A	363	5.66	290
48101	+	1	RAATTY	C.jejuni_IA3902_mutant_Chromosome	A	324	4.52	301
48102	-	1	RAATTY	C.jejuni_IA3902_mutant_Chromosome	A	385	4.29	297
48180	+	1	RAATTY	C.jejuni_IA3902_mutant_Chromosome	A	427	5.76	293
48181	-	1	RAATTY	C.jejuni_IA3902_mutant_Chromosome	A	331	4.48	292
48189	+	1	RAATTY	C.jejuni_IA3902_mutant_Chromosome	A	361	5.66	293
48190	-	1	RAATTY	C.jejuni_IA3902_mutant_Chromosome	A	365	6.41	280
48260	+	1	CAYNNNNNCTC	C.jejuni_IA3902_mutant_Chromosome	A	186	2.86	304
48268	-	1	GAGNNNNNRTG	C.jejuni_IA3902_mutant_Chromosome	A	340	5.08	302
48326	+	1	CAYNNNNNCTC	C.jejuni_IA3902_mutant_Chromosome	A	227	3.13	308
48334	-	1	GAGNNNNNRTG	C.jejuni_IA3902_mutant_Chromosome	A	403	7.49	307
48496	+	1	RAATTY	C.jejuni_IA3902_mutant_Chromosome	A	329	4.46	288
48497	-	1	RAATTY	C.jejuni_IA3902_mutant_Chromosome	A	382	5.91	286
48507	+	1	RAATTY	C.jejuni_IA3902_mutant_Chromosome	A	355	4.7	277
48508	-	1	RAATTY	C.jejuni_IA3902_mutant_Chromosome	A	394	6.46	284
48569	+	1	RAATTY	C.jejuni_IA3902_mutant_Chromosome	A	370	6.17	287
48570	-	1	RAATTY	C.jejuni_IA3902_mutant_Chromosome	A	402	6.88	278
48579	+	1	RAATTY	C.jejuni_IA3902_mutant_Chromosome	A	110	2.43	281
48580	-	1	RAATTY	C.jejuni_IA3902_mutant_Chromosome	A	436	6.31	290
48627	+	1	RAATTY	C.jejuni_IA3902_mutant_Chromosome	A	392	5.23	296
48628	-	1	RAATTY	C.jejuni_IA3902_mutant_Chromosome	A	308	4.05	288
48871	+	1	RAATTY	C.jejuni_IA3902_mutant_Chromosome	A	357	5.19	295
48872	-	1	RAATTY	C.jejuni_IA3902_mutant_Chromosome	A	276	3.55	288
48911	-	1	CAAAYG	C.jejuni_IA3902_mutant_Chromosome	A	451	6.85	295
48977	-	1	CAAAYG	C.jejuni_IA3902_mutant_Chromosome	A	343	4.6	293
49067	+	1	RAATTY	C.jejuni_IA3902_mutant_Chromosome	A	363	5	283
49068	-	1	RAATTY	C.jejuni_IA3902_mutant_Chromosome	A	398	7.58	278
49088	+	1	RAATTY	C.jejuni_IA3902_mutant_Chromosome	A	343	4.88	287
49089	-	1	RAATTY	C.jejuni_IA3902_mutant_Chromosome	A	152	2.77	277
49344	-	1	GAAGAA	C.jejuni_IA3902_mutant_Chromosome	A	367	5.56	293
49461	+	1	RAATTY	C.jejuni_IA3902_mutant_Chromosome	A	299	3.8	289
49462	-	1	RAATTY	C.jejuni_IA3902_mutant_Chromosome	A	382	5.53	290
49619	+	1	RAATTY	C.jejuni_IA3902_mutant_Chromosome	A	362	5.61	294
49620	-	1	RAATTY	C.jejuni_IA3902_mutant_Chromosome	A	298	3.67	293
49650	+	1	RAATTY	C.jejuni_IA3902_mutant_Chromosome	A	364	5.25	292
49651	-	1	RAATTY	C.jejuni_IA3902_mutant_Chromosome	A	354	4.88	290
49785	-	1	CAAAYG	C.jejuni_IA3902_mutant_Chromosome	A	377	5.3	299
49826	+	1	RAATTY	C.jejuni_IA3902_mutant_Chromosome	A	308	4.03	283
49827	-	1	RAATTY	C.jejuni_IA3902_mutant_Chromosome	A	399	6.2	292
49896	+	1	CAYNNNNNCTC	C.jejuni_IA3902_mutant_Chromosome	A	234	3.13	317
49904	-	1	GAGNNNNNRTG	C.jejuni_IA3902_mutant_Chromosome	A	179	4.39	301
50040	+	1	RAATTY	C.jejuni_IA3902_mutant_Chromosome	A	281	4.58	276
50041	-	1	RAATTY	C.jejuni_IA3902_mutant_Chromosome	A	242	3.82	291
50093	+	1	RAATTY	C.jejuni_IA3902_mutant_Chromosome	A	362	6.16	279
50094	-	1	RAATTY	C.jejuni_IA3902_mutant_Chromosome	A	425	5.52	298
50099	+	1	RAATTY	C.jejuni_IA3902_mutant_Chromosome	A	180	2.76	286
50100	-	1	RAATTY	C.jejuni_IA3902_mutant_Chromosome	A	389	5.84	293
50203	+	1	RAATTY	C.jejuni_IA3902_mutant_Chromosome	A	221	3.08	285
50204	-	1	RAATTY	C.jejuni_IA3902_mutant_Chromosome	A	229	3.33	288
50211	+	1	RAATTY	C.jejuni_IA3902_mutant_Chromosome	A	433	6.28	278
50212	-	1	RAATTY	C.jejuni_IA3902_mutant_Chromosome	A	316	4.46	280
50251	+	1	GAAGAA	C.jejuni_IA3902_mutant_Chromosome	A	269	3.89	285
50326	+	1	RAATTY	C.jejuni_IA3902_mutant_Chromosome	A	158	2.55	291
50327	-	1	RAATTY	C.jejuni_IA3902_mutant_Chromosome	A	296	3.51	290
50359	-	1	GAAGAA	C.jejuni_IA3902_mutant_Chromosome	A	429	6.74	298
50454	+	1	RAATTY	C.jejuni_IA3902_mutant_Chromosome	A	312	4.44	284
50455	-	1	RAATTY	C.jejuni_IA3902_mutant_Chromosome	A	402	5.77	300
50513	+	1	RAATTY	C.jejuni_IA3902_mutant_Chromosome	A	362	5.71	280
50514	-	1	RAATTY	C.jejuni_IA3902_mutant_Chromosome	A	388	5.43	309
50528	+	1	RAATTY	C.jejuni_IA3902_mutant_Chromosome	A	357	5.54	302
50529	-	1	RAATTY	C.jejuni_IA3902_mutant_Chromosome	A	220	2.88	294
50618	+	1	RAATTY	C.jejuni_IA3902_mutant_Chromosome	A	354	4.21	290
50619	-	1	RAATTY	C.jejuni_IA3902_mutant_Chromosome	A	297	3.66	305
50778	+	1	RAATTY	C.jejuni_IA3902_mutant_Chromosome	A	338	6.44	276
50779	-	1	RAATTY	C.jejuni_IA3902_mutant_Chromosome	A	135	2.61	285
50801	+	1	CAAAYG	C.jejuni_IA3902_mutant_Chromosome	A	332	4.96	289
50851	+	1	RAATTY	C.jejuni_IA3902_mutant_Chromosome	A	241	3.41	278
50852	-	1	RAATTY	C.jejuni_IA3902_mutant_Chromosome	A	372	5.38	291
50912	+	1	RAATTY	C.jejuni_IA3902_mutant_Chromosome	A	308	4.47	280
50913	-	1	RAATTY	C.jejuni_IA3902_mutant_Chromosome	A	401	6.04	295
50990	+	1	RAATTY	C.jejuni_IA3902_mutant_Chromosome	A	348	4.11	286
50991	-	1	RAATTY	C.jejuni_IA3902_mutant_Chromosome	A	305	3.55	287
51046	+	1	RAATTY	C.jejuni_IA3902_mutant_Chromosome	A	372	6.07	292
51047	-	1	RAATTY	C.jejuni_IA3902_mutant_Chromosome	A	339	5.59	276
51095	+	1	RAATTY	C.jejuni_IA3902_mutant_Chromosome	A	293	3.73	274
51096	-	1	RAATTY	C.jejuni_IA3902_mutant_Chromosome	A	366	5.4	279
51372	-	1	GAAGAA	C.jejuni_IA3902_mutant_Chromosome	A	279	3.59	278
51448	+	1	RAATTY	C.jejuni_IA3902_mutant_Chromosome	A	455	7.55	292
51449	-	1	RAATTY	C.jejuni_IA3902_mutant_Chromosome	A	359	5.62	275
51483	+	1	RAATTY	C.jejuni_IA3902_mutant_Chromosome	A	335	5.36	287
51484	-	1	RAATTY	C.jejuni_IA3902_mutant_Chromosome	A	255	3.75	274
51537	-	1	GAAGAA	C.jejuni_IA3902_mutant_Chromosome	A	240	3.67	290
51547	+	1	RAATTY	C.jejuni_IA3902_mutant_Chromosome	A	308	4.51	299
51548	-	1	RAATTY	C.jejuni_IA3902_mutant_Chromosome	A	381	5.89	281
51599	+	1	RAATTY	C.jejuni_IA3902_mutant_Chromosome	A	354	4.62	305
51600	-	1	RAATTY	C.jejuni_IA3902_mutant_Chromosome	A	143	2.85	295
51616	-	1	GAAGAA	C.jejuni_IA3902_mutant_Chromosome	A	350	5.26	296
51801	+	1	GAAGAA	C.jejuni_IA3902_mutant_Chromosome	A	406	5.1	310
51936	+	1	RAATTY	C.jejuni_IA3902_mutant_Chromosome	A	355	5.05	295
51937	-	1	RAATTY	C.jejuni_IA3902_mutant_Chromosome	A	419	6.19	290
51980	+	1	RAATTY	C.jejuni_IA3902_mutant_Chromosome	A	381	5.06	314
51981	-	1	RAATTY	C.jejuni_IA3902_mutant_Chromosome	A	434	6.74	282
52044	+	1	RAATTY	C.jejuni_IA3902_mutant_Chromosome	A	371	4.75	318
52045	-	1	RAATTY	C.jejuni_IA3902_mutant_Chromosome	A	282	3.77	280
52096	-	1	CAAAYG	C.jejuni_IA3902_mutant_Chromosome	A	432	5.72	293
52132	-	1	CAAAYG	C.jejuni_IA3902_mutant_Chromosome	A	469	7.59	288
52143	+	1	RAATTY	C.jejuni_IA3902_mutant_Chromosome	A	379	4.65	314
52144	-	1	RAATTY	C.jejuni_IA3902_mutant_Chromosome	A	295	3.84	282
52181	+	1	RAATTY	C.jejuni_IA3902_mutant_Chromosome	A	422	5.32	324
52182	-	1	RAATTY	C.jejuni_IA3902_mutant_Chromosome	A	343	4.58	278
52199	-	1	GAAGAA	C.jejuni_IA3902_mutant_Chromosome	A	364	5.48	289
52232	-	1	GAAGAA	C.jejuni_IA3902_mutant_Chromosome	A	391	6.11	286
52283	+	1	RAATTY	C.jejuni_IA3902_mutant_Chromosome	A	404	5.74	310
52284	-	1	RAATTY	C.jejuni_IA3902_mutant_Chromosome	A	400	5.79	278
52357	+	1	RAATTY	C.jejuni_IA3902_mutant_Chromosome	A	405	4.69	313
52358	-	1	RAATTY	C.jejuni_IA3902_mutant_Chromosome	A	388	5.48	284
52462	+	1	RAATTY	C.jejuni_IA3902_mutant_Chromosome	A	459	5.2	319
52463	-	1	RAATTY	C.jejuni_IA3902_mutant_Chromosome	A	88	2.42	275
52520	+	1	RAATTY	C.jejuni_IA3902_mutant_Chromosome	A	379	4.98	321
52521	-	1	RAATTY	C.jejuni_IA3902_mutant_Chromosome	A	166	2.93	271
52524	-	1	GAAGAA	C.jejuni_IA3902_mutant_Chromosome	A	333	6.2	286
52660	-	1	GGAGAANNNNB	C.jejuni_IA3902_mutant_Chromosome	A	38	1.59	295
52710	+	1	RAATTY	C.jejuni_IA3902_mutant_Chromosome	A	430	5.81	321
52711	-	1	RAATTY	C.jejuni_IA3902_mutant_Chromosome	A	252	3.5	277
53045	-	1	GAAGAA	C.jejuni_IA3902_mutant_Chromosome	A	225	4.37	302
53127	+	1	RAATTY	C.jejuni_IA3902_mutant_Chromosome	A	306	3.82	327
53128	-	1	RAATTY	C.jejuni_IA3902_mutant_Chromosome	A	197	3.02	287
53291	-	1	GGAGAANNNNB	C.jejuni_IA3902_mutant_Chromosome	A	4	1.021	297
53568	+	1	RAATTY	C.jejuni_IA3902_mutant_Chromosome	A	387	4.72	334
53569	-	1	RAATTY	C.jejuni_IA3902_mutant_Chromosome	A	418	8.6	282
53600	-	1	GAAGAA	C.jejuni_IA3902_mutant_Chromosome	A	315	4.18	299
53616	+	1	RAATTY	C.jejuni_IA3902_mutant_Chromosome	A	478	6.33	338
53617	-	1	RAATTY	C.jejuni_IA3902_mutant_Chromosome	A	372	5.89	275
53834	+	1	RAATTY	C.jejuni_IA3902_mutant_Chromosome	A	432	5.88	331
53835	-	1	RAATTY	C.jejuni_IA3902_mutant_Chromosome	A	467	8.34	291
53876	+	1	RAATTY	C.jejuni_IA3902_mutant_Chromosome	A	398	6.44	321
53877	-	1	RAATTY	C.jejuni_IA3902_mutant_Chromosome	A	361	5.57	277
53918	+	1	GGAGAANNNNB	C.jejuni_IA3902_mutant_Chromosome	A	54	1.71	344
54147	+	1	RAATTY	C.jejuni_IA3902_mutant_Chromosome	A	321	3.72	322
54148	-	1	RAATTY	C.jejuni_IA3902_mutant_Chromosome	A	220	3.42	264
54309	+	1	RAATTY	C.jejuni_IA3902_mutant_Chromosome	A	217	3	331
54310	-	1	RAATTY	C.jejuni_IA3902_mutant_Chromosome	A	247	3.42	267
54341	+	1	RAATTY	C.jejuni_IA3902_mutant_Chromosome	A	396	4.6	334
54342	-	1	RAATTY	C.jejuni_IA3902_mutant_Chromosome	A	224	3.36	280
54411	+	1	RAATTY	C.jejuni_IA3902_mutant_Chromosome	A	539	6.4	336
54412	-	1	RAATTY	C.jejuni_IA3902_mutant_Chromosome	A	421	6.61	277
54476	+	1	RAATTY	C.jejuni_IA3902_mutant_Chromosome	A	389	5.21	328
54477	-	1	RAATTY	C.jejuni_IA3902_mutant_Chromosome	A	380	6.69	278
54513	-	1	CAAAYG	C.jejuni_IA3902_mutant_Chromosome	A	406	5.48	281
54532	+	1	GGAGAANNNNB	C.jejuni_IA3902_mutant_Chromosome	A	8	1.145	357
54576	+	1	RAATTY	C.jejuni_IA3902_mutant_Chromosome	A	400	5.05	340
54577	-	1	RAATTY	C.jejuni_IA3902_mutant_Chromosome	A	222	3.11	285
54609	+	1	RAATTY	C.jejuni_IA3902_mutant_Chromosome	A	322	4.38	309
54610	-	1	RAATTY	C.jejuni_IA3902_mutant_Chromosome	A	466	9.28	277
54706	+	1	RAATTY	C.jejuni_IA3902_mutant_Chromosome	A	393	4.86	336
54707	-	1	RAATTY	C.jejuni_IA3902_mutant_Chromosome	A	357	5.26	286
54734	+	1	RAATTY	C.jejuni_IA3902_mutant_Chromosome	A	406	4.96	348
54735	-	1	RAATTY	C.jejuni_IA3902_mutant_Chromosome	A	278	3.78	276
54758	+	1	RAATTY	C.jejuni_IA3902_mutant_Chromosome	A	403	4.97	347
54759	-	1	RAATTY	C.jejuni_IA3902_mutant_Chromosome	A	386	5.24	281
54788	-	1	CAAAYG	C.jejuni_IA3902_mutant_Chromosome	A	343	5.07	279
54875	+	1	RAATTY	C.jejuni_IA3902_mutant_Chromosome	A	210	2.87	347
54876	-	1	RAATTY	C.jejuni_IA3902_mutant_Chromosome	A	440	8.29	274
54893	+	1	RAATTY	C.jejuni_IA3902_mutant_Chromosome	A	460	5.9	340
54894	-	1	RAATTY	C.jejuni_IA3902_mutant_Chromosome	A	348	4.85	276
55056	+	1	CAAAYG	C.jejuni_IA3902_mutant_Chromosome	A	385	4.25	375
55148	+	1	RAATTY	C.jejuni_IA3902_mutant_Chromosome	A	395	4.93	340
55149	-	1	RAATTY	C.jejuni_IA3902_mutant_Chromosome	A	370	6.65	277
55291	-	1	GGAGAANNNNB	C.jejuni_IA3902_mutant_Chromosome	A	14	1.255	289
55507	+	1	RAATTY	C.jejuni_IA3902_mutant_Chromosome	A	411	4.94	359
55508	-	1	RAATTY	C.jejuni_IA3902_mutant_Chromosome	A	357	5.7	277
55641	+	1	RAATTY	C.jejuni_IA3902_mutant_Chromosome	A	92	2.23	360
55642	-	1	RAATTY	C.jejuni_IA3902_mutant_Chromosome	A	369	6.11	271
55714	+	1	GGAGAANNNNB	C.jejuni_IA3902_mutant_Chromosome	A	4	1.034	372
55715	+	1	RAATTY	C.jejuni_IA3902_mutant_Chromosome	A	475	6.56	358
55716	-	1	RAATTY	C.jejuni_IA3902_mutant_Chromosome	A	312	4.01	279
55914	-	1	CAAAYG	C.jejuni_IA3902_mutant_Chromosome	A	289	4.75	261
55988	+	1	RAATTY	C.jejuni_IA3902_mutant_Chromosome	A	506	6.14	381
55989	-	1	RAATTY	C.jejuni_IA3902_mutant_Chromosome	A	325	5.23	262
55997	+	1	RAATTY	C.jejuni_IA3902_mutant_Chromosome	A	497	5.32	380
55998	-	1	RAATTY,GAAGAA	C.jejuni_IA3902_mutant_Chromosome	A	389	7.61	272
56216	+	1	RAATTY	C.jejuni_IA3902_mutant_Chromosome	A	418	4.12	371
56217	-	1	RAATTY	C.jejuni_IA3902_mutant_Chromosome	A	334	5.28	257
56428	+	1	RAATTY	C.jejuni_IA3902_mutant_Chromosome	A	406	4.57	382
56429	-	1	RAATTY	C.jejuni_IA3902_mutant_Chromosome	A	379	7.06	257
57005	+	1	RAATTY	C.jejuni_IA3902_mutant_Chromosome	A	442	5.91	388
57006	-	1	RAATTY	C.jejuni_IA3902_mutant_Chromosome	A	279	3.79	260
57027	+	1	RAATTY	C.jejuni_IA3902_mutant_Chromosome	A	520	5.85	386
57028	-	1	RAATTY	C.jejuni_IA3902_mutant_Chromosome	A	198	3	251
57230	+	1	RAATTY	C.jejuni_IA3902_mutant_Chromosome	A	439	4.44	394
57231	-	1	RAATTY	C.jejuni_IA3902_mutant_Chromosome	A	296	4.05	257
57373	+	1	RAATTY	C.jejuni_IA3902_mutant_Chromosome	A	315	3.62	371
57374	-	1	RAATTY	C.jejuni_IA3902_mutant_Chromosome	A	283	4.27	268
57568	+	1	RAATTY	C.jejuni_IA3902_mutant_Chromosome	A	509	6.12	357
57569	-	1	RAATTY	C.jejuni_IA3902_mutant_Chromosome	A	287	4.76	254
57921	+	1	RAATTY	C.jejuni_IA3902_mutant_Chromosome	A	253	3.25	365
57922	-	1	RAATTY	C.jejuni_IA3902_mutant_Chromosome	A	343	6.76	264
57992	+	1	RAATTY	C.jejuni_IA3902_mutant_Chromosome	A	413	4.97	356
57993	-	1	RAATTY	C.jejuni_IA3902_mutant_Chromosome	A	63	2.05	271
58177	+	1	RAATTY	C.jejuni_IA3902_mutant_Chromosome	A	263	3.41	363
58178	-	1	RAATTY	C.jejuni_IA3902_mutant_Chromosome	A	317	5.08	259
58342	-	1	GAAGAA	C.jejuni_IA3902_mutant_Chromosome	A	394	5.81	283
58425	+	1	RAATTY	C.jejuni_IA3902_mutant_Chromosome	A	500	6.8	359
58426	-	1	RAATTY	C.jejuni_IA3902_mutant_Chromosome	A	381	6.04	274
58482	+	1	RAATTY	C.jejuni_IA3902_mutant_Chromosome	A	428	4.99	366
58483	-	1	RAATTY,GAAGAA	C.jejuni_IA3902_mutant_Chromosome	A	403	6.29	269
58504	-	1	GAAGAA	C.jejuni_IA3902_mutant_Chromosome	A	320	4.96	272
58602	+	1	RAATTY	C.jejuni_IA3902_mutant_Chromosome	A	417	4.76	359
58603	-	1	RAATTY	C.jejuni_IA3902_mutant_Chromosome	A	314	4.23	266
58713	+	1	RAATTY	C.jejuni_IA3902_mutant_Chromosome	A	312	3.72	347
58714	-	1	RAATTY	C.jejuni_IA3902_mutant_Chromosome	A	318	5.55	260
58852	+	1	GAAGAA	C.jejuni_IA3902_mutant_Chromosome	A	428	5.7	363
58910	+	1	RAATTY	C.jejuni_IA3902_mutant_Chromosome	A	246	3.08	353
58911	-	1	RAATTY	C.jejuni_IA3902_mutant_Chromosome	A	323	4.97	265
58924	+	1	RAATTY	C.jejuni_IA3902_mutant_Chromosome	A	450	6.05	351
58925	-	1	RAATTY	C.jejuni_IA3902_mutant_Chromosome	A	244	3.38	271
59144	+	1	RAATTY	C.jejuni_IA3902_mutant_Chromosome	A	438	6.14	349
59145	-	1	RAATTY	C.jejuni_IA3902_mutant_Chromosome	A	336	6.45	254
59153	+	1	RAATTY	C.jejuni_IA3902_mutant_Chromosome	A	263	3.42	354
59154	-	1	RAATTY	C.jejuni_IA3902_mutant_Chromosome	A	292	4.03	265
59178	+	1	RAATTY	C.jejuni_IA3902_mutant_Chromosome	A	472	6.57	355
59179	-	1	RAATTY	C.jejuni_IA3902_mutant_Chromosome	A	304	4.41	253
59185	+	1	RAATTY	C.jejuni_IA3902_mutant_Chromosome	A	224	2.99	357
59186	-	1	RAATTY	C.jejuni_IA3902_mutant_Chromosome	A	364	7.68	254
59290	+	1	RAATTY	C.jejuni_IA3902_mutant_Chromosome	A	413	5	354
59291	-	1	RAATTY	C.jejuni_IA3902_mutant_Chromosome	A	353	5.17	258
59347	+	1	RAATTY	C.jejuni_IA3902_mutant_Chromosome	A	364	4.21	355
59348	-	1	RAATTY	C.jejuni_IA3902_mutant_Chromosome	A	341	5.77	257
59427	+	1	RAATTY	C.jejuni_IA3902_mutant_Chromosome	A	397	4.6	356
59428	-	1	RAATTY	C.jejuni_IA3902_mutant_Chromosome	A	324	5.19	256
59503	+	1	GAGNNNNNRTG	C.jejuni_IA3902_mutant_Chromosome	A	341	4.01	372
59511	-	1	CAYNNNNNCTC	C.jejuni_IA3902_mutant_Chromosome	A	320	6.36	274
59944	+	1	GAGNNNNNRTG	C.jejuni_IA3902_mutant_Chromosome	A	365	4.31	360
59952	-	1	CAYNNNNNCTC	C.jejuni_IA3902_mutant_Chromosome	A	294	4.79	280
59956	-	1	GAAGAA	C.jejuni_IA3902_mutant_Chromosome	A	211	3.55	275
60111	+	1	RAATTY	C.jejuni_IA3902_mutant_Chromosome	A	434	5.32	360
60112	-	1	RAATTY	C.jejuni_IA3902_mutant_Chromosome	A	303	4.87	245
60162	+	1	RAATTY	C.jejuni_IA3902_mutant_Chromosome	A	436	4.82	338
60163	-	1	RAATTY,GAAGAA	C.jejuni_IA3902_mutant_Chromosome	A	301	5.06	259
60186	+	1	RAATTY	C.jejuni_IA3902_mutant_Chromosome	A	418	5.41	347
60187	-	1	RAATTY	C.jejuni_IA3902_mutant_Chromosome	A	276	3.7	252
60211	-	1	GAAGAA	C.jejuni_IA3902_mutant_Chromosome	A	333	6.14	256
60352	-	1	GAAGAA	C.jejuni_IA3902_mutant_Chromosome	A	399	10.77	264
60415	+	1	RAATTY	C.jejuni_IA3902_mutant_Chromosome	A	325	3.63	350
60416	-	1	RAATTY	C.jejuni_IA3902_mutant_Chromosome	A	270	3.79	264
60558	+	1	RAATTY	C.jejuni_IA3902_mutant_Chromosome	A	460	4.82	345
60559	-	1	RAATTY	C.jejuni_IA3902_mutant_Chromosome	A	368	5.75	252
60568	+	1	RAATTY	C.jejuni_IA3902_mutant_Chromosome	A	385	6.18	323
60569	-	1	RAATTY	C.jejuni_IA3902_mutant_Chromosome	A	327	6.06	252
60591	+	1	RAATTY	C.jejuni_IA3902_mutant_Chromosome	A	459	5.39	353
60592	-	1	RAATTY	C.jejuni_IA3902_mutant_Chromosome	A	352	5.21	250
60625	+	1	CAYNNNNNCTC	C.jejuni_IA3902_mutant_Chromosome	A	45	1.86	370
60633	-	1	GAGNNNNNRTG	C.jejuni_IA3902_mutant_Chromosome	A	276	4.07	259
60759	+	1	RAATTY	C.jejuni_IA3902_mutant_Chromosome	A	469	5.98	358
60760	-	1	RAATTY	C.jejuni_IA3902_mutant_Chromosome	A	288	4.16	260
60772	+	1	RAATTY	C.jejuni_IA3902_mutant_Chromosome	A	538	7.3	353
60773	-	1	RAATTY	C.jejuni_IA3902_mutant_Chromosome	A	345	6.22	251
60805	-	1	GAAGAA	C.jejuni_IA3902_mutant_Chromosome	A	321	4.43	263
60862	+	1	RAATTY	C.jejuni_IA3902_mutant_Chromosome	A	444	6.71	351
60863	-	1	RAATTY	C.jejuni_IA3902_mutant_Chromosome	A	311	4.34	255
60940	+	1	RAATTY	C.jejuni_IA3902_mutant_Chromosome	A	410	5.75	340
60941	-	1	RAATTY	C.jejuni_IA3902_mutant_Chromosome	A	324	6.74	242
61130	-	1	GAAGAA	C.jejuni_IA3902_mutant_Chromosome	A	327	4.73	260
61165	+	1	RAATTY	C.jejuni_IA3902_mutant_Chromosome	A	545	6.65	355
61166	-	1	RAATTY	C.jejuni_IA3902_mutant_Chromosome	A	226	3.26	262
61172	+	1	RAATTY	C.jejuni_IA3902_mutant_Chromosome	A	273	3.37	353
61173	-	1	RAATTY	C.jejuni_IA3902_mutant_Chromosome	A	368	5.74	255
61254	+	1	RAATTY	C.jejuni_IA3902_mutant_Chromosome	A	454	5.76	342
61255	-	1	RAATTY	C.jejuni_IA3902_mutant_Chromosome	A	324	5.62	254
61342	+	1	RAATTY	C.jejuni_IA3902_mutant_Chromosome	A	384	4.6	342
61343	-	1	RAATTY	C.jejuni_IA3902_mutant_Chromosome	A	309	4.53	259
61423	-	1	CAAAYG	C.jejuni_IA3902_mutant_Chromosome	A	347	5.82	260
61449	+	1	RAATTY	C.jejuni_IA3902_mutant_Chromosome	A	397	4.48	342
61450	-	1	RAATTY	C.jejuni_IA3902_mutant_Chromosome	A	328	5.46	254
61516	+	1	RAATTY	C.jejuni_IA3902_mutant_Chromosome	A	213	3.03	343
61517	-	1	RAATTY	C.jejuni_IA3902_mutant_Chromosome	A	192	3.04	260
61623	-	1	CAAAYG	C.jejuni_IA3902_mutant_Chromosome	A	362	6.27	256
61740	-	1	CAAAYG	C.jejuni_IA3902_mutant_Chromosome	A	323	5.31	245
61804	-	1	CAAAYG	C.jejuni_IA3902_mutant_Chromosome	A	321	5.05	240
61847	+	1	GCANNNNNRTTA	C.jejuni_IA3902_mutant_Chromosome	A	395	4.49	351
61854	-	1	TAAYNNNNNTGC	C.jejuni_IA3902_mutant_Chromosome	A	378	6.12	258
61898	+	1	RAATTY	C.jejuni_IA3902_mutant_Chromosome	A	433	5.5	341
61899	-	1	RAATTY	C.jejuni_IA3902_mutant_Chromosome	A	277	4.2	254
61930	+	1	TAAYNNNNNTGC	C.jejuni_IA3902_mutant_Chromosome	A	422	5.14	350
61937	-	1	GCANNNNNRTTA	C.jejuni_IA3902_mutant_Chromosome	A	358	7.41	256
61970	+	1	RAATTY	C.jejuni_IA3902_mutant_Chromosome	A	439	6.5	338
61971	-	1	RAATTY	C.jejuni_IA3902_mutant_Chromosome	A	282	4.2	252
62043	+	1	RAATTY	C.jejuni_IA3902_mutant_Chromosome	A	392	4.69	352
62044	-	1	RAATTY	C.jejuni_IA3902_mutant_Chromosome	A	344	6.27	247
62098	+	1	RAATTY	C.jejuni_IA3902_mutant_Chromosome	A	442	5.42	347
62099	-	1	RAATTY	C.jejuni_IA3902_mutant_Chromosome	A	394	6.16	256
62138	+	1	RAATTY	C.jejuni_IA3902_mutant_Chromosome	A	393	5.16	345
62139	-	1	RAATTY	C.jejuni_IA3902_mutant_Chromosome	A	349	5.06	256
62217	+	1	RAATTY	C.jejuni_IA3902_mutant_Chromosome	A	411	5.54	347
62218	-	1	RAATTY	C.jejuni_IA3902_mutant_Chromosome	A	280	4.71	247
62240	+	1	RAATTY	C.jejuni_IA3902_mutant_Chromosome	A	437	5.58	343
62241	-	1	RAATTY	C.jejuni_IA3902_mutant_Chromosome	A	317	6.1	243
62273	+	1	RAATTY	C.jejuni_IA3902_mutant_Chromosome	A	418	5.68	353
62274	-	1	RAATTY	C.jejuni_IA3902_mutant_Chromosome	A	175	2.92	246
62360	+	1	RAATTY	C.jejuni_IA3902_mutant_Chromosome	A	458	6.11	330
62361	-	1	RAATTY	C.jejuni_IA3902_mutant_Chromosome	A	368	7.43	258
62420	+	1	RAATTY	C.jejuni_IA3902_mutant_Chromosome	A	416	5.2	336
62421	-	1	RAATTY	C.jejuni_IA3902_mutant_Chromosome	A	307	5.29	247
62437	+	1	RAATTY	C.jejuni_IA3902_mutant_Chromosome	A	419	5.39	330
62438	-	1	RAATTY	C.jejuni_IA3902_mutant_Chromosome	A	301	5.9	248
62468	+	1	RAATTY	C.jejuni_IA3902_mutant_Chromosome	A	469	7.25	339
62469	-	1	RAATTY	C.jejuni_IA3902_mutant_Chromosome	A	335	4.56	254
62487	+	1	RAATTY	C.jejuni_IA3902_mutant_Chromosome	A	397	4.23	341
62488	-	1	RAATTY	C.jejuni_IA3902_mutant_Chromosome	A	343	6.08	250
62636	+	1	RAATTY	C.jejuni_IA3902_mutant_Chromosome	A	497	6.81	325
62637	-	1	RAATTY	C.jejuni_IA3902_mutant_Chromosome	A	334	5.28	239
62657	+	1	RAATTY	C.jejuni_IA3902_mutant_Chromosome	A	370	5.02	325
62658	-	1	RAATTY	C.jejuni_IA3902_mutant_Chromosome	A	350	5.62	250
62741	-	1	CAAAYG	C.jejuni_IA3902_mutant_Chromosome	A	353	6.17	250
62762	-	1	CAAAYG	C.jejuni_IA3902_mutant_Chromosome	A	279	5.7	249
62980	-	1	GGAGAANNNNB	C.jejuni_IA3902_mutant_Chromosome	A	1	0.895	254
63030	-	1	CAAAYG	C.jejuni_IA3902_mutant_Chromosome	A	285	5.88	242
63130	+	1	GAAGAA	C.jejuni_IA3902_mutant_Chromosome	A	300	3.56	330
63211	+	1	RAATTY	C.jejuni_IA3902_mutant_Chromosome	A	451	5.51	339
63212	-	1	RAATTY	C.jejuni_IA3902_mutant_Chromosome	A	253	4.09	251
63253	+	1	RAATTY	C.jejuni_IA3902_mutant_Chromosome	A	411	6.53	327
63254	-	1	RAATTY	C.jejuni_IA3902_mutant_Chromosome	A	357	6.61	249
63262	+	1	GAAGAA	C.jejuni_IA3902_mutant_Chromosome	A	413	7.06	333
63281	+	1	TAAYNNNNNTGC	C.jejuni_IA3902_mutant_Chromosome	A	303	3.75	335
63288	-	1	GCANNNNNRTTA	C.jejuni_IA3902_mutant_Chromosome	A	319	6.21	260
63493	+	1	GCANNNNNRTTA	C.jejuni_IA3902_mutant_Chromosome	A	479	6.99	343
63500	-	1	TAAYNNNNNTGC	C.jejuni_IA3902_mutant_Chromosome	A	320	4.96	247
63600	-	1	GAAGAA	C.jejuni_IA3902_mutant_Chromosome	A	308	4.67	250
63635	+	1	RAATTY	C.jejuni_IA3902_mutant_Chromosome	A	435	5.07	352
63636	-	1	RAATTY	C.jejuni_IA3902_mutant_Chromosome	A	311	4.91	248
63979	+	1	GCANNNNNRTTA	C.jejuni_IA3902_mutant_Chromosome	A	313	3.66	353
63986	-	1	TAAYNNNNNTGC	C.jejuni_IA3902_mutant_Chromosome	A	336	5.01	257
64006	+	1	RAATTY	C.jejuni_IA3902_mutant_Chromosome	A	446	6.91	334
64007	-	1	RAATTY	C.jejuni_IA3902_mutant_Chromosome	A	365	6.24	240
64057	+	1	RAATTY	C.jejuni_IA3902_mutant_Chromosome	A	472	5.52	350
64058	-	1	RAATTY	C.jejuni_IA3902_mutant_Chromosome	A	350	4.66	251
64225	+	1	RAATTY	C.jejuni_IA3902_mutant_Chromosome	A	242	3.03	338
64226	-	1	RAATTY	C.jejuni_IA3902_mutant_Chromosome	A	289	4.2	257
64360	-	1	GAAGAA	C.jejuni_IA3902_mutant_Chromosome	A	236	3.8	266
64386	+	1	RAATTY	C.jejuni_IA3902_mutant_Chromosome	A	424	4.89	346
64387	-	1	RAATTY	C.jejuni_IA3902_mutant_Chromosome	A	254	4.01	246
64410	+	1	RAATTY	C.jejuni_IA3902_mutant_Chromosome	A	261	3.22	336
64411	-	1	RAATTY	C.jejuni_IA3902_mutant_Chromosome	A	369	7.83	236
64607	+	1	RAATTY	C.jejuni_IA3902_mutant_Chromosome	A	331	3.7	336
64608	-	1	RAATTY	C.jejuni_IA3902_mutant_Chromosome	A	320	4.02	262
64807	+	1	RAATTY	C.jejuni_IA3902_mutant_Chromosome	A	451	6.31	325
64808	-	1	RAATTY	C.jejuni_IA3902_mutant_Chromosome	A	274	4.23	251
64943	-	1	GAAGAA	C.jejuni_IA3902_mutant_Chromosome	A	307	4.25	258
65052	+	1	RAATTY	C.jejuni_IA3902_mutant_Chromosome	A	295	3.45	334
65053	-	1	RAATTY	C.jejuni_IA3902_mutant_Chromosome	A	344	5.5	260
65063	+	1	RAATTY	C.jejuni_IA3902_mutant_Chromosome	A	373	4.36	350
65064	-	1	RAATTY	C.jejuni_IA3902_mutant_Chromosome	A	343	5.36	256
65373	+	1	RAATTY	C.jejuni_IA3902_mutant_Chromosome	A	419	4.53	347
65374	-	1	RAATTY	C.jejuni_IA3902_mutant_Chromosome	A	318	5.27	270
65530	+	1	RAATTY	C.jejuni_IA3902_mutant_Chromosome	A	363	3.91	342
65531	-	1	RAATTY	C.jejuni_IA3902_mutant_Chromosome	A	222	3.26	266
65635	+	1	RAATTY	C.jejuni_IA3902_mutant_Chromosome	A	499	6.76	348
65636	-	1	RAATTY	C.jejuni_IA3902_mutant_Chromosome	A	195	3.07	260
65642	+	1	RAATTY	C.jejuni_IA3902_mutant_Chromosome	A	440	5.08	344
65643	-	1	GGAGAANNNNB,RAATTY	C.jejuni_IA3902_mutant_Chromosome	A	323	4.94	260
65702	+	1	RAATTY	C.jejuni_IA3902_mutant_Chromosome	A	384	4.69	340
65703	-	1	RAATTY	C.jejuni_IA3902_mutant_Chromosome	A	352	6.57	256
65761	+	1	RAATTY	C.jejuni_IA3902_mutant_Chromosome	A	374	4.39	346
65762	-	1	RAATTY	C.jejuni_IA3902_mutant_Chromosome	A	340	6.05	253
65996	-	1	CAAAYG	C.jejuni_IA3902_mutant_Chromosome	A	375	6.51	257
66007	+	1	RAATTY	C.jejuni_IA3902_mutant_Chromosome	A	361	4.25	329
66008	-	1	RAATTY	C.jejuni_IA3902_mutant_Chromosome	A	362	6.34	263
66023	+	1	RAATTY	C.jejuni_IA3902_mutant_Chromosome	A	439	5.88	338
66024	-	1	RAATTY	C.jejuni_IA3902_mutant_Chromosome	A	356	6.53	256
66135	+	1	RAATTY	C.jejuni_IA3902_mutant_Chromosome	A	430	5.39	342
66136	-	1	RAATTY	C.jejuni_IA3902_mutant_Chromosome	A	327	5.03	259
66313	+	1	RAATTY	C.jejuni_IA3902_mutant_Chromosome	A	431	6.76	336
66314	-	1	RAATTY	C.jejuni_IA3902_mutant_Chromosome	A	198	3.07	263
66382	+	1	RAATTY	C.jejuni_IA3902_mutant_Chromosome	A	431	6.19	330
66383	-	1	RAATTY	C.jejuni_IA3902_mutant_Chromosome	A	364	8.07	251
66464	+	1	RAATTY	C.jejuni_IA3902_mutant_Chromosome	A	68	2.17	331
66465	-	1	RAATTY	C.jejuni_IA3902_mutant_Chromosome	A	363	5.41	258
66510	+	1	RAATTY	C.jejuni_IA3902_mutant_Chromosome	A	465	5.28	337
66511	-	1	RAATTY	C.jejuni_IA3902_mutant_Chromosome	A	359	4.99	266
66578	+	1	RAATTY	C.jejuni_IA3902_mutant_Chromosome	A	404	5.43	334
66579	-	1	RAATTY	C.jejuni_IA3902_mutant_Chromosome	A	231	3.46	270
66670	-	1	GAAGAA	C.jejuni_IA3902_mutant_Chromosome	A	375	4.98	273
66673	-	1	GAAGAA	C.jejuni_IA3902_mutant_Chromosome	A	387	5.96	282
66797	+	1	RAATTY	C.jejuni_IA3902_mutant_Chromosome	A	435	6.43	341
66798	-	1	RAATTY	C.jejuni_IA3902_mutant_Chromosome	A	342	4.42	269
66967	-	1	CAAAYG	C.jejuni_IA3902_mutant_Chromosome	A	271	4.02	273
67102	+	1	RAATTY	C.jejuni_IA3902_mutant_Chromosome	A	420	5.79	329
67103	-	1	RAATTY	C.jejuni_IA3902_mutant_Chromosome	A	242	3.6	276
67141	-	1	GGAGAANNNNB	C.jejuni_IA3902_mutant_Chromosome	A	54	2.01	275
67238	+	1	RAATTY	C.jejuni_IA3902_mutant_Chromosome	A	384	5.5	345
67239	-	1	RAATTY	C.jejuni_IA3902_mutant_Chromosome	A	256	3.8	274
67296	+	1	CAAAYG	C.jejuni_IA3902_mutant_Chromosome	A	416	5.7	336
67421	+	1	RAATTY	C.jejuni_IA3902_mutant_Chromosome	A	378	4.77	336
67422	-	1	RAATTY	C.jejuni_IA3902_mutant_Chromosome	A	345	5.51	248
67722	+	1	RAATTY	C.jejuni_IA3902_mutant_Chromosome	A	365	4.73	334
67723	-	1	RAATTY	C.jejuni_IA3902_mutant_Chromosome	A	400	5.31	275
67855	+	1	RAATTY	C.jejuni_IA3902_mutant_Chromosome	A	272	3.45	320
67856	-	1	RAATTY	C.jejuni_IA3902_mutant_Chromosome	A	376	5.37	271
67915	+	1	CAAAYG	C.jejuni_IA3902_mutant_Chromosome	A	372	5.44	327
67981	+	1	RAATTY	C.jejuni_IA3902_mutant_Chromosome	A	386	4.46	318
67982	-	1	RAATTY	C.jejuni_IA3902_mutant_Chromosome	A	353	4.96	268
68099	+	1	RAATTY	C.jejuni_IA3902_mutant_Chromosome	A	394	5.2	319
68100	-	1	RAATTY	C.jejuni_IA3902_mutant_Chromosome	A	391	5.46	267
68121	+	1	RAATTY	C.jejuni_IA3902_mutant_Chromosome	A	480	7.03	319
68122	-	1	RAATTY	C.jejuni_IA3902_mutant_Chromosome	A	365	5.49	263
68130	+	1	RAATTY	C.jejuni_IA3902_mutant_Chromosome	A	171	2.71	303
68131	-	1	RAATTY	C.jejuni_IA3902_mutant_Chromosome	A	374	6.99	273
68237	-	1	GGAGAANNNNB	C.jejuni_IA3902_mutant_Chromosome	A	16	1.305	274
68373	+	1	RAATTY	C.jejuni_IA3902_mutant_Chromosome	A	347	5.97	325
68374	-	1	RAATTY	C.jejuni_IA3902_mutant_Chromosome	A	305	4.02	265
68393	+	1	GGAGAANNNNB	C.jejuni_IA3902_mutant_Chromosome	A	59	1.81	327
68490	+	1	CAYNNNNNCTC	C.jejuni_IA3902_mutant_Chromosome	A	304	3.56	340
68498	-	1	GAGNNNNNRTG	C.jejuni_IA3902_mutant_Chromosome	A	337	8.08	272
68525	+	1	RAATTY	C.jejuni_IA3902_mutant_Chromosome	A	230	3.05	325
68526	-	1	RAATTY	C.jejuni_IA3902_mutant_Chromosome	A	371	5.1	275
68560	+	1	RAATTY	C.jejuni_IA3902_mutant_Chromosome	A	395	4.64	314
68561	-	1	RAATTY	C.jejuni_IA3902_mutant_Chromosome	A	367	5.16	281
68599	+	1	RAATTY	C.jejuni_IA3902_mutant_Chromosome	A	327	3.84	312
68600	-	1	RAATTY	C.jejuni_IA3902_mutant_Chromosome	A	341	5.56	279
68700	+	1	RAATTY	C.jejuni_IA3902_mutant_Chromosome	A	323	4.1	321
68701	-	1	RAATTY	C.jejuni_IA3902_mutant_Chromosome	A	406	5.67	270
68912	+	1	RAATTY	C.jejuni_IA3902_mutant_Chromosome	A	387	4.8	317
68913	-	1	RAATTY	C.jejuni_IA3902_mutant_Chromosome	A	314	4.21	291
69029	+	1	GGAGAANNNNB	C.jejuni_IA3902_mutant_Chromosome	A	9	1.158	320
69118	+	1	RAATTY	C.jejuni_IA3902_mutant_Chromosome	A	376	4.5	315
69119	-	1	RAATTY	C.jejuni_IA3902_mutant_Chromosome	A	407	6.19	287
69303	+	1	RAATTY	C.jejuni_IA3902_mutant_Chromosome	A	297	3.74	306
69304	-	1	RAATTY	C.jejuni_IA3902_mutant_Chromosome	A	348	4.48	299
69426	+	1	RAATTY	C.jejuni_IA3902_mutant_Chromosome	A	365	4.1	310
69427	-	1	RAATTY	C.jejuni_IA3902_mutant_Chromosome	A	271	3.32	309
69686	+	1	RAATTY	C.jejuni_IA3902_mutant_Chromosome	A	368	4.91	302
69687	-	1	RAATTY	C.jejuni_IA3902_mutant_Chromosome	A	442	7.22	297
69720	+	1	RAATTY	C.jejuni_IA3902_mutant_Chromosome	A	365	5.66	304
69721	-	1	RAATTY	C.jejuni_IA3902_mutant_Chromosome	A	239	3.5	288
69728	+	1	CAYNNNNNCTC	C.jejuni_IA3902_mutant_Chromosome	A	293	3.91	317
69736	-	1	GAGNNNNNRTG	C.jejuni_IA3902_mutant_Chromosome	A	188	3.2	305
69773	+	1	RAATTY	C.jejuni_IA3902_mutant_Chromosome	A	350	4.72	306
69774	-	1	RAATTY	C.jejuni_IA3902_mutant_Chromosome	A	171	3.11	293
69850	+	1	RAATTY	C.jejuni_IA3902_mutant_Chromosome	A	145	2.66	303
69851	-	1	RAATTY	C.jejuni_IA3902_mutant_Chromosome	A	336	5.11	286
69874	-	1	CAAAYG	C.jejuni_IA3902_mutant_Chromosome	A	407	6.24	302
70025	-	1	GAAGAA	C.jejuni_IA3902_mutant_Chromosome	A	463	7.37	309
70049	-	1	GAAGAA	C.jejuni_IA3902_mutant_Chromosome	A	448	9.69	297
70059	+	1	RAATTY	C.jejuni_IA3902_mutant_Chromosome	A	338	4.59	306
70060	-	1	RAATTY	C.jejuni_IA3902_mutant_Chromosome	A	459	8.65	300
70170	+	1	RAATTY	C.jejuni_IA3902_mutant_Chromosome	A	387	5.08	317
70171	-	1	RAATTY	C.jejuni_IA3902_mutant_Chromosome	A	385	6.12	293
70369	+	1	CAAAYG	C.jejuni_IA3902_mutant_Chromosome	A	308	4.48	313
70407	+	1	RAATTY	C.jejuni_IA3902_mutant_Chromosome	A	383	5.72	312
70408	-	1	RAATTY	C.jejuni_IA3902_mutant_Chromosome	A	439	6.43	293
70453	+	1	RAATTY	C.jejuni_IA3902_mutant_Chromosome	A	339	4.03	314
70454	-	1	RAATTY	C.jejuni_IA3902_mutant_Chromosome	A	396	5.24	291
70547	-	1	GGAGAANNNNB	C.jejuni_IA3902_mutant_Chromosome	A	9	1.191	313
70679	+	1	CAYNNNNNCTC	C.jejuni_IA3902_mutant_Chromosome	A	245	3.11	332
70687	-	1	GAGNNNNNRTG	C.jejuni_IA3902_mutant_Chromosome	A	247	3.32	298
70823	+	1	CAYNNNNNCTC	C.jejuni_IA3902_mutant_Chromosome	A	317	4.14	333
70831	-	1	GAGNNNNNRTG	C.jejuni_IA3902_mutant_Chromosome	A	47	1.81	311
71038	-	1	GAAGAA	C.jejuni_IA3902_mutant_Chromosome	A	385	6.41	307
71118	+	1	RAATTY	C.jejuni_IA3902_mutant_Chromosome	A	316	3.93	321
71119	-	1	RAATTY	C.jejuni_IA3902_mutant_Chromosome	A	354	4.71	288
71135	+	1	CAYNNNNNCTC	C.jejuni_IA3902_mutant_Chromosome	A	360	6.23	324
71143	-	1	GAGNNNNNRTG	C.jejuni_IA3902_mutant_Chromosome	A	308	5.37	306
71173	+	1	RAATTY	C.jejuni_IA3902_mutant_Chromosome	A	392	5.57	311
71174	-	1	RAATTY	C.jejuni_IA3902_mutant_Chromosome	A	361	4.51	304
71210	+	1	RAATTY	C.jejuni_IA3902_mutant_Chromosome	A	292	3.52	319
71211	-	1	RAATTY	C.jejuni_IA3902_mutant_Chromosome	A	443	8.43	290
71254	+	1	RAATTY	C.jejuni_IA3902_mutant_Chromosome	A	477	5.7	323
71255	-	1	RAATTY	C.jejuni_IA3902_mutant_Chromosome	A	417	6.91	304
71297	+	1	RAATTY	C.jejuni_IA3902_mutant_Chromosome	A	466	8.29	321
71298	-	1	RAATTY	C.jejuni_IA3902_mutant_Chromosome	A	123	2.62	282
71404	+	1	RAATTY	C.jejuni_IA3902_mutant_Chromosome	A	361	4.17	313
71405	-	1	RAATTY	C.jejuni_IA3902_mutant_Chromosome	A	319	4.52	295
71458	+	1	RAATTY	C.jejuni_IA3902_mutant_Chromosome	A	360	4.29	313
71459	-	1	RAATTY	C.jejuni_IA3902_mutant_Chromosome	A	327	5.29	278
71493	+	1	RAATTY	C.jejuni_IA3902_mutant_Chromosome	A	401	5.48	310
71494	-	1	RAATTY	C.jejuni_IA3902_mutant_Chromosome	A	399	4.95	295
71522	+	1	RAATTY	C.jejuni_IA3902_mutant_Chromosome	A	417	5.72	317
71523	-	1	RAATTY	C.jejuni_IA3902_mutant_Chromosome	A	415	6.87	295
71534	-	1	GAAGAA	C.jejuni_IA3902_mutant_Chromosome	A	341	4.99	296
71621	+	1	RAATTY	C.jejuni_IA3902_mutant_Chromosome	A	381	4.98	319
71622	-	1	RAATTY	C.jejuni_IA3902_mutant_Chromosome	A	352	4.59	303
71657	+	1	RAATTY	C.jejuni_IA3902_mutant_Chromosome	A	442	6.22	294
71658	-	1	RAATTY	C.jejuni_IA3902_mutant_Chromosome	A	409	6.02	294
71669	+	1	RAATTY	C.jejuni_IA3902_mutant_Chromosome	A	346	4.81	313
71670	-	1	RAATTY	C.jejuni_IA3902_mutant_Chromosome	A	401	6.45	289
71729	-	1	GAAGAA	C.jejuni_IA3902_mutant_Chromosome	A	413	6.57	312
71811	+	1	CAYNNNNNCTC	C.jejuni_IA3902_mutant_Chromosome	A	412	6.85	323
71819	-	1	GAGNNNNNRTG	C.jejuni_IA3902_mutant_Chromosome	A	335	5.13	295
71834	+	1	RAATTY	C.jejuni_IA3902_mutant_Chromosome	A	464	7.23	312
71835	-	1	RAATTY	C.jejuni_IA3902_mutant_Chromosome	A	373	5.31	278
71854	+	1	RAATTY	C.jejuni_IA3902_mutant_Chromosome	A	436	6.14	309
71855	-	1	RAATTY	C.jejuni_IA3902_mutant_Chromosome	A	351	5.13	276
71956	+	1	RAATTY	C.jejuni_IA3902_mutant_Chromosome	A	440	6.11	317
71957	-	1	RAATTY	C.jejuni_IA3902_mutant_Chromosome	A	317	4.48	284
71967	+	1	RAATTY	C.jejuni_IA3902_mutant_Chromosome	A	413	5.55	315
71968	-	1	RAATTY	C.jejuni_IA3902_mutant_Chromosome	A	361	5.15	284
72068	+	1	RAATTY	C.jejuni_IA3902_mutant_Chromosome	A	206	3.02	315
72069	-	1	RAATTY	C.jejuni_IA3902_mutant_Chromosome	A	312	4.9	280
72160	+	1	RAATTY	C.jejuni_IA3902_mutant_Chromosome	A	373	4.8	314
72161	-	1	RAATTY	C.jejuni_IA3902_mutant_Chromosome	A	348	4.62	278
72172	-	1	CAAAYG	C.jejuni_IA3902_mutant_Chromosome	A	421	6.75	288
72258	+	1	RAATTY	C.jejuni_IA3902_mutant_Chromosome	A	379	5.67	315
72259	-	1	RAATTY	C.jejuni_IA3902_mutant_Chromosome	A	322	3.97	277
72314	-	1	GGAGAANNNNB	C.jejuni_IA3902_mutant_Chromosome	A	38	1.61	286
72367	+	1	RAATTY	C.jejuni_IA3902_mutant_Chromosome	A	450	6.91	327
72368	-	1	RAATTY	C.jejuni_IA3902_mutant_Chromosome	A	314	4.53	285
72390	+	1	RAATTY	C.jejuni_IA3902_mutant_Chromosome	A	375	4.9	326
72391	-	1	RAATTY	C.jejuni_IA3902_mutant_Chromosome	A	359	7.49	280
72417	+	1	RAATTY	C.jejuni_IA3902_mutant_Chromosome	A	460	6.78	329
72418	-	1	RAATTY	C.jejuni_IA3902_mutant_Chromosome	A	406	6.22	289
72545	+	1	RAATTY	C.jejuni_IA3902_mutant_Chromosome	A	206	2.99	329
72546	-	1	RAATTY	C.jejuni_IA3902_mutant_Chromosome	A	324	4.94	292
72614	+	1	RAATTY	C.jejuni_IA3902_mutant_Chromosome	A	410	4.92	332
72615	-	1	RAATTY	C.jejuni_IA3902_mutant_Chromosome	A	359	4.8	284
72683	+	1	RAATTY	C.jejuni_IA3902_mutant_Chromosome	A	291	3.64	317
72684	-	1	RAATTY	C.jejuni_IA3902_mutant_Chromosome	A	362	6.01	287
72697	-	1	CAAAYG	C.jejuni_IA3902_mutant_Chromosome	A	355	4.98	281
72710	-	1	CAAAYG	C.jejuni_IA3902_mutant_Chromosome	A	263	3.35	287
72718	+	1	RAATTY	C.jejuni_IA3902_mutant_Chromosome	A	330	3.75	327
72719	-	1	RAATTY	C.jejuni_IA3902_mutant_Chromosome	A	325	5.06	287
72764	-	1	GAAGAA	C.jejuni_IA3902_mutant_Chromosome	A	268	5.33	306
72837	+	1	RAATTY	C.jejuni_IA3902_mutant_Chromosome	A	429	5.4	338
72838	-	1	RAATTY	C.jejuni_IA3902_mutant_Chromosome	A	391	5.46	292
72895	+	1	RAATTY	C.jejuni_IA3902_mutant_Chromosome	A	256	3.48	325
72896	-	1	RAATTY	C.jejuni_IA3902_mutant_Chromosome	A	376	6.15	295
72923	+	1	RAATTY	C.jejuni_IA3902_mutant_Chromosome	A	388	4.2	328
72924	-	1	RAATTY	C.jejuni_IA3902_mutant_Chromosome	A	393	5.07	289
72946	+	1	RAATTY	C.jejuni_IA3902_mutant_Chromosome	A	373	5.4	314
72947	-	1	RAATTY	C.jejuni_IA3902_mutant_Chromosome	A	439	6.22	289
73044	+	1	RAATTY	C.jejuni_IA3902_mutant_Chromosome	A	311	3.8	325
73045	-	1	RAATTY	C.jejuni_IA3902_mutant_Chromosome	A	118	2.36	300
73072	+	1	RAATTY	C.jejuni_IA3902_mutant_Chromosome	A	406	6.1	326
73073	-	1	RAATTY	C.jejuni_IA3902_mutant_Chromosome	A	375	6.61	297
73115	-	1	GGAGAANNNNB	C.jejuni_IA3902_mutant_Chromosome	A	24	1.4	307
73232	-	1	GAAGAA	C.jejuni_IA3902_mutant_Chromosome	A	391	6.39	296
73260	+	1	RAATTY	C.jejuni_IA3902_mutant_Chromosome	A	363	5.02	322
73261	-	1	RAATTY	C.jejuni_IA3902_mutant_Chromosome	A	429	7.11	294
73324	+	1	RAATTY	C.jejuni_IA3902_mutant_Chromosome	A	442	5.65	312
73325	-	1	RAATTY	C.jejuni_IA3902_mutant_Chromosome	A	405	6.73	292
73412	+	1	GAAGAA	C.jejuni_IA3902_mutant_Chromosome	A	410	5.14	331
73413	+	1	RAATTY	C.jejuni_IA3902_mutant_Chromosome	A	50	1.739	313
73414	-	1	RAATTY	C.jejuni_IA3902_mutant_Chromosome	A	25	1.4	282
73423	+	1	RAATTY	C.jejuni_IA3902_mutant_Chromosome	A	358	4.58	314
73424	-	1	RAATTY	C.jejuni_IA3902_mutant_Chromosome	A	439	7.98	292
73554	+	1	RAATTY	C.jejuni_IA3902_mutant_Chromosome	A	402	5.32	310
73555	-	1	RAATTY	C.jejuni_IA3902_mutant_Chromosome	A	434	6.48	302
73594	+	1	GGAGAANNNNB	C.jejuni_IA3902_mutant_Chromosome	A	139	2.72	329
73595	+	1	RAATTY	C.jejuni_IA3902_mutant_Chromosome	A	260	4.57	316
73596	-	1	RAATTY	C.jejuni_IA3902_mutant_Chromosome	A	150	2.57	285
73775	+	1	RAATTY	C.jejuni_IA3902_mutant_Chromosome	A	444	5.92	307
73776	-	1	RAATTY	C.jejuni_IA3902_mutant_Chromosome	A	466	7.99	298
73882	+	1	GGAGAANNNNB	C.jejuni_IA3902_mutant_Chromosome	A	72	2.103	315
73885	+	1	GAAGAA	C.jejuni_IA3902_mutant_Chromosome	A	411	6.15	327
73904	+	1	RAATTY	C.jejuni_IA3902_mutant_Chromosome	A	282	3.66	305
73905	-	1	RAATTY	C.jejuni_IA3902_mutant_Chromosome	A	467	6.91	296
74084	+	1	RAATTY	C.jejuni_IA3902_mutant_Chromosome	A	490	7.67	310
74085	-	1	RAATTY	C.jejuni_IA3902_mutant_Chromosome	A	380	5.22	304
74131	+	1	GGAGAANNNNB,RAATTY	C.jejuni_IA3902_mutant_Chromosome	A	346	3.98	327
74132	-	1	RAATTY	C.jejuni_IA3902_mutant_Chromosome	A	424	6.08	296
74181	+	1	CAAAYG	C.jejuni_IA3902_mutant_Chromosome	A	440	5.69	307
74202	+	1	TAAYNNNNNTGC	C.jejuni_IA3902_mutant_Chromosome	A	464	6.23	328
74209	-	1	GCANNNNNRTTA	C.jejuni_IA3902_mutant_Chromosome	A	392	5.96	310
74226	+	1	RAATTY	C.jejuni_IA3902_mutant_Chromosome	A	315	4	315
74227	-	1	RAATTY	C.jejuni_IA3902_mutant_Chromosome	A	332	4.61	292
74305	+	1	GAAGAA	C.jejuni_IA3902_mutant_Chromosome	A	356	4.58	313
74364	+	1	RAATTY	C.jejuni_IA3902_mutant_Chromosome	A	412	6.29	319
74365	-	1	RAATTY	C.jejuni_IA3902_mutant_Chromosome	A	341	3.95	300
74419	+	1	GAAGAA	C.jejuni_IA3902_mutant_Chromosome	A	307	3.89	316
74481	+	1	RAATTY	C.jejuni_IA3902_mutant_Chromosome	A	500	7.44	297
74482	-	1	RAATTY	C.jejuni_IA3902_mutant_Chromosome	A	421	5.91	309
74489	+	1	RAATTY	C.jejuni_IA3902_mutant_Chromosome	A	362	5.66	299
74490	-	1	RAATTY	C.jejuni_IA3902_mutant_Chromosome	A	349	5.28	295
74509	+	1	GAAGAA	C.jejuni_IA3902_mutant_Chromosome	A	388	5.12	314
74518	+	1	RAATTY	C.jejuni_IA3902_mutant_Chromosome	A	459	5.69	308
74519	-	1	RAATTY	C.jejuni_IA3902_mutant_Chromosome	A	347	4.16	307
74555	+	1	CAAAYG	C.jejuni_IA3902_mutant_Chromosome	A	359	3.91	316
74755	+	1	CAYNNNNNCTC	C.jejuni_IA3902_mutant_Chromosome	A	395	6.47	328
74763	-	1	GAGNNNNNRTG	C.jejuni_IA3902_mutant_Chromosome	A	304	3.96	322
74788	+	1	RAATTY	C.jejuni_IA3902_mutant_Chromosome	A	355	4.49	308
74789	-	1	RAATTY	C.jejuni_IA3902_mutant_Chromosome	A	387	7.22	307
74922	+	1	RAATTY	C.jejuni_IA3902_mutant_Chromosome	A	393	5.31	294
74923	-	1	RAATTY	C.jejuni_IA3902_mutant_Chromosome	A	141	2.61	314
74957	+	1	RAATTY	C.jejuni_IA3902_mutant_Chromosome	A	235	3.25	303
74958	-	1	RAATTY	C.jejuni_IA3902_mutant_Chromosome	A	416	5.87	310
74983	+	1	RAATTY	C.jejuni_IA3902_mutant_Chromosome	A	436	6.08	287
74984	-	1	RAATTY	C.jejuni_IA3902_mutant_Chromosome	A	360	5.75	309
75004	+	1	RAATTY	C.jejuni_IA3902_mutant_Chromosome	A	470	6.7	293
75005	-	1	RAATTY	C.jejuni_IA3902_mutant_Chromosome	A	424	5.92	304
75024	+	1	RAATTY	C.jejuni_IA3902_mutant_Chromosome	A	498	7.72	298
75025	-	1	RAATTY	C.jejuni_IA3902_mutant_Chromosome	A	356	3.96	310
75158	+	1	GAGNNNNNRTG	C.jejuni_IA3902_mutant_Chromosome	A	382	5.49	311
75166	-	1	CAYNNNNNCTC	C.jejuni_IA3902_mutant_Chromosome	A	396	4.96	326
75210	+	1	RAATTY	C.jejuni_IA3902_mutant_Chromosome	A	87	2.34	307
75211	-	1	RAATTY	C.jejuni_IA3902_mutant_Chromosome	A	427	7.01	317
75230	+	1	RAATTY	C.jejuni_IA3902_mutant_Chromosome	A	388	5.43	303
75231	-	1	RAATTY	C.jejuni_IA3902_mutant_Chromosome	A	235	3.19	314
75290	+	1	GAAGAA	C.jejuni_IA3902_mutant_Chromosome	A	479	8.13	313
75424	+	1	CAYNNNNNCTC	C.jejuni_IA3902_mutant_Chromosome	A	433	6.29	325
75432	-	1	GAGNNNNNRTG	C.jejuni_IA3902_mutant_Chromosome	A	388	6.76	327
75447	+	1	RAATTY	C.jejuni_IA3902_mutant_Chromosome	A	476	6.52	318
75448	-	1	RAATTY	C.jejuni_IA3902_mutant_Chromosome	A	429	5.63	316
75491	+	1	RAATTY	C.jejuni_IA3902_mutant_Chromosome	A	385	5.71	310
75492	-	1	RAATTY	C.jejuni_IA3902_mutant_Chromosome	A	270	3.39	316
75523	-	1	CAAAYG	C.jejuni_IA3902_mutant_Chromosome	A	396	5.3	326
75555	+	1	RAATTY	C.jejuni_IA3902_mutant_Chromosome	A	369	4.73	307
75556	-	1	RAATTY	C.jejuni_IA3902_mutant_Chromosome	A	423	5.5	316
75635	+	1	GAAGAA	C.jejuni_IA3902_mutant_Chromosome	A	384	6.03	309
75645	+	1	RAATTY	C.jejuni_IA3902_mutant_Chromosome	A	352	5.16	303
75646	-	1	RAATTY	C.jejuni_IA3902_mutant_Chromosome	A	372	4.61	315
75714	+	1	CAYNNNNNCTC	C.jejuni_IA3902_mutant_Chromosome	A	392	5.72	308
75722	-	1	GAGNNNNNRTG	C.jejuni_IA3902_mutant_Chromosome	A	391	7.37	331
75755	+	1	RAATTY	C.jejuni_IA3902_mutant_Chromosome	A	346	4.49	305
75756	-	1	RAATTY	C.jejuni_IA3902_mutant_Chromosome	A	296	3.82	319
75791	+	1	RAATTY	C.jejuni_IA3902_mutant_Chromosome	A	392	6.29	301
75792	-	1	RAATTY	C.jejuni_IA3902_mutant_Chromosome	A	394	5.62	304
75819	+	1	RAATTY	C.jejuni_IA3902_mutant_Chromosome	A	367	5.17	297
75820	-	1	RAATTY	C.jejuni_IA3902_mutant_Chromosome	A	331	4.39	315
76035	+	1	RAATTY	C.jejuni_IA3902_mutant_Chromosome	A	402	6.08	299
76036	-	1	RAATTY	C.jejuni_IA3902_mutant_Chromosome	A	341	4.07	323
76175	+	1	GGAGAANNNNB	C.jejuni_IA3902_mutant_Chromosome	A	73	2.31	309
76240	+	1	RAATTY	C.jejuni_IA3902_mutant_Chromosome	A	404	6.37	286
76241	-	1	RAATTY	C.jejuni_IA3902_mutant_Chromosome	A	184	2.82	309
76469	+	1	RAATTY	C.jejuni_IA3902_mutant_Chromosome	A	167	2.65	297
76470	-	1	RAATTY	C.jejuni_IA3902_mutant_Chromosome	A	362	4.13	323
76625	+	1	RAATTY	C.jejuni_IA3902_mutant_Chromosome	A	251	3.6	278
76626	-	1	RAATTY	C.jejuni_IA3902_mutant_Chromosome	A	484	6.8	328
76847	+	1	RAATTY	C.jejuni_IA3902_mutant_Chromosome	A	356	5.95	272
76848	-	1	RAATTY	C.jejuni_IA3902_mutant_Chromosome	A	200	2.85	329
76864	+	1	RAATTY	C.jejuni_IA3902_mutant_Chromosome	A	356	5.33	262
76865	-	1	RAATTY	C.jejuni_IA3902_mutant_Chromosome	A	408	5.37	335
76943	+	1	RAATTY	C.jejuni_IA3902_mutant_Chromosome	A	211	3.12	265
76944	-	1	RAATTY	C.jejuni_IA3902_mutant_Chromosome	A	432	5.91	331
76959	+	1	RAATTY	C.jejuni_IA3902_mutant_Chromosome	A	351	5.47	270
76960	-	1	RAATTY	C.jejuni_IA3902_mutant_Chromosome	A	450	5.89	330
76983	+	1	RAATTY	C.jejuni_IA3902_mutant_Chromosome	A	286	4.2	269
76984	-	1	RAATTY	C.jejuni_IA3902_mutant_Chromosome	A	463	6.13	320
77009	+	1	RAATTY	C.jejuni_IA3902_mutant_Chromosome	A	254	3.49	271
77010	-	1	RAATTY	C.jejuni_IA3902_mutant_Chromosome	A	458	5.78	324
77075	+	1	RAATTY	C.jejuni_IA3902_mutant_Chromosome	A	253	3.4	268
77076	-	1	RAATTY	C.jejuni_IA3902_mutant_Chromosome	A	430	6.93	321
77091	+	1	RAATTY	C.jejuni_IA3902_mutant_Chromosome	A	356	6.91	268
77092	-	1	RAATTY	C.jejuni_IA3902_mutant_Chromosome	A	369	6.2	318
77141	+	1	RAATTY	C.jejuni_IA3902_mutant_Chromosome	A	289	3.79	279
77142	-	1	RAATTY	C.jejuni_IA3902_mutant_Chromosome	A	441	6.23	326
77181	+	1	RAATTY	C.jejuni_IA3902_mutant_Chromosome	A	395	5.83	281
77182	-	1	RAATTY	C.jejuni_IA3902_mutant_Chromosome	A	384	4.45	322
77236	+	1	RAATTY	C.jejuni_IA3902_mutant_Chromosome	A	363	6.25	283
77237	-	1	RAATTY	C.jejuni_IA3902_mutant_Chromosome	A	405	5.04	322
77308	+	1	RAATTY	C.jejuni_IA3902_mutant_Chromosome	A	389	5.66	269
77309	-	1	RAATTY	C.jejuni_IA3902_mutant_Chromosome	A	473	7.63	336
77318	+	1	RAATTY	C.jejuni_IA3902_mutant_Chromosome	A	307	5.33	272
77319	-	1	RAATTY	C.jejuni_IA3902_mutant_Chromosome	A	352	4	325
77358	+	1	RAATTY	C.jejuni_IA3902_mutant_Chromosome	A	22	1.36	289
77359	-	1	RAATTY	C.jejuni_IA3902_mutant_Chromosome	A	54	1.778	325
77360	-	1	GAAGAA	C.jejuni_IA3902_mutant_Chromosome	A	435	6.58	338
77375	+	1	RAATTY	C.jejuni_IA3902_mutant_Chromosome	A	276	3.83	273
77376	-	1	RAATTY	C.jejuni_IA3902_mutant_Chromosome	A	497	7.15	318
77389	+	1	RAATTY	C.jejuni_IA3902_mutant_Chromosome	A	307	3.88	275
77390	-	1	RAATTY	C.jejuni_IA3902_mutant_Chromosome	A	441	5.46	331
77650	+	1	RAATTY	C.jejuni_IA3902_mutant_Chromosome	A	270	3.69	274
77651	-	1	RAATTY	C.jejuni_IA3902_mutant_Chromosome	A	442	5.18	332
77719	+	1	RAATTY	C.jejuni_IA3902_mutant_Chromosome	A	296	3.86	288
77720	-	1	RAATTY	C.jejuni_IA3902_mutant_Chromosome	A	326	3.91	332
77738	+	1	RAATTY	C.jejuni_IA3902_mutant_Chromosome	A	369	4.73	282
77739	-	1	RAATTY	C.jejuni_IA3902_mutant_Chromosome	A	416	5.1	324
77784	+	1	RAATTY	C.jejuni_IA3902_mutant_Chromosome	A	386	5.04	293
77785	-	1	RAATTY	C.jejuni_IA3902_mutant_Chromosome	A	377	6.74	320
77973	+	1	GCANNNNNRTTA	C.jejuni_IA3902_mutant_Chromosome	A	376	6.14	306
77980	-	1	TAAYNNNNNTGC	C.jejuni_IA3902_mutant_Chromosome	A	441	5.46	330
78087	+	1	RAATTY	C.jejuni_IA3902_mutant_Chromosome	A	363	5.08	291
78088	-	1	RAATTY	C.jejuni_IA3902_mutant_Chromosome	A	456	6.67	330
78204	+	1	RAATTY	C.jejuni_IA3902_mutant_Chromosome	A	45	1.79	287
78205	-	1	RAATTY	C.jejuni_IA3902_mutant_Chromosome	A	397	5.74	335
78326	-	1	CAAAYG	C.jejuni_IA3902_mutant_Chromosome	A	528	6.78	340
78435	+	1	GCANNNNNRTTA	C.jejuni_IA3902_mutant_Chromosome	A	405	5.78	317
78442	-	1	TAAYNNNNNTGC	C.jejuni_IA3902_mutant_Chromosome	A	475	5.26	334
78561	+	1	RAATTY	C.jejuni_IA3902_mutant_Chromosome	A	356	5.27	302
78562	-	1	RAATTY	C.jejuni_IA3902_mutant_Chromosome	A	394	4.57	329
78606	+	1	CAYNNNNNCTC	C.jejuni_IA3902_mutant_Chromosome	A	338	4.67	316
78614	-	1	GAGNNNNNRTG	C.jejuni_IA3902_mutant_Chromosome	A	323	4.36	329
78708	+	1	RAATTY	C.jejuni_IA3902_mutant_Chromosome	A	281	3.51	306
78709	-	1	RAATTY	C.jejuni_IA3902_mutant_Chromosome	A	479	6.93	323
78741	-	1	CAAAYG	C.jejuni_IA3902_mutant_Chromosome	A	461	7.3	322
78787	+	1	RAATTY	C.jejuni_IA3902_mutant_Chromosome	A	194	2.99	293
78788	-	1	RAATTY	C.jejuni_IA3902_mutant_Chromosome	A	415	6.53	304
78853	+	1	RAATTY	C.jejuni_IA3902_mutant_Chromosome	A	400	5.75	297
78854	-	1	RAATTY	C.jejuni_IA3902_mutant_Chromosome	A	430	5.4	324
79039	+	1	RAATTY	C.jejuni_IA3902_mutant_Chromosome	A	279	3.37	301
79040	-	1	RAATTY	C.jejuni_IA3902_mutant_Chromosome	A	350	4.06	327
79177	+	1	RAATTY	C.jejuni_IA3902_mutant_Chromosome	A	419	5.14	314
79178	-	1	RAATTY,GAAGAA	C.jejuni_IA3902_mutant_Chromosome	A	425	4.86	333
79181	-	1	GAAGAA	C.jejuni_IA3902_mutant_Chromosome	A	418	5.92	338
79199	-	1	GAAGAA	C.jejuni_IA3902_mutant_Chromosome	A	435	6.38	343
79251	+	1	RAATTY	C.jejuni_IA3902_mutant_Chromosome	A	333	4.19	306
79252	-	1	RAATTY	C.jejuni_IA3902_mutant_Chromosome	A	394	5.05	326
79713	+	1	RAATTY	C.jejuni_IA3902_mutant_Chromosome	A	396	5.44	310
79714	-	1	RAATTY	C.jejuni_IA3902_mutant_Chromosome	A	451	6.3	333
79739	+	1	RAATTY	C.jejuni_IA3902_mutant_Chromosome	A	425	5.3	313
79740	-	1	RAATTY	C.jejuni_IA3902_mutant_Chromosome	A	156	2.65	329
79943	-	1	GGAGAANNNNB	C.jejuni_IA3902_mutant_Chromosome	A	84	2.06	335
79963	+	1	RAATTY	C.jejuni_IA3902_mutant_Chromosome	A	367	4.67	309
79964	-	1	RAATTY	C.jejuni_IA3902_mutant_Chromosome	A	405	7.23	321
80401	+	1	RAATTY	C.jejuni_IA3902_mutant_Chromosome	A	431	6.36	317
80402	-	1	RAATTY	C.jejuni_IA3902_mutant_Chromosome	A	383	5.45	311
80557	+	1	RAATTY	C.jejuni_IA3902_mutant_Chromosome	A	364	4.32	317
80558	-	1	RAATTY	C.jejuni_IA3902_mutant_Chromosome	A	222	3.33	314
80597	-	1	GGAGAANNNNB	C.jejuni_IA3902_mutant_Chromosome	A	79	2.03	328
80608	+	1	RAATTY	C.jejuni_IA3902_mutant_Chromosome	A	95	2.23	306
80609	-	1	RAATTY	C.jejuni_IA3902_mutant_Chromosome	A	442	5.44	318
80718	+	1	RAATTY	C.jejuni_IA3902_mutant_Chromosome	A	414	4.85	310
80719	-	1	RAATTY	C.jejuni_IA3902_mutant_Chromosome	A	388	4.7	325
80795	+	1	RAATTY	C.jejuni_IA3902_mutant_Chromosome	A	336	4.59	318
80796	-	1	RAATTY	C.jejuni_IA3902_mutant_Chromosome	A	421	7.46	306
80846	+	1	CAAAYG	C.jejuni_IA3902_mutant_Chromosome	A	454	7.31	321
80897	-	1	GAAGAA	C.jejuni_IA3902_mutant_Chromosome	A	448	5.14	347
80905	+	1	RAATTY	C.jejuni_IA3902_mutant_Chromosome	A	428	5.44	323
80906	-	1	RAATTY	C.jejuni_IA3902_mutant_Chromosome	A	428	7.45	319
80929	+	1	RAATTY	C.jejuni_IA3902_mutant_Chromosome	A	357	4.48	317
80930	-	1	RAATTY	C.jejuni_IA3902_mutant_Chromosome	A	436	6.45	325
81021	-	1	CAAAYG	C.jejuni_IA3902_mutant_Chromosome	A	455	6.33	324
81028	+	1	RAATTY	C.jejuni_IA3902_mutant_Chromosome	A	419	4.92	323
81029	-	1	RAATTY	C.jejuni_IA3902_mutant_Chromosome	A	172	2.91	308
81038	+	1	RAATTY	C.jejuni_IA3902_mutant_Chromosome	A	386	4.42	323
81039	-	1	RAATTY	C.jejuni_IA3902_mutant_Chromosome	A	448	7.15	309
81049	+	1	RAATTY	C.jejuni_IA3902_mutant_Chromosome	A	458	7.11	333
81050	-	1	RAATTY	C.jejuni_IA3902_mutant_Chromosome	A	461	6.91	308
81107	-	1	GAAGAA	C.jejuni_IA3902_mutant_Chromosome	A	263	3.68	328
81343	+	1	RAATTY	C.jejuni_IA3902_mutant_Chromosome	A	323	3.88	321
81344	-	1	RAATTY	C.jejuni_IA3902_mutant_Chromosome	A	396	4.55	323
81348	-	1	CAAAYG	C.jejuni_IA3902_mutant_Chromosome	A	476	6.46	329
81443	-	1	GGAGAANNNNB	C.jejuni_IA3902_mutant_Chromosome	A	1	0.925	316
81550	+	1	CAAAYG	C.jejuni_IA3902_mutant_Chromosome	A	454	7.25	303
81558	+	1	RAATTY	C.jejuni_IA3902_mutant_Chromosome	A	365	4.82	301
81559	-	1	RAATTY	C.jejuni_IA3902_mutant_Chromosome	A	421	6.04	316
81699	+	1	RAATTY	C.jejuni_IA3902_mutant_Chromosome	A	393	6.75	289
81700	-	1	RAATTY	C.jejuni_IA3902_mutant_Chromosome	A	428	6.28	291
81728	+	1	RAATTY	C.jejuni_IA3902_mutant_Chromosome	A	377	5.11	305
81729	-	1	RAATTY	C.jejuni_IA3902_mutant_Chromosome	A	376	4.69	303
81764	+	1	GAGNNNNNRTG	C.jejuni_IA3902_mutant_Chromosome	A	319	5.29	311
81767	+	1	GGAGAANNNNB	C.jejuni_IA3902_mutant_Chromosome	A	67	1.85	320
81772	-	1	CAYNNNNNCTC	C.jejuni_IA3902_mutant_Chromosome	A	376	5.06	334
82305	+	1	RAATTY	C.jejuni_IA3902_mutant_Chromosome	A	365	4.31	305
82306	-	1	RAATTY	C.jejuni_IA3902_mutant_Chromosome	A	305	3.91	313
82373	+	1	RAATTY	C.jejuni_IA3902_mutant_Chromosome	A	16	1.583	298
82374	-	1	RAATTY	C.jejuni_IA3902_mutant_Chromosome	A	433	6.8	312
82485	+	1	RAATTY	C.jejuni_IA3902_mutant_Chromosome	A	370	6.17	302
82486	-	1	RAATTY	C.jejuni_IA3902_mutant_Chromosome	A	406	6.19	323
82604	+	1	RAATTY	C.jejuni_IA3902_mutant_Chromosome	A	411	6.05	298
82605	-	1	RAATTY	C.jejuni_IA3902_mutant_Chromosome	A	411	5.74	300
82638	+	1	RAATTY	C.jejuni_IA3902_mutant_Chromosome	A	425	5.13	305
82639	-	1	RAATTY	C.jejuni_IA3902_mutant_Chromosome	A	330	4.16	310
82708	+	1	RAATTY	C.jejuni_IA3902_mutant_Chromosome	A	236	3.25	315
82709	-	1	RAATTY	C.jejuni_IA3902_mutant_Chromosome	A	398	6.71	311
82784	+	1	TAAYNNNNNTGC	C.jejuni_IA3902_mutant_Chromosome	A	40	1.77	312
82791	-	1	GCANNNNNRTTA	C.jejuni_IA3902_mutant_Chromosome	A	388	4.48	340
82823	+	1	RAATTY	C.jejuni_IA3902_mutant_Chromosome	A	320	4.57	297
82824	-	1	RAATTY	C.jejuni_IA3902_mutant_Chromosome	A	145	2.57	315
82840	+	1	RAATTY	C.jejuni_IA3902_mutant_Chromosome	A	405	5.11	311
82841	-	1	RAATTY	C.jejuni_IA3902_mutant_Chromosome	A	453	7.29	331
83269	+	1	RAATTY	C.jejuni_IA3902_mutant_Chromosome	A	363	4.98	306
83270	-	1	RAATTY	C.jejuni_IA3902_mutant_Chromosome	A	382	5.19	323
83295	+	1	RAATTY	C.jejuni_IA3902_mutant_Chromosome	A	373	5.85	297
83296	-	1	RAATTY	C.jejuni_IA3902_mutant_Chromosome	A	373	4.99	318
83379	-	1	GAAGAA	C.jejuni_IA3902_mutant_Chromosome	A	399	5.73	336
83410	+	1	RAATTY	C.jejuni_IA3902_mutant_Chromosome	A	421	5.36	292
83411	-	1	RAATTY	C.jejuni_IA3902_mutant_Chromosome	A	374	4.45	323
83478	+	1	RAATTY	C.jejuni_IA3902_mutant_Chromosome	A	397	5.04	295
83479	-	1	RAATTY	C.jejuni_IA3902_mutant_Chromosome	A	170	2.85	315
83589	+	1	RAATTY	C.jejuni_IA3902_mutant_Chromosome	A	360	4.94	294
83590	-	1	RAATTY	C.jejuni_IA3902_mutant_Chromosome	A	392	5.03	299
83615	+	1	RAATTY	C.jejuni_IA3902_mutant_Chromosome	A	407	7.22	293
83616	-	1	RAATTY	C.jejuni_IA3902_mutant_Chromosome	A	385	4.77	310
83665	-	1	CAAAYG	C.jejuni_IA3902_mutant_Chromosome	A	402	5.28	327
83720	+	1	RAATTY	C.jejuni_IA3902_mutant_Chromosome	A	260	3.53	293
83721	-	1	RAATTY	C.jejuni_IA3902_mutant_Chromosome	A	398	5.29	322
83742	-	1	GAAGAA	C.jejuni_IA3902_mutant_Chromosome	A	477	7.44	333
83817	-	1	GGAGAANNNNB	C.jejuni_IA3902_mutant_Chromosome	A	8	1.142	337
84220	+	1	RAATTY	C.jejuni_IA3902_mutant_Chromosome	A	335	4.37	294
84221	-	1	RAATTY	C.jejuni_IA3902_mutant_Chromosome	A	235	3.42	315
84355	+	1	RAATTY	C.jejuni_IA3902_mutant_Chromosome	A	388	4.65	320
84356	-	1	RAATTY	C.jejuni_IA3902_mutant_Chromosome	A	425	8.06	313
84402	+	1	RAATTY	C.jejuni_IA3902_mutant_Chromosome	A	396	6.27	307
84403	-	1	RAATTY	C.jejuni_IA3902_mutant_Chromosome	A	399	4.84	310
84440	-	1	GGAGAANNNNB	C.jejuni_IA3902_mutant_Chromosome	A	66	1.89	328
84460	+	1	RAATTY	C.jejuni_IA3902_mutant_Chromosome	A	332	4.36	303
84461	-	1	RAATTY	C.jejuni_IA3902_mutant_Chromosome	A	422	6.49	313
84506	+	1	GGAGAANNNNB	C.jejuni_IA3902_mutant_Chromosome	A	153	2.79	319
84547	+	1	RAATTY	C.jejuni_IA3902_mutant_Chromosome	A	410	6.77	296
84548	-	1	RAATTY	C.jejuni_IA3902_mutant_Chromosome	A	427	5.29	311
84564	+	1	RAATTY	C.jejuni_IA3902_mutant_Chromosome	A	423	6.57	299
84565	-	1	RAATTY	C.jejuni_IA3902_mutant_Chromosome	A	440	5.62	321
84576	+	1	RAATTY	C.jejuni_IA3902_mutant_Chromosome	A	408	6.12	307
84577	-	1	RAATTY	C.jejuni_IA3902_mutant_Chromosome	A	375	5.87	308
84588	+	1	CAAAYG	C.jejuni_IA3902_mutant_Chromosome	A	439	7.03	314
84594	+	1	RAATTY	C.jejuni_IA3902_mutant_Chromosome	A	346	5.18	302
84595	-	1	RAATTY	C.jejuni_IA3902_mutant_Chromosome	A	404	5.85	310
84630	+	1	RAATTY	C.jejuni_IA3902_mutant_Chromosome	A	384	4.31	310
84631	-	1	RAATTY	C.jejuni_IA3902_mutant_Chromosome	A	359	4.27	315
84664	+	1	RAATTY	C.jejuni_IA3902_mutant_Chromosome	A	391	5.7	308
84665	-	1	RAATTY	C.jejuni_IA3902_mutant_Chromosome	A	376	5.23	299
84788	+	1	GAAGAA	C.jejuni_IA3902_mutant_Chromosome	A	351	6.17	311
84826	+	1	TAAYNNNNNTGC	C.jejuni_IA3902_mutant_Chromosome	A	249	3.29	304
84833	-	1	GCANNNNNRTTA	C.jejuni_IA3902_mutant_Chromosome	A	419	5.63	327
84873	+	1	RAATTY	C.jejuni_IA3902_mutant_Chromosome	A	257	3.44	296
84874	-	1	RAATTY	C.jejuni_IA3902_mutant_Chromosome	A	305	3.95	307
84895	+	1	RAATTY	C.jejuni_IA3902_mutant_Chromosome	A	408	5.56	304
84896	-	1	RAATTY	C.jejuni_IA3902_mutant_Chromosome	A	329	4.6	300
84939	+	1	CAAAYG	C.jejuni_IA3902_mutant_Chromosome	A	397	5.92	308
85060	+	1	RAATTY	C.jejuni_IA3902_mutant_Chromosome	A	406	5.41	297
85061	-	1	RAATTY	C.jejuni_IA3902_mutant_Chromosome	A	409	4.88	309
85261	+	1	GAAGAA	C.jejuni_IA3902_mutant_Chromosome	A	489	7.2	299
85323	+	1	RAATTY	C.jejuni_IA3902_mutant_Chromosome	A	386	5.39	295
85324	-	1	RAATTY	C.jejuni_IA3902_mutant_Chromosome	A	370	6.14	299
85333	+	1	RAATTY	C.jejuni_IA3902_mutant_Chromosome	A	386	6	285
85334	-	1	RAATTY	C.jejuni_IA3902_mutant_Chromosome	A	258	3.25	292
85397	+	1	RAATTY	C.jejuni_IA3902_mutant_Chromosome	A	409	5.61	294
85398	-	1	RAATTY	C.jejuni_IA3902_mutant_Chromosome	A	375	6.19	288
85582	+	1	GAAGAA	C.jejuni_IA3902_mutant_Chromosome	A	357	4.71	305
85694	+	1	GAAGAA	C.jejuni_IA3902_mutant_Chromosome	A	255	3.23	306
85728	+	1	RAATTY	C.jejuni_IA3902_mutant_Chromosome	A	390	6.34	304
85729	-	1	RAATTY	C.jejuni_IA3902_mutant_Chromosome	A	339	5.11	294
85941	+	1	RAATTY	C.jejuni_IA3902_mutant_Chromosome	A	462	7.13	301
85942	-	1	RAATTY	C.jejuni_IA3902_mutant_Chromosome	A	401	5.87	291
86033	+	1	GGAGAANNNNB	C.jejuni_IA3902_mutant_Chromosome	A	64	1.91	327
86100	+	1	RAATTY	C.jejuni_IA3902_mutant_Chromosome	A	344	4.88	302
86101	-	1	RAATTY	C.jejuni_IA3902_mutant_Chromosome	A	372	7.6	271
86143	+	1	RAATTY	C.jejuni_IA3902_mutant_Chromosome	A	411	5.69	309
86144	-	1	RAATTY	C.jejuni_IA3902_mutant_Chromosome	A	433	7.3	287
86192	+	1	RAATTY	C.jejuni_IA3902_mutant_Chromosome	A	432	6.22	309
86193	-	1	RAATTY	C.jejuni_IA3902_mutant_Chromosome	A	390	5.06	281
86300	+	1	CAAAYG	C.jejuni_IA3902_mutant_Chromosome	A	420	5.32	300
86359	+	1	RAATTY	C.jejuni_IA3902_mutant_Chromosome	A	304	3.66	295
86360	-	1	RAATTY	C.jejuni_IA3902_mutant_Chromosome	A	355	4.87	275
86383	+	1	RAATTY	C.jejuni_IA3902_mutant_Chromosome	A	376	4.69	308
86384	-	1	RAATTY	C.jejuni_IA3902_mutant_Chromosome	A	373	5.81	283
86445	+	1	RAATTY	C.jejuni_IA3902_mutant_Chromosome	A	436	6.62	305
86446	-	1	RAATTY	C.jejuni_IA3902_mutant_Chromosome	A	240	3.38	283
86472	+	1	RAATTY	C.jejuni_IA3902_mutant_Chromosome	A	386	4.92	317
86473	-	1	RAATTY	C.jejuni_IA3902_mutant_Chromosome	A	345	5.66	276
86578	+	1	RAATTY	C.jejuni_IA3902_mutant_Chromosome	A	400	5.44	292
86579	-	1	RAATTY,GAAGAA	C.jejuni_IA3902_mutant_Chromosome	A	355	4.91	276
86590	+	1	RAATTY	C.jejuni_IA3902_mutant_Chromosome	A	429	6.54	310
86591	-	1	RAATTY	C.jejuni_IA3902_mutant_Chromosome	A	362	6.17	277
86615	+	1	RAATTY	C.jejuni_IA3902_mutant_Chromosome	A	407	5.6	308
86616	-	1	RAATTY	C.jejuni_IA3902_mutant_Chromosome	A	326	4.45	274
86837	+	1	RAATTY	C.jejuni_IA3902_mutant_Chromosome	A	384	4.56	317
86838	-	1	RAATTY	C.jejuni_IA3902_mutant_Chromosome	A	366	5.32	285
86859	+	1	RAATTY	C.jejuni_IA3902_mutant_Chromosome	A	264	3.41	318
86860	-	1	RAATTY	C.jejuni_IA3902_mutant_Chromosome	A	379	6.69	283
86914	+	1	RAATTY	C.jejuni_IA3902_mutant_Chromosome	A	196	2.9	326
86915	-	1	RAATTY	C.jejuni_IA3902_mutant_Chromosome	A	361	5.75	278
86966	+	1	RAATTY	C.jejuni_IA3902_mutant_Chromosome	A	391	4.86	327
86967	-	1	RAATTY	C.jejuni_IA3902_mutant_Chromosome	A	197	3.3	271
86989	+	1	RAATTY	C.jejuni_IA3902_mutant_Chromosome	A	457	5.81	334
86990	-	1	RAATTY,GAAGAA	C.jejuni_IA3902_mutant_Chromosome	A	209	3.04	273
87126	+	1	RAATTY	C.jejuni_IA3902_mutant_Chromosome	A	415	6.07	325
87127	-	1	RAATTY	C.jejuni_IA3902_mutant_Chromosome	A	361	4.95	268
87140	+	1	RAATTY	C.jejuni_IA3902_mutant_Chromosome	A	349	4.02	330
87141	-	1	RAATTY	C.jejuni_IA3902_mutant_Chromosome	A	129	2.42	272
87216	+	1	RAATTY	C.jejuni_IA3902_mutant_Chromosome	A	329	4.3	320
87217	-	1	RAATTY	C.jejuni_IA3902_mutant_Chromosome	A	408	7.66	269
87309	+	1	RAATTY	C.jejuni_IA3902_mutant_Chromosome	A	451	6.4	323
87310	-	1	RAATTY	C.jejuni_IA3902_mutant_Chromosome	A	401	7.89	275
87340	+	1	RAATTY	C.jejuni_IA3902_mutant_Chromosome	A	179	2.85	327
87341	-	1	RAATTY	C.jejuni_IA3902_mutant_Chromosome	A	362	7.16	267
87578	+	1	RAATTY	C.jejuni_IA3902_mutant_Chromosome	A	453	7.72	333
87579	-	1	RAATTY	C.jejuni_IA3902_mutant_Chromosome	A	412	6.6	281
87756	-	1	GAAGAA	C.jejuni_IA3902_mutant_Chromosome	A	214	3.19	290
87833	+	1	RAATTY	C.jejuni_IA3902_mutant_Chromosome	A	353	4.2	328
87834	-	1	RAATTY	C.jejuni_IA3902_mutant_Chromosome	A	373	5.17	271
87866	-	1	CAAAYG	C.jejuni_IA3902_mutant_Chromosome	A	398	5.37	281
87934	+	1	RAATTY	C.jejuni_IA3902_mutant_Chromosome	A	439	5.13	310
87935	-	1	RAATTY	C.jejuni_IA3902_mutant_Chromosome	A	259	3.7	272
87968	+	1	RAATTY	C.jejuni_IA3902_mutant_Chromosome	A	290	4	322
87969	-	1	RAATTY	C.jejuni_IA3902_mutant_Chromosome	A	316	4.55	260
88016	+	1	RAATTY	C.jejuni_IA3902_mutant_Chromosome	A	455	6.95	331
88017	-	1	RAATTY	C.jejuni_IA3902_mutant_Chromosome	A	280	3.84	259
88029	+	1	RAATTY	C.jejuni_IA3902_mutant_Chromosome	A	345	4.14	321
88030	-	1	RAATTY	C.jejuni_IA3902_mutant_Chromosome	A	377	4.93	269
88185	+	1	CAYNNNNNCTC	C.jejuni_IA3902_mutant_Chromosome	A	322	3.95	336
88193	-	1	GAGNNNNNRTG	C.jejuni_IA3902_mutant_Chromosome	A	301	4.4	290
88197	+	1	RAATTY	C.jejuni_IA3902_mutant_Chromosome	A	364	4.51	315
88198	-	1	RAATTY	C.jejuni_IA3902_mutant_Chromosome	A	349	5.52	268
88286	+	1	RAATTY	C.jejuni_IA3902_mutant_Chromosome	A	435	4.96	319
88287	-	1	RAATTY	C.jejuni_IA3902_mutant_Chromosome	A	248	3.49	278
88582	+	1	RAATTY	C.jejuni_IA3902_mutant_Chromosome	A	312	4.29	314
88583	-	1	RAATTY	C.jejuni_IA3902_mutant_Chromosome	A	364	6.37	268
88717	-	1	CAAAYG	C.jejuni_IA3902_mutant_Chromosome	A	284	4.63	275
88749	+	1	RAATTY	C.jejuni_IA3902_mutant_Chromosome	A	417	5.02	332
88750	-	1	RAATTY	C.jejuni_IA3902_mutant_Chromosome	A	335	5.49	268
88908	-	1	GAAGAA	C.jejuni_IA3902_mutant_Chromosome	A	410	6.71	290
89115	+	1	RAATTY	C.jejuni_IA3902_mutant_Chromosome	A	457	6.29	325
89116	-	1	RAATTY	C.jejuni_IA3902_mutant_Chromosome	A	304	4.41	269
89206	+	1	RAATTY	C.jejuni_IA3902_mutant_Chromosome	A	387	4.76	331
89207	-	1	RAATTY	C.jejuni_IA3902_mutant_Chromosome	A	336	4.49	270
89320	+	1	RAATTY	C.jejuni_IA3902_mutant_Chromosome	A	55	1.9	314
89321	-	1	RAATTY	C.jejuni_IA3902_mutant_Chromosome	A	381	6.54	282
89379	+	1	RAATTY	C.jejuni_IA3902_mutant_Chromosome	A	383	5.23	323
89380	-	1	RAATTY	C.jejuni_IA3902_mutant_Chromosome	A	361	5.08	265
89415	+	1	RAATTY	C.jejuni_IA3902_mutant_Chromosome	A	457	8.96	319
89416	-	1	RAATTY	C.jejuni_IA3902_mutant_Chromosome	A	421	7.88	279
89522	-	1	GAAGAA	C.jejuni_IA3902_mutant_Chromosome	A	291	4.75	281
89534	+	1	RAATTY	C.jejuni_IA3902_mutant_Chromosome	A	268	3.37	319
89535	-	1	RAATTY	C.jejuni_IA3902_mutant_Chromosome	A	340	6	270
89619	+	1	RAATTY	C.jejuni_IA3902_mutant_Chromosome	A	333	4.28	320
89620	-	1	RAATTY	C.jejuni_IA3902_mutant_Chromosome	A	370	5.64	277
89629	-	1	CAAAYG	C.jejuni_IA3902_mutant_Chromosome	A	379	6.18	282
89651	-	1	GAAGAA	C.jejuni_IA3902_mutant_Chromosome	A	400	6.46	273
89749	-	1	CAAAYG	C.jejuni_IA3902_mutant_Chromosome	A	435	6.41	287
89799	+	1	RAATTY	C.jejuni_IA3902_mutant_Chromosome	A	306	3.76	325
89800	-	1	RAATTY	C.jejuni_IA3902_mutant_Chromosome	A	369	8.12	274
89835	+	1	RAATTY	C.jejuni_IA3902_mutant_Chromosome	A	344	4.22	313
89836	-	1	RAATTY	C.jejuni_IA3902_mutant_Chromosome	A	303	4.22	273
90066	+	1	RAATTY	C.jejuni_IA3902_mutant_Chromosome	A	325	4.02	320
90067	-	1	RAATTY	C.jejuni_IA3902_mutant_Chromosome	A	184	2.84	291
90107	+	1	RAATTY	C.jejuni_IA3902_mutant_Chromosome	A	292	3.49	328
90108	-	1	RAATTY	C.jejuni_IA3902_mutant_Chromosome	A	240	3.34	295
90224	-	1	GAAGAA	C.jejuni_IA3902_mutant_Chromosome	A	335	5.12	306
90252	+	1	RAATTY	C.jejuni_IA3902_mutant_Chromosome	A	426	6.18	316
90253	-	1	RAATTY,GAAGAA	C.jejuni_IA3902_mutant_Chromosome	A	424	6.25	297
90306	+	1	RAATTY	C.jejuni_IA3902_mutant_Chromosome	A	422	5.19	323
90307	-	1	RAATTY	C.jejuni_IA3902_mutant_Chromosome	A	402	5.98	297
90559	-	1	GAAGAA	C.jejuni_IA3902_mutant_Chromosome	A	402	5.81	312
90687	+	1	RAATTY	C.jejuni_IA3902_mutant_Chromosome	A	324	3.93	320
90688	-	1	RAATTY	C.jejuni_IA3902_mutant_Chromosome	A	383	4.71	309
90761	-	1	GAAGAA	C.jejuni_IA3902_mutant_Chromosome	A	414	5.28	301
91057	+	1	RAATTY	C.jejuni_IA3902_mutant_Chromosome	A	338	5.31	315
91058	-	1	RAATTY	C.jejuni_IA3902_mutant_Chromosome	A	401	5.49	298
91103	+	1	RAATTY	C.jejuni_IA3902_mutant_Chromosome	A	419	6.44	314
91104	-	1	RAATTY	C.jejuni_IA3902_mutant_Chromosome	A	377	4.94	290
91258	-	1	CAAAYG	C.jejuni_IA3902_mutant_Chromosome	A	283	3.39	298
91616	+	1	GGAGAANNNNB	C.jejuni_IA3902_mutant_Chromosome	A	21	1.36	323
91698	+	1	GCANNNNNRTTA	C.jejuni_IA3902_mutant_Chromosome	A	165	2.57	322
91705	-	1	TAAYNNNNNTGC	C.jejuni_IA3902_mutant_Chromosome	A	88	2.21	303
91735	+	1	RAATTY	C.jejuni_IA3902_mutant_Chromosome	A	344	5.26	307
91736	-	1	RAATTY	C.jejuni_IA3902_mutant_Chromosome	A	329	4.39	306
91975	+	1	CAAAYG	C.jejuni_IA3902_mutant_Chromosome	A	367	4.66	311
92045	+	1	RAATTY	C.jejuni_IA3902_mutant_Chromosome	A	353	4.19	325
92046	-	1	RAATTY	C.jejuni_IA3902_mutant_Chromosome	A	294	3.48	322
92071	+	1	RAATTY	C.jejuni_IA3902_mutant_Chromosome	A	407	6.85	317
92072	-	1	RAATTY	C.jejuni_IA3902_mutant_Chromosome	A	432	6.05	320
92115	+	1	CAYNNNNNCTC	C.jejuni_IA3902_mutant_Chromosome	A	352	5.69	328
92123	-	1	GAGNNNNNRTG	C.jejuni_IA3902_mutant_Chromosome	A	367	5.9	323
92177	+	1	RAATTY	C.jejuni_IA3902_mutant_Chromosome	A	441	6.84	320
92178	-	1	RAATTY	C.jejuni_IA3902_mutant_Chromosome	A	243	3.18	307
92199	+	1	RAATTY	C.jejuni_IA3902_mutant_Chromosome	A	481	6.36	321
92200	-	1	RAATTY	C.jejuni_IA3902_mutant_Chromosome	A	319	3.73	311
92239	+	1	RAATTY	C.jejuni_IA3902_mutant_Chromosome	A	360	4.16	313
92240	-	1	RAATTY	C.jejuni_IA3902_mutant_Chromosome	A	465	6.45	314
92299	-	1	GAAGAA	C.jejuni_IA3902_mutant_Chromosome	A	429	4.68	314
92331	+	1	RAATTY	C.jejuni_IA3902_mutant_Chromosome	A	406	6.12	322
92332	-	1	RAATTY	C.jejuni_IA3902_mutant_Chromosome	A	301	3.82	330
92352	+	1	RAATTY	C.jejuni_IA3902_mutant_Chromosome	A	411	6.93	302
92353	-	1	RAATTY	C.jejuni_IA3902_mutant_Chromosome	A	390	5.1	327
92360	+	1	RAATTY	C.jejuni_IA3902_mutant_Chromosome	A	373	5.03	320
92361	-	1	RAATTY	C.jejuni_IA3902_mutant_Chromosome	A	443	8.23	322
92486	+	1	RAATTY	C.jejuni_IA3902_mutant_Chromosome	A	365	4.79	308
92487	-	1	RAATTY	C.jejuni_IA3902_mutant_Chromosome	A	401	6.11	304
92574	+	1	RAATTY	C.jejuni_IA3902_mutant_Chromosome	A	391	5.82	301
92575	-	1	RAATTY	C.jejuni_IA3902_mutant_Chromosome	A	472	7.68	312
92619	+	1	RAATTY	C.jejuni_IA3902_mutant_Chromosome	A	467	7.23	301
92620	-	1	RAATTY	C.jejuni_IA3902_mutant_Chromosome	A	496	8.13	317
92627	+	1	RAATTY	C.jejuni_IA3902_mutant_Chromosome	A	271	3.52	308
92628	-	1	RAATTY	C.jejuni_IA3902_mutant_Chromosome	A	364	6.54	316
92629	-	1	GGAGAANNNNB	C.jejuni_IA3902_mutant_Chromosome	A	16	1.303	319
92716	+	1	RAATTY	C.jejuni_IA3902_mutant_Chromosome	A	325	4.14	304
92717	-	1	RAATTY	C.jejuni_IA3902_mutant_Chromosome	A	401	5.8	303
92899	+	1	RAATTY	C.jejuni_IA3902_mutant_Chromosome	A	447	6.69	312
92900	-	1	RAATTY	C.jejuni_IA3902_mutant_Chromosome	A	376	5.82	310
92929	-	1	GAAGAA	C.jejuni_IA3902_mutant_Chromosome	A	383	5.07	313
92977	+	1	RAATTY	C.jejuni_IA3902_mutant_Chromosome	A	413	5.52	319
92978	-	1	RAATTY	C.jejuni_IA3902_mutant_Chromosome	A	372	5.08	292
93029	+	1	RAATTY	C.jejuni_IA3902_mutant_Chromosome	A	398	5.39	311
93030	-	1	RAATTY	C.jejuni_IA3902_mutant_Chromosome	A	268	3.57	304
93061	+	1	RAATTY	C.jejuni_IA3902_mutant_Chromosome	A	442	5.16	318
93062	-	1	RAATTY	C.jejuni_IA3902_mutant_Chromosome	A	360	5.27	290
93105	+	1	RAATTY	C.jejuni_IA3902_mutant_Chromosome	A	403	5.89	300
93106	-	1	RAATTY	C.jejuni_IA3902_mutant_Chromosome	A	268	3.94	284
93187	+	1	RAATTY	C.jejuni_IA3902_mutant_Chromosome	A	412	5.62	318
93188	-	1	RAATTY	C.jejuni_IA3902_mutant_Chromosome	A	374	7.71	277
93239	+	1	RAATTY	C.jejuni_IA3902_mutant_Chromosome	A	251	3.33	323
93240	-	1	RAATTY	C.jejuni_IA3902_mutant_Chromosome	A	281	3.91	294
93281	+	1	RAATTY	C.jejuni_IA3902_mutant_Chromosome	A	416	6.59	321
93282	-	1	RAATTY	C.jejuni_IA3902_mutant_Chromosome	A	334	4.58	291
93337	+	1	RAATTY	C.jejuni_IA3902_mutant_Chromosome	A	418	5.15	318
93338	-	1	RAATTY	C.jejuni_IA3902_mutant_Chromosome	A	331	4.49	292
93414	+	1	CAYNNNNNCTC	C.jejuni_IA3902_mutant_Chromosome	A	375	4.78	344
93422	-	1	GAGNNNNNRTG	C.jejuni_IA3902_mutant_Chromosome	A	355	5.03	305
93575	+	1	RAATTY	C.jejuni_IA3902_mutant_Chromosome	A	461	8.84	321
93576	-	1	RAATTY	C.jejuni_IA3902_mutant_Chromosome	A	359	5.18	300
93658	+	1	RAATTY	C.jejuni_IA3902_mutant_Chromosome	A	406	5.47	317
93659	-	1	GGAGAANNNNB,RAATTY	C.jejuni_IA3902_mutant_Chromosome	A	364	5.01	305
93772	+	1	RAATTY	C.jejuni_IA3902_mutant_Chromosome	A	493	8.64	321
93773	-	1	RAATTY	C.jejuni_IA3902_mutant_Chromosome	A	366	4.66	294
93999	+	1	RAATTY	C.jejuni_IA3902_mutant_Chromosome	A	98	2.46	322
94000	-	1	RAATTY	C.jejuni_IA3902_mutant_Chromosome	A	90	2.18	288
94237	-	1	GGAGAANNNNB	C.jejuni_IA3902_mutant_Chromosome	A	2	0.927	305
94258	+	1	RAATTY	C.jejuni_IA3902_mutant_Chromosome	A	380	4.9	326
94259	-	1	RAATTY	C.jejuni_IA3902_mutant_Chromosome	A	390	5.98	292
94345	+	1	RAATTY	C.jejuni_IA3902_mutant_Chromosome	A	401	5.47	314
94346	-	1	RAATTY	C.jejuni_IA3902_mutant_Chromosome	A	347	4.8	291
94359	+	1	RAATTY	C.jejuni_IA3902_mutant_Chromosome	A	437	6.45	316
94360	-	1	RAATTY	C.jejuni_IA3902_mutant_Chromosome	A	326	4.45	290
94543	+	1	GAAGAA	C.jejuni_IA3902_mutant_Chromosome	A	362	6.56	326
94653	+	1	RAATTY	C.jejuni_IA3902_mutant_Chromosome	A	233	3.09	302
94654	-	1	RAATTY	C.jejuni_IA3902_mutant_Chromosome	A	298	3.93	283
94720	+	1	RAATTY	C.jejuni_IA3902_mutant_Chromosome	A	318	4.37	302
94721	-	1	RAATTY	C.jejuni_IA3902_mutant_Chromosome	A	249	3.47	291
94729	+	1	CAAAYG	C.jejuni_IA3902_mutant_Chromosome	A	344	3.86	312
94755	+	1	RAATTY	C.jejuni_IA3902_mutant_Chromosome	A	331	4.05	296
94756	-	1	RAATTY	C.jejuni_IA3902_mutant_Chromosome	A	346	4.05	293
94916	+	1	RAATTY	C.jejuni_IA3902_mutant_Chromosome	A	451	6.13	300
94917	-	1	RAATTY,GAAGAA	C.jejuni_IA3902_mutant_Chromosome	A	404	7.38	290
95038	+	1	GAAGAA	C.jejuni_IA3902_mutant_Chromosome	A	405	5.29	328
95039	+	1	RAATTY	C.jejuni_IA3902_mutant_Chromosome	A	47	1.795	311
95040	-	1	RAATTY	C.jejuni_IA3902_mutant_Chromosome	A	153	2.58	286
95047	+	1	RAATTY	C.jejuni_IA3902_mutant_Chromosome	A	255	3.45	303
95048	-	1	RAATTY	C.jejuni_IA3902_mutant_Chromosome	A	400	7.33	290
95118	+	1	RAATTY	C.jejuni_IA3902_mutant_Chromosome	A	425	5.96	309
95119	-	1	RAATTY	C.jejuni_IA3902_mutant_Chromosome	A	286	3.99	295
95337	+	1	RAATTY	C.jejuni_IA3902_mutant_Chromosome	A	325	4.43	306
95338	-	1	RAATTY	C.jejuni_IA3902_mutant_Chromosome	A	373	4.67	297
95369	+	1	GAGNNNNNRTG	C.jejuni_IA3902_mutant_Chromosome	A	211	3.17	314
95377	-	1	CAYNNNNNCTC	C.jejuni_IA3902_mutant_Chromosome	A	328	4.79	317
95538	+	1	RAATTY	C.jejuni_IA3902_mutant_Chromosome	A	397	6.01	293
95539	-	1	RAATTY	C.jejuni_IA3902_mutant_Chromosome	A	294	4.05	304
95551	+	1	CAAAYG	C.jejuni_IA3902_mutant_Chromosome	A	369	5.88	305
95662	+	1	RAATTY	C.jejuni_IA3902_mutant_Chromosome	A	444	6.12	307
95663	-	1	RAATTY	C.jejuni_IA3902_mutant_Chromosome	A	434	5.65	302
95685	+	1	RAATTY	C.jejuni_IA3902_mutant_Chromosome	A	405	6.23	289
95686	-	1	RAATTY	C.jejuni_IA3902_mutant_Chromosome	A	326	4.57	306
95702	+	1	RAATTY	C.jejuni_IA3902_mutant_Chromosome	A	421	6.32	300
95703	-	1	RAATTY	C.jejuni_IA3902_mutant_Chromosome	A	381	5.03	309
95708	+	1	RAATTY	C.jejuni_IA3902_mutant_Chromosome	A	355	4.83	297
95709	-	1	RAATTY	C.jejuni_IA3902_mutant_Chromosome	A	422	6.82	307
95724	+	1	RAATTY	C.jejuni_IA3902_mutant_Chromosome	A	271	3.54	292
95725	-	1	RAATTY	C.jejuni_IA3902_mutant_Chromosome	A	389	4.94	308
[truncated: 32,736 more rows]
