# Supplementary material for: A comparative analysis of methylome profiles of Campylobacter jejuni sheep abortion isolate and gastroenteric strains using PacBio data
Source: Front Microbiol. 2015 Jan 14;5:782. doi: 10.3389/fmicb.2014.00782 (PMC4294202; doi:10.3389/fmicb.2014.00782)
Supplement: Supplementary file 4 [file DataSheet4.XLSX]

## Sheet: Sheet1
start	strand	seqid	motif	refName	base	score	ipdRatio	coverage
26	+	1	RAATTY	ref000001	A	227	7.14	146
27	-	1	RAATTY	ref000001	A	218	5.25	158
74	+	1	RAATTY	ref000001	A	304	7.05	194
75	-	1	RAATTY	ref000001	A	285	6.38	198
81	+	1	RAATTY	ref000001	A	221	4.49	185
82	-	1	RAATTY	ref000001	A	314	7.06	221
147	+	1	RAATTY	ref000001	A	277	3.54	253
148	-	1	RAATTY	ref000001	A	411	6.63	271
521	+	1	RAATTY	ref000001	A	234	4.52	197
522	-	1	RAATTY	ref000001	A	309	5.41	231
545	+	1	RAATTY	ref000001	A	293	6.91	200
546	-	1	RAATTY	ref000001	A	292	7.02	206
570	+	1	RAATTY	ref000001	A	331	6.28	214
571	-	1	RAATTY	ref000001	A	237	3.57	213
643	+	1	RAATTY	ref000001	A	336	6.34	222
644	-	1	RAATTY	ref000001	A	295	4.71	239
654	+	1	RAATTY	ref000001	A	348	5.17	233
655	-	1	RAATTY	ref000001	A	346	6.21	225
790	+	1	ACNNNNNCTC	ref000001	A	358	5.36	300
798	-	1	GAGNNNNNGT	ref000001	A	288	4.08	297
840	+	1	RAATTY	ref000001	A	313	3.74	277
841	-	1	RAATTY	ref000001	A	296	4.7	258
1065	+	1	RAATTY	ref000001	A	349	4.89	268
1066	-	1	RAATTY	ref000001	A	331	5.4	278
1300	+	1	RAATTY	ref000001	A	282	6.13	213
1301	-	1	RAATTY	ref000001	A	307	7.89	207
1345	+	1	RAATTY	ref000001	A	289	7.36	228
1346	-	1	RAATTY	ref000001	A	258	4.73	202
1394	+	1	RAATTY	ref000001	A	341	5.67	232
1395	-	1	RAATTY	ref000001	A	228	4.12	210
1417	+	1	RAATTY	ref000001	A	360	6.12	230
1418	-	1	RAATTY	ref000001	A	281	5.31	207
1452	+	1	RAATTY	ref000001	A	332	6.28	259
1453	-	1	RAATTY	ref000001	A	325	5.29	229
1535	+	1	GKAAYG	ref000001	A	366	4.5	284
1568	-	1	GKAAYG	ref000001	A	422	6.37	290
1832	+	1	RAATTY	ref000001	A	372	4.94	286
1833	-	1	RAATTY	ref000001	A	373	7.19	281
2046	+	1	RAATTY	ref000001	A	392	6.36	291
2047	-	1	RAATTY	ref000001	A	428	7.44	289
2113	+	1	RAATTY	ref000001	A	390	5.75	295
2114	-	1	RAATTY	ref000001	A	266	3.51	299
2153	+	1	RAATTY	ref000001	A	386	6.82	276
2154	-	1	RAATTY	ref000001	A	369	5.28	278
2160	+	1	RAATTY	ref000001	A	418	6.99	276
2161	-	1	RAATTY	ref000001	A	482	6.93	303
2187	+	1	RAATTY	ref000001	A	284	3.95	272
2188	-	1	RAATTY	ref000001	A	341	4.54	277
2226	+	1	ACNNNNNCTC	ref000001	A	417	5.99	271
2234	-	1	GAGNNNNNGT	ref000001	A	367	4.65	314
2377	+	1	RAATTY	ref000001	A	401	6.89	260
2378	-	1	RAATTY	ref000001	A	330	5.11	254
2400	+	1	RAATTY	ref000001	A	235	3.49	235
2401	-	1	RAATTY	ref000001	A	375	5.57	252
2463	+	1	RAATTY	ref000001	A	292	5.51	233
2464	-	1	RAATTY	ref000001	A	316	5.71	238
2583	+	1	GCANNNNNRTTA	ref000001	A	256	6.24	195
2590	-	1	TAAYNNNNNTGC	ref000001	A	216	4.62	172
2884	+	1	RAATTY	ref000001	A	269	7.04	185
2885	-	1	RAATTY	ref000001	A	219	4.38	199
2993	+	1	RAATTY	ref000001	A	247	3.55	204
2994	-	1	RAATTY	ref000001	A	244	4.19	195
3007	+	1	RAATTY	ref000001	A	307	5.4	220
3008	-	1	RAATTY	ref000001	A	287	6.49	202
3034	+	1	RAATTY	ref000001	A	286	4.57	219
3035	-	1	RAATTY	ref000001	A	282	3.85	200
3079	+	1	RAATTY	ref000001	A	306	6.09	214
3080	-	1	RAATTY	ref000001	A	276	5.69	190
3098	+	1	RAATTY	ref000001	A	278	5.94	206
3099	-	1	RAATTY	ref000001	A	248	5.57	190
3115	+	1	RAATTY	ref000001	A	275	4.84	223
3116	-	1	RAATTY	ref000001	A	303	5.2	207
3128	+	1	RAATTY	ref000001	A	277	5.7	207
3129	-	1	RAATTY	ref000001	A	296	5.15	215
3183	+	1	RAATTY	ref000001	A	298	6.2	209
3184	-	1	RAATTY	ref000001	A	261	3.4	225
3236	+	1	RAATTY	ref000001	A	200	3.21	209
3237	-	1	RAATTY	ref000001	A	343	6.07	226
3360	+	1	RAATTY	ref000001	A	305	4.32	257
3361	-	1	RAATTY	ref000001	A	372	6.13	263
3478	+	1	GAGANNNNGMT	ref000001	A	137	2.89	311
3824	+	1	RAATTY	ref000001	A	367	4.7	266
3825	-	1	RAATTY	ref000001	A	381	7.7	266
3914	+	1	RAATTY	ref000001	A	357	7.33	257
3915	-	1	RAATTY	ref000001	A	328	6.97	270
3947	+	1	RAATTY	ref000001	A	414	8.41	253
3948	-	1	RAATTY	ref000001	A	315	4.62	253
3965	+	1	RAATTY	ref000001	A	389	6.69	273
3966	-	1	RAATTY	ref000001	A	359	5.44	259
4193	+	1	RAATTY	ref000001	A	284	3.59	261
4194	-	1	RAATTY	ref000001	A	404	7.53	287
4274	+	1	GKAAYG	ref000001	A	522	8.4	304
4383	+	1	RAATTY	ref000001	A	339	6.87	267
4384	-	1	RAATTY	ref000001	A	396	5.67	281
4389	+	1	RAATTY	ref000001	A	306	4.5	262
4390	-	1	RAATTY	ref000001	A	407	8.02	275
4490	+	1	RAATTY	ref000001	A	361	7.13	260
4491	-	1	RAATTY	ref000001	A	353	4.95	278
4495	+	1	GAGNNNNNGT	ref000001	A	424	7.58	273
4503	-	1	ACNNNNNCTC	ref000001	A	412	6.63	296
4615	+	1	RAATTY	ref000001	A	396	6.33	294
4616	-	1	RAATTY	ref000001	A	422	5.73	316
4891	+	1	RAATTY	ref000001	A	352	4.57	272
4892	-	1	RAATTY	ref000001	A	371	4.98	306
4953	+	1	RAATTY	ref000001	A	367	5.63	289
4954	-	1	RAATTY	ref000001	A	365	4.3	322
5007	+	1	RAATTY	ref000001	A	389	5.59	304
5008	-	1	RAATTY	ref000001	A	455	6.98	304
5109	+	1	GKAAYG	ref000001	A	502	7.31	351
5258	+	1	ACNNNNNCTC	ref000001	A	436	5.68	310
5266	-	1	GAGNNNNNGT	ref000001	A	465	6.8	316
5273	+	1	ACNNNNNCTC	ref000001	A	401	6.14	271
5281	-	1	GAGNNNNNGT	ref000001	A	385	4.25	332
5375	+	1	RAATTY	ref000001	A	399	5.97	311
5376	-	1	RAATTY	ref000001	A	434	6.35	329
5547	+	1	RAATTY	ref000001	A	417	5.66	296
5548	-	1	RAATTY	ref000001	A	370	5.88	287
5711	+	1	RAATTY	ref000001	A	419	6.51	299
5712	-	1	RAATTY	ref000001	A	359	5.73	282
5729	+	1	RAATTY	ref000001	A	421	6.71	305
5730	-	1	RAATTY	ref000001	A	440	7.35	297
6114	+	1	RAATTY	ref000001	A	410	6.39	293
6115	-	1	RAATTY	ref000001	A	405	6.52	285
6253	+	1	RAATTY	ref000001	A	313	4.7	253
6254	-	1	RAATTY	ref000001	A	264	3.79	254
6290	+	1	RAATTY	ref000001	A	367	7.32	244
6291	-	1	RAATTY	ref000001	A	281	5.07	243
6397	+	1	RAATTY	ref000001	A	338	6.68	224
6398	-	1	RAATTY	ref000001	A	279	5.22	237
6412	+	1	RAATTY	ref000001	A	406	6.79	235
6413	-	1	RAATTY	ref000001	A	285	5.2	231
6543	+	1	RAATTY	ref000001	A	290	6.47	208
6544	-	1	RAATTY	ref000001	A	210	3.06	202
6552	+	1	RAATTY	ref000001	A	284	5.24	202
6553	-	1	RAATTY	ref000001	A	273	4.84	222
6682	+	1	RAATTY	ref000001	A	331	5.08	247
6683	-	1	RAATTY	ref000001	A	286	4.15	245
6703	+	1	GKAAYG	ref000001	A	430	7.05	266
6871	+	1	GKAAYG	ref000001	A	288	7.19	200
6881	+	1	RAATTY	ref000001	A	237	5.94	183
6882	-	1	RAATTY	ref000001	A	273	6.41	188
6944	+	1	RAATTY	ref000001	A	281	5.53	196
6945	-	1	RAATTY	ref000001	A	258	6.58	199
7043	+	1	RAATTY	ref000001	A	281	5.21	218
7044	-	1	RAATTY	ref000001	A	324	5.47	226
7223	+	1	TAAYNNNNNTGC	ref000001	A	326	5.99	233
7230	-	1	GCANNNNNRTTA	ref000001	A	287	7.2	248
7238	+	1	TAAYNNNNNTGC	ref000001	A	330	6.03	247
7245	-	1	GCANNNNNRTTA	ref000001	A	214	3.2	252
7407	+	1	GKAAYG	ref000001	A	385	6.7	248
7450	+	1	RAATTY	ref000001	A	258	6.76	223
7451	-	1	RAATTY	ref000001	A	290	6.05	204
7463	+	1	RAATTY	ref000001	A	293	4.17	206
7464	-	1	RAATTY	ref000001	A	186	2.61	204
7521	+	1	RAATTY	ref000001	A	301	5.99	195
7522	-	1	RAATTY	ref000001	A	243	5.13	169
7649	+	1	RAATTY	ref000001	A	254	4.8	174
7650	-	1	RAATTY	ref000001	A	194	2.86	181
7658	-	1	GKAAYG	ref000001	A	274	7.25	189
7680	+	1	RAATTY	ref000001	A	224	4.51	171
7681	-	1	RAATTY	ref000001	A	257	4.67	186
8018	+	1	GCANNNNNRTTA	ref000001	A	304	3.67	275
8025	-	1	TAAYNNNNNTGC	ref000001	A	253	3.82	232
8115	+	1	RAATTY	ref000001	A	366	5.98	247
8116	-	1	RAATTY	ref000001	A	385	8.41	238
8285	+	1	RAATTY	ref000001	A	434	6.84	290
8286	-	1	RAATTY	ref000001	A	318	4.52	268
8331	+	1	RAATTY	ref000001	A	354	6.34	293
8332	-	1	RAATTY	ref000001	A	375	5.29	286
8363	+	1	RAATTY	ref000001	A	401	6.17	274
8364	-	1	RAATTY	ref000001	A	395	7.93	256
8518	+	1	RAATTY	ref000001	A	344	4.07	307
8519	-	1	RAATTY	ref000001	A	344	6.89	277
8704	+	1	RAATTY	ref000001	A	413	6.96	295
8705	-	1	RAATTY	ref000001	A	427	8.22	309
8750	+	1	GKAAYG	ref000001	A	411	6.77	294
8979	+	1	RAATTY	ref000001	A	259	6.06	219
8980	-	1	RAATTY	ref000001	A	281	6.13	207
8990	+	1	RAATTY	ref000001	A	345	6.38	215
8991	-	1	RAATTY	ref000001	A	276	4.82	191
9049	+	1	RAATTY	ref000001	A	257	4.52	200
9050	-	1	RAATTY	ref000001	A	249	7.65	180
9370	+	1	ACNNNNNCTC	ref000001	A	281	5.26	220
9378	-	1	GAGNNNNNGT	ref000001	A	308	6.64	225
9394	+	1	GAGNNNNNGT	ref000001	A	239	3.63	235
9402	-	1	ACNNNNNCTC	ref000001	A	315	6.42	222
9468	+	1	RAATTY	ref000001	A	270	5.34	195
9469	-	1	RAATTY	ref000001	A	248	4.8	204
9713	+	1	ACNNNNNCTC	ref000001	A	350	4.61	281
9721	-	1	GAGNNNNNGT	ref000001	A	465	8.55	294
9883	+	1	RAATTY	ref000001	A	414	6.79	248
9884	-	1	RAATTY	ref000001	A	269	3.77	237
9898	+	1	RAATTY	ref000001	A	330	5.26	242
9899	-	1	RAATTY	ref000001	A	300	6.84	222
10092	+	1	RAATTY	ref000001	A	332	7.01	216
10093	-	1	RAATTY	ref000001	A	304	5.52	213
10142	+	1	RAATTY	ref000001	A	294	3.86	244
10143	-	1	RAATTY	ref000001	A	266	3.79	243
10213	+	1	ACNNNNNCTC	ref000001	A	331	6.38	229
10221	-	1	GAGNNNNNGT	ref000001	A	302	5.69	220
10242	+	1	RAATTY	ref000001	A	316	6.91	211
10243	-	1	RAATTY	ref000001	A	309	6.37	208
10269	+	1	RAATTY	ref000001	A	253	4.13	215
10270	-	1	RAATTY	ref000001	A	284	5.99	205
10344	+	1	TAAYNNNNNTGC	ref000001	A	416	6.26	295
10351	-	1	GCANNNNNRTTA	ref000001	A	396	6.73	266
10517	+	1	RAATTY	ref000001	A	322	3.84	297
10518	-	1	RAATTY	ref000001	A	397	4.53	302
10672	+	1	RAATTY	ref000001	A	463	7.51	312
10673	-	1	RAATTY	ref000001	A	345	4.04	309
10754	+	1	GAGNNNNNGT	ref000001	A	398	5.22	297
10762	-	1	ACNNNNNCTC	ref000001	A	413	6.84	307
10827	+	1	RAATTY	ref000001	A	321	7.14	241
10828	-	1	RAATTY	ref000001	A	367	6.65	257
10958	+	1	RAATTY	ref000001	A	464	7.25	265
10959	-	1	RAATTY	ref000001	A	422	7.06	267
11162	+	1	RAATTY	ref000001	A	326	5.66	252
11163	-	1	RAATTY	ref000001	A	360	7.46	257
11198	+	1	GKAAYG	ref000001	A	390	6.5	264
11232	+	1	RAATTY	ref000001	A	346	4.31	250
11233	-	1	RAATTY	ref000001	A	376	7.43	231
11303	+	1	RAATTY	ref000001	A	291	4.07	246
11304	-	1	RAATTY	ref000001	A	305	6.19	237
11362	+	1	GAGNNNNNGT	ref000001	A	324	4.47	264
11370	-	1	ACNNNNNCTC	ref000001	A	334	4.81	239
11443	+	1	RAATTY	ref000001	A	377	7.92	240
11444	-	1	RAATTY	ref000001	A	296	5.15	240
11492	+	1	GAGNNNNNGT	ref000001	A	333	7.19	261
11500	-	1	ACNNNNNCTC	ref000001	A	318	6.11	255
11718	+	1	RAATTY	ref000001	A	352	5.76	262
11719	-	1	RAATTY	ref000001	A	393	7	258
11729	+	1	RAATTY	ref000001	A	384	7.04	253
11730	-	1	RAATTY	ref000001	A	359	5.36	254
11819	+	1	RAATTY	ref000001	A	361	8.27	233
11820	-	1	RAATTY	ref000001	A	293	6.59	215
11927	+	1	RAATTY	ref000001	A	340	6.77	242
11928	-	1	RAATTY	ref000001	A	305	5.71	231
12104	+	1	RAATTY	ref000001	A	419	6.6	287
12105	-	1	RAATTY	ref000001	A	412	7.21	288
12228	+	1	RAATTY	ref000001	A	365	5.77	264
12229	-	1	RAATTY	ref000001	A	383	5.36	264
12324	+	1	RAATTY	ref000001	A	352	6.26	240
12325	-	1	RAATTY	ref000001	A	310	7.08	232
12508	+	1	RAATTY	ref000001	A	286	6.05	217
12509	-	1	RAATTY	ref000001	A	272	5.32	234
12600	+	1	RAATTY	ref000001	A	324	4.78	240
12601	-	1	RAATTY	ref000001	A	339	7.31	225
12730	+	1	GAGNNNNNGT	ref000001	A	362	6.85	263
12738	-	1	ACNNNNNCTC	ref000001	A	298	4.3	247
12847	+	1	RAATTY	ref000001	A	443	5.86	316
12848	-	1	RAATTY	ref000001	A	371	3.74	340
12891	+	1	GCANNNNNRTTA	ref000001	A	438	6.03	336
12898	-	1	TAAYNNNNNTGC	ref000001	A	356	3.85	341
13043	+	1	RAATTY	ref000001	A	460	5.08	354
13044	-	1	RAATTY	ref000001	A	487	7.04	346
13108	+	1	RAATTY	ref000001	A	348	3.47	349
13109	-	1	RAATTY	ref000001	A	314	3.37	308
13237	+	1	RAATTY	ref000001	A	339	4.89	290
13238	-	1	RAATTY	ref000001	A	383	5.17	300
13302	+	1	RAATTY	ref000001	A	315	3.65	276
13303	-	1	RAATTY	ref000001	A	404	5.11	275
13488	+	1	RAATTY	ref000001	A	355	6.4	271
13489	-	1	RAATTY	ref000001	A	355	4.79	311
13552	+	1	RAATTY	ref000001	A	390	6.34	286
13553	-	1	RAATTY	ref000001	A	401	4.32	320
13578	+	1	RAATTY	ref000001	A	365	4.9	297
13579	-	1	RAATTY	ref000001	A	381	3.98	333
13728	+	1	RAATTY	ref000001	A	394	5.24	281
13729	-	1	RAATTY	ref000001	A	243	3.23	287
13764	+	1	GKAAYG	ref000001	A	486	7.43	324
14052	+	1	RAATTY	ref000001	A	370	6.44	273
14053	-	1	RAATTY	ref000001	A	423	8.34	270
14181	+	1	RAATTY	ref000001	A	248	3.01	266
14182	-	1	RAATTY	ref000001	A	400	6.24	267
14259	+	1	GKAAYG	ref000001	A	343	5.42	270
14275	+	1	RAATTY	ref000001	A	277	3.67	261
14276	-	1	RAATTY	ref000001	A	317	5.24	247
14322	+	1	RAATTY	ref000001	A	364	6.29	265
14323	-	1	RAATTY	ref000001	A	365	5.39	279
14484	+	1	RAATTY	ref000001	A	319	3.61	313
14485	-	1	RAATTY	ref000001	A	460	6.09	329
14615	-	1	GKAAYG	ref000001	A	568	7.32	371
14627	+	1	GKAAYG	ref000001	A	454	5.77	349
14697	+	1	RAATTY	ref000001	A	193	2.43	329
14698	-	1	RAATTY	ref000001	A	423	6.63	320
14816	+	1	RAATTY	ref000001	A	378	5.98	277
14817	-	1	RAATTY	ref000001	A	426	6.75	284
14912	+	1	RAATTY	ref000001	A	317	4.15	255
14913	-	1	RAATTY	ref000001	A	352	4.97	269
15051	+	1	RAATTY	ref000001	A	402	6.1	270
15052	-	1	RAATTY	ref000001	A	332	4.84	266
15108	+	1	RAATTY	ref000001	A	312	5.62	214
15109	-	1	RAATTY	ref000001	A	302	6.07	231
15189	+	1	RAATTY	ref000001	A	316	5.96	229
15190	-	1	RAATTY	ref000001	A	368	5.7	233
15501	+	1	RAATTY	ref000001	A	252	3.84	226
15502	-	1	RAATTY	ref000001	A	317	5.19	217
15586	+	1	RAATTY	ref000001	A	285	6.05	222
15587	-	1	RAATTY	ref000001	A	323	7.2	234
15593	+	1	RAATTY	ref000001	A	328	6.36	222
15594	-	1	RAATTY	ref000001	A	325	6.81	227
15671	+	1	RAATTY	ref000001	A	293	6.58	177
15672	-	1	RAATTY	ref000001	A	324	5.19	192
15716	+	1	RAATTY	ref000001	A	239	4.19	185
15717	-	1	RAATTY	ref000001	A	291	5.14	197
15830	+	1	RAATTY	ref000001	A	352	4.98	229
15831	-	1	RAATTY	ref000001	A	271	6.24	225
15881	+	1	RAATTY	ref000001	A	317	6.57	230
15882	-	1	RAATTY	ref000001	A	326	5.49	240
15888	+	1	RAATTY	ref000001	A	326	6.45	224
15889	-	1	RAATTY	ref000001	A	315	6.09	223
15900	+	1	RAATTY	ref000001	A	354	6.27	245
15901	-	1	RAATTY	ref000001	A	191	2.55	239
15910	+	1	GAGNNNNNGT	ref000001	A	355	9.14	246
15918	-	1	ACNNNNNCTC	ref000001	A	341	5.96	231
15942	+	1	RAATTY	ref000001	A	247	3.36	245
15943	-	1	RAATTY	ref000001	A	313	6.87	233
15973	+	1	RAATTY	ref000001	A	320	4.64	241
15974	-	1	RAATTY	ref000001	A	264	4.43	231
16216	+	1	RAATTY	ref000001	A	426	7.37	273
16217	-	1	RAATTY	ref000001	A	354	6.3	251
16369	+	1	RAATTY	ref000001	A	256	3.55	225
16370	-	1	RAATTY	ref000001	A	294	4.71	220
16380	+	1	RAATTY	ref000001	A	313	6.85	229
16381	-	1	RAATTY	ref000001	A	371	5.62	230
16420	+	1	RAATTY	ref000001	A	290	6.33	221
16421	-	1	RAATTY	ref000001	A	370	8.55	224
16539	+	1	RAATTY	ref000001	A	301	6.31	218
16540	-	1	RAATTY	ref000001	A	327	6.73	242
16746	+	1	RAATTY	ref000001	A	273	5.53	201
16747	-	1	RAATTY	ref000001	A	320	5.53	218
16767	+	1	RAATTY	ref000001	A	304	7.03	193
16768	-	1	RAATTY	ref000001	A	362	5.6	237
16890	+	1	RAATTY	ref000001	A	319	6.88	245
16891	-	1	RAATTY	ref000001	A	394	6.62	261
17017	+	1	RAATTY	ref000001	A	345	7.63	217
17018	-	1	RAATTY	ref000001	A	290	7.28	220
17127	+	1	RAATTY	ref000001	A	367	7.91	239
17128	-	1	RAATTY	ref000001	A	337	5.05	263
17272	+	1	RAATTY	ref000001	A	371	3.94	337
17273	-	1	RAATTY	ref000001	A	365	4.3	318
17503	+	1	RAATTY	ref000001	A	541	7.24	344
17504	-	1	RAATTY	ref000001	A	469	5.22	354
17858	+	1	RAATTY	ref000001	A	403	5.15	320
17859	-	1	RAATTY	ref000001	A	539	6.89	347
18093	+	1	RAATTY	ref000001	A	430	5.92	296
18094	-	1	RAATTY	ref000001	A	484	7.73	320
18145	+	1	GKAAYG	ref000001	A	373	4.46	341
18158	+	1	RAATTY	ref000001	A	460	5.53	332
18159	-	1	RAATTY	ref000001	A	457	5.78	338
18301	+	1	RAATTY	ref000001	A	468	6.31	319
18302	-	1	RAATTY	ref000001	A	452	7.65	315
18335	+	1	GKAAYG	ref000001	A	404	5.22	321
18440	+	1	RAATTY	ref000001	A	318	3.92	271
18441	-	1	RAATTY	ref000001	A	335	6.28	272
18550	+	1	RAATTY	ref000001	A	354	5.77	248
18551	-	1	RAATTY	ref000001	A	377	6.48	265
18596	-	1	GKAAYG	ref000001	A	459	6.87	277
18713	+	1	RAATTY	ref000001	A	348	6.54	265
18714	-	1	RAATTY	ref000001	A	406	5.55	271
18768	+	1	RAATTY	ref000001	A	342	5.53	244
18769	-	1	RAATTY	ref000001	A	359	6.11	251
19140	+	1	RAATTY	ref000001	A	388	6.52	307
19141	-	1	RAATTY	ref000001	A	410	6.72	305
19236	+	1	GKAAYG	ref000001	A	423	6.45	320
19336	+	1	RAATTY	ref000001	A	332	7.13	238
19337	-	1	RAATTY	ref000001	A	368	6.95	257
19363	+	1	RAATTY	ref000001	A	426	7.2	270
19364	-	1	RAATTY	ref000001	A	449	6.55	257
19609	+	1	RAATTY	ref000001	A	306	5.79	219
19610	-	1	RAATTY	ref000001	A	327	5.82	244
19699	+	1	ACNNNNNCTC	ref000001	A	339	5.79	252
19707	-	1	GAGNNNNNGT	ref000001	A	369	6.86	260
19807	+	1	RAATTY	ref000001	A	250	6.17	207
19808	-	1	RAATTY	ref000001	A	262	5.97	216
19813	+	1	RAATTY	ref000001	A	189	2.88	204
19814	-	1	RAATTY	ref000001	A	297	6.72	219
19871	+	1	RAATTY	ref000001	A	277	6.15	207
19872	-	1	RAATTY	ref000001	A	239	4.45	190
19901	+	1	RAATTY	ref000001	A	323	6.46	236
19902	-	1	RAATTY	ref000001	A	313	6.57	227
19912	+	1	RAATTY	ref000001	A	240	4.77	195
19913	-	1	RAATTY	ref000001	A	282	4.08	214
19956	-	1	GKAAYG	ref000001	A	333	4.73	225
20076	+	1	RAATTY	ref000001	A	348	4.35	264
20077	-	1	RAATTY	ref000001	A	314	4.89	264
20167	+	1	RAATTY	ref000001	A	417	7.28	301
20168	-	1	RAATTY	ref000001	A	440	6.41	293
20249	+	1	RAATTY	ref000001	A	420	6.51	293
20250	-	1	RAATTY	ref000001	A	375	7.37	281
20673	+	1	RAATTY	ref000001	A	280	5.07	249
20674	-	1	RAATTY	ref000001	A	335	5.58	246
20728	+	1	GCANNNNNRTTA	ref000001	A	328	4.9	255
20735	-	1	TAAYNNNNNTGC,GKAAYG	ref000001	A	339	4.13	237
20769	+	1	RAATTY	ref000001	A	287	4.59	234
20770	-	1	RAATTY	ref000001	A	287	4.11	243
20912	+	1	RAATTY	ref000001	A	358	5.83	255
20913	-	1	RAATTY	ref000001	A	404	5.89	264
20982	+	1	RAATTY	ref000001	A	336	4.51	283
20983	-	1	RAATTY	ref000001	A	274	3.78	246
21013	+	1	RAATTY	ref000001	A	300	4.89	261
21014	-	1	RAATTY	ref000001	A	333	6.46	249
21035	-	1	GKAAYG	ref000001	A	377	5.31	266
21115	+	1	RAATTY	ref000001	A	296	6.51	210
21116	-	1	RAATTY	ref000001	A	263	5.03	196
21145	+	1	RAATTY	ref000001	A	297	6.29	216
21146	-	1	RAATTY	ref000001	A	353	6.83	205
21309	+	1	RAATTY	ref000001	A	273	5.18	227
21310	-	1	RAATTY	ref000001	A	288	5.88	218
21471	+	1	RAATTY	ref000001	A	292	5.5	213
21472	-	1	RAATTY	ref000001	A	293	5.17	207
21599	+	1	RAATTY	ref000001	A	385	5.12	241
21600	-	1	RAATTY	ref000001	A	370	6.93	238
21625	+	1	RAATTY	ref000001	A	399	7.15	251
21626	-	1	RAATTY	ref000001	A	311	5.51	233
22035	+	1	RAATTY	ref000001	A	393	5.39	247
22036	-	1	RAATTY	ref000001	A	359	5.57	251
22117	+	1	RAATTY	ref000001	A	338	5.97	248
22118	-	1	RAATTY	ref000001	A	280	3.76	257
22246	+	1	RAATTY	ref000001	A	467	8.06	251
22247	-	1	RAATTY	ref000001	A	307	5.65	240
22303	+	1	RAATTY	ref000001	A	357	5.03	276
22304	-	1	RAATTY	ref000001	A	349	5.97	247
22311	-	1	GKAAYG	ref000001	A	388	6.56	264
22414	+	1	RAATTY	ref000001	A	308	3.6	280
22415	-	1	RAATTY	ref000001	A	289	4.04	262
22549	+	1	RAATTY	ref000001	A	355	6.65	284
22550	-	1	RAATTY	ref000001	A	294	3.28	308
22592	+	1	RAATTY	ref000001	A	315	3.74	313
22593	-	1	RAATTY	ref000001	A	434	7.72	317
22669	+	1	RAATTY	ref000001	A	546	6.03	380
22670	-	1	RAATTY	ref000001	A	557	6.67	369
22764	-	1	GKAAYG	ref000001	A	568	5.92	388
22921	+	1	RAATTY	ref000001	A	387	5.39	308
22922	-	1	RAATTY	ref000001	A	406	6.28	305
22975	+	1	RAATTY	ref000001	A	370	6.38	273
22976	-	1	RAATTY	ref000001	A	318	4.74	259
23093	-	1	GAGANNNNGMT	ref000001	A	8	1.135	281
23209	-	1	GKAAYG	ref000001	A	384	7.26	271
23291	+	1	RAATTY	ref000001	A	347	6.03	260
23292	-	1	RAATTY	ref000001	A	255	4.87	252
23354	+	1	RAATTY	ref000001	A	335	6.29	272
23355	-	1	RAATTY	ref000001	A	315	4.63	260
23469	-	1	GKAAYG	ref000001	A	388	6.3	256
23488	+	1	RAATTY	ref000001	A	318	5.65	250
23489	-	1	RAATTY	ref000001	A	337	6.89	235
23620	+	1	RAATTY	ref000001	A	358	5.16	234
23621	-	1	RAATTY	ref000001	A	333	5.45	234
23632	+	1	RAATTY	ref000001	A	343	5.71	253
23633	-	1	RAATTY	ref000001	A	303	5.43	257
23761	+	1	RAATTY	ref000001	A	325	4.59	265
23762	-	1	RAATTY	ref000001	A	397	6.64	247
23767	+	1	GCANNNNNRTTA	ref000001	A	397	5.73	284
23774	-	1	TAAYNNNNNTGC	ref000001	A	327	5.27	257
23884	+	1	RAATTY	ref000001	A	197	2.56	230
23885	-	1	RAATTY	ref000001	A	303	4.64	238
24124	+	1	GCANNNNNRTTA	ref000001	A	405	5.74	336
24131	-	1	TAAYNNNNNTGC	ref000001	A	273	3.27	282
24253	+	1	RAATTY	ref000001	A	183	2.63	231
24254	-	1	RAATTY	ref000001	A	304	5.48	213
24337	+	1	RAATTY	ref000001	A	264	4.15	218
24338	-	1	RAATTY	ref000001	A	285	5.18	222
24395	+	1	RAATTY	ref000001	A	294	5.06	223
24396	-	1	RAATTY	ref000001	A	316	5.47	217
24449	+	1	GAGNNNNNGT	ref000001	A	378	7.2	238
24457	-	1	ACNNNNNCTC	ref000001	A	291	5.42	244
24460	+	1	RAATTY	ref000001	A	311	7.1	231
24461	-	1	RAATTY	ref000001	A	255	4.22	218
24729	+	1	RAATTY	ref000001	A	352	6.23	249
24730	-	1	RAATTY	ref000001	A	367	5.94	259
24842	+	1	RAATTY	ref000001	A	376	6.95	252
24843	-	1	RAATTY	ref000001	A	315	3.89	259
24886	+	1	RAATTY	ref000001	A	376	6.14	264
24887	-	1	RAATTY	ref000001	A	250	3.56	247
25084	+	1	RAATTY	ref000001	A	316	3.51	307
25085	-	1	RAATTY	ref000001	A	414	7.53	304
25099	+	1	RAATTY	ref000001	A	493	6.5	332
25100	-	1	RAATTY	ref000001	A	422	4.72	316
25145	+	1	RAATTY	ref000001	A	378	5.03	272
25146	-	1	RAATTY	ref000001	A	409	5.83	288
25289	+	1	RAATTY	ref000001	A	316	3.64	315
25290	-	1	RAATTY	ref000001	A	487	6.98	298
25410	+	1	RAATTY	ref000001	A	459	5.51	294
25411	-	1	RAATTY	ref000001	A	305	3.68	291
25507	+	1	RAATTY	ref000001	A	397	6.18	254
25508	-	1	RAATTY	ref000001	A	337	4.12	261
25841	+	1	RAATTY	ref000001	A	460	6.46	313
25842	-	1	RAATTY	ref000001	A	435	6.83	322
25867	+	1	RAATTY	ref000001	A	492	6.61	314
25868	-	1	RAATTY	ref000001	A	474	7.56	326
26046	-	1	GKAAYG	ref000001	A	378	7.11	285
26134	+	1	RAATTY	ref000001	A	352	6.77	272
26135	-	1	RAATTY	ref000001	A	395	6.11	302
26267	+	1	RAATTY	ref000001	A	401	5.94	278
26268	-	1	RAATTY	ref000001	A	361	4.02	292
26353	+	1	RAATTY	ref000001	A	398	5.77	266
26354	-	1	RAATTY	ref000001	A	321	3.66	274
26453	+	1	RAATTY	ref000001	A	444	6.75	294
26454	-	1	RAATTY	ref000001	A	370	5.32	282
26472	+	1	ACNNNNNCTC	ref000001	A	424	4.96	314
26480	-	1	GAGNNNNNGT	ref000001	A	389	5.56	324
26688	+	1	RAATTY	ref000001	A	332	5.09	245
26689	-	1	RAATTY	ref000001	A	380	5.11	261
26790	+	1	RAATTY	ref000001	A	338	4.6	244
26791	-	1	RAATTY	ref000001	A	355	6.48	243
26995	+	1	RAATTY	ref000001	A	299	5.56	234
26996	-	1	RAATTY	ref000001	A	340	6.56	228
27010	+	1	RAATTY	ref000001	A	282	4.64	238
27011	-	1	RAATTY	ref000001	A	300	5.42	241
27108	+	1	RAATTY	ref000001	A	359	5.11	264
27109	-	1	RAATTY	ref000001	A	363	5.26	269
27154	+	1	RAATTY	ref000001	A	265	3.99	248
27155	-	1	RAATTY	ref000001	A	378	6.07	250
27175	+	1	RAATTY	ref000001	A	311	4.76	254
27176	-	1	RAATTY	ref000001	A	292	3.78	272
27236	+	1	RAATTY	ref000001	A	332	4.61	258
27237	-	1	RAATTY	ref000001	A	427	6.24	280
27283	+	1	RAATTY	ref000001	A	351	5.44	238
27284	-	1	RAATTY	ref000001	A	355	5.07	242
27358	+	1	RAATTY	ref000001	A	332	5.68	245
27359	-	1	RAATTY	ref000001	A	328	7.19	243
27424	+	1	RAATTY	ref000001	A	353	5.8	260
27425	-	1	RAATTY	ref000001	A	346	5.65	278
27459	+	1	RAATTY	ref000001	A	371	7.46	267
27460	-	1	RAATTY	ref000001	A	411	8.06	260
27479	+	1	RAATTY	ref000001	A	398	7.01	265
27480	-	1	RAATTY	ref000001	A	403	6.35	262
27715	+	1	RAATTY	ref000001	A	369	7.56	260
27716	-	1	RAATTY	ref000001	A	371	6.63	261
27722	+	1	RAATTY	ref000001	A	348	5.5	256
27723	-	1	RAATTY	ref000001	A	348	6.99	283
27754	+	1	RAATTY	ref000001	A	382	5.94	247
27755	-	1	RAATTY	ref000001	A	330	6.47	247
27795	+	1	RAATTY	ref000001	A	216	2.61	254
27796	-	1	RAATTY	ref000001	A	290	5.62	248
27819	+	1	RAATTY	ref000001	A	326	5.95	248
27820	-	1	RAATTY	ref000001	A	365	5.83	256
27952	+	1	GAGNNNNNGT	ref000001	A	483	9.71	313
27960	-	1	ACNNNNNCTC	ref000001	A	364	5.55	312
27994	+	1	RAATTY	ref000001	A	384	5.34	307
27995	-	1	RAATTY	ref000001	A	376	5.33	307
28150	+	1	RAATTY	ref000001	A	388	6.68	256
28151	-	1	RAATTY	ref000001	A	411	8	259
28174	+	1	RAATTY	ref000001	A	321	4.4	258
28175	-	1	RAATTY	ref000001	A	391	6.65	277
28207	+	1	GAGNNNNNGT	ref000001	A	360	5.08	282
28215	-	1	ACNNNNNCTC	ref000001	A	396	6.63	274
28239	+	1	RAATTY	ref000001	A	392	6.57	277
28240	-	1	RAATTY	ref000001	A	408	7.65	255
28489	+	1	ACNNNNNCTC	ref000001	A	376	5.83	267
28497	-	1	GAGNNNNNGT	ref000001	A	373	5.87	283
28523	+	1	RAATTY	ref000001	A	365	5.89	249
28524	-	1	RAATTY	ref000001	A	326	4.84	256
28540	+	1	RAATTY	ref000001	A	327	5.37	250
28541	-	1	RAATTY	ref000001	A	352	7.54	257
28808	+	1	RAATTY	ref000001	A	335	3.93	258
28809	-	1	RAATTY	ref000001	A	374	5.49	240
28862	+	1	RAATTY	ref000001	A	313	7.09	229
28863	-	1	RAATTY	ref000001	A	342	5.81	226
28938	+	1	RAATTY	ref000001	A	345	7.47	233
28939	-	1	RAATTY	ref000001	A	330	4.35	236
28960	+	1	RAATTY	ref000001	A	372	8.72	249
28961	-	1	RAATTY	ref000001	A	327	6.69	242
28983	+	1	RAATTY	ref000001	A	368	6.76	258
28984	-	1	RAATTY	ref000001	A	327	5.5	250
29367	+	1	RAATTY	ref000001	A	409	6.02	313
29368	-	1	RAATTY	ref000001	A	368	4.66	333
29412	+	1	RAATTY	ref000001	A	437	6.74	319
29413	-	1	RAATTY	ref000001	A	460	6.69	343
29823	+	1	RAATTY	ref000001	A	410	6.23	298
29824	-	1	RAATTY	ref000001	A	360	4.78	294
29870	+	1	RAATTY	ref000001	A	460	7.16	292
29871	-	1	RAATTY	ref000001	A	364	5	287
29885	+	1	RAATTY	ref000001	A	448	7.01	282
29886	-	1	RAATTY	ref000001	A	345	5.05	292
30056	+	1	RAATTY	ref000001	A	439	6.73	316
30057	-	1	RAATTY	ref000001	A	386	5.48	312
30253	+	1	RAATTY	ref000001	A	261	4.08	235
30254	-	1	RAATTY	ref000001	A	261	3.59	236
30280	+	1	RAATTY	ref000001	A	340	6.04	233
30281	-	1	RAATTY	ref000001	A	276	4.43	230
30301	+	1	RAATTY	ref000001	A	332	6.08	220
30302	-	1	RAATTY	ref000001	A	342	5.41	232
30442	+	1	RAATTY	ref000001	A	291	5.51	204
30443	-	1	RAATTY	ref000001	A	330	6.26	220
30660	+	1	RAATTY	ref000001	A	334	6.47	266
30661	-	1	RAATTY	ref000001	A	355	4.62	305
30849	-	1	GKAAYG	ref000001	A	391	6.24	275
30890	+	1	RAATTY	ref000001	A	360	7.64	246
30891	-	1	RAATTY	ref000001	A	300	5.04	239
30993	+	1	RAATTY	ref000001	A	384	5.5	276
30994	-	1	RAATTY	ref000001	A	393	7.05	279
31007	+	1	RAATTY	ref000001	A	374	5.39	280
31008	-	1	RAATTY	ref000001	A	441	6.52	269
31314	+	1	RAATTY	ref000001	A	326	4.19	264
31315	-	1	RAATTY	ref000001	A	413	6.68	270
31347	+	1	RAATTY	ref000001	A	374	6.81	267
31348	-	1	RAATTY	ref000001	A	336	4.21	273
31497	+	1	RAATTY	ref000001	A	391	7.21	278
31498	-	1	RAATTY	ref000001	A	359	6.85	275
31651	+	1	GAGNNNNNGT	ref000001	A	438	6.8	309
31659	-	1	ACNNNNNCTC	ref000001	A	370	5.5	291
31676	+	1	GAGNNNNNGT	ref000001	A	410	6.36	313
31684	-	1	ACNNNNNCTC	ref000001	A	378	5.21	283
31782	+	1	RAATTY	ref000001	A	319	6.23	257
31783	-	1	RAATTY	ref000001	A	392	7.59	251
31815	+	1	RAATTY	ref000001	A	360	6.12	262
31816	-	1	RAATTY	ref000001	A	400	6.06	270
31871	+	1	RAATTY	ref000001	A	339	5.62	267
31872	-	1	RAATTY	ref000001	A	367	5.28	291
31976	+	1	RAATTY	ref000001	A	318	4.19	256
31977	-	1	RAATTY	ref000001	A	404	6.45	276
32147	+	1	RAATTY	ref000001	A	316	5.05	220
32148	-	1	RAATTY	ref000001	A	236	3.58	227
32464	+	1	GCANNNNNRTTA	ref000001	A	407	5.4	290
32471	-	1	TAAYNNNNNTGC	ref000001	A	365	6.11	289
32532	+	1	RAATTY	ref000001	A	332	5.58	268
32533	-	1	RAATTY	ref000001	A	378	5.73	261
32897	+	1	RAATTY	ref000001	A	346	5.29	275
32898	-	1	RAATTY	ref000001	A	311	4.29	275
32972	+	1	TAAYNNNNNTGC,GKAAYG	ref000001	A	347	6.38	258
32979	-	1	GCANNNNNRTTA	ref000001	A	364	5.61	261
33020	+	1	RAATTY	ref000001	A	274	4.34	245
33021	-	1	RAATTY	ref000001	A	325	4.91	232
33029	+	1	RAATTY	ref000001	A	275	4.24	244
33030	-	1	RAATTY	ref000001	A	318	6.6	241
33200	+	1	TAAYNNNNNTGC	ref000001	A	414	6.22	262
33207	-	1	GCANNNNNRTTA	ref000001	A	355	6.19	244
33328	+	1	RAATTY	ref000001	A	342	5.55	258
33329	-	1	RAATTY	ref000001	A	354	5.23	255
33677	+	1	RAATTY	ref000001	A	410	5.68	306
33678	-	1	RAATTY	ref000001	A	254	2.96	293
33720	+	1	RAATTY	ref000001	A	296	3.79	282
33721	-	1	RAATTY	ref000001	A	320	4.66	281
33768	+	1	RAATTY	ref000001	A	344	5.91	284
33769	-	1	RAATTY	ref000001	A	300	5.01	263
33879	+	1	RAATTY	ref000001	A	412	6.95	308
33880	-	1	RAATTY	ref000001	A	429	5.78	285
33919	-	1	GKAAYG	ref000001	A	431	8.12	281
33971	+	1	RAATTY	ref000001	A	393	7.31	273
33972	-	1	RAATTY	ref000001	A	378	6.14	269
34072	+	1	RAATTY	ref000001	A	343	4.55	293
34073	-	1	RAATTY	ref000001	A	439	7.24	296
34127	+	1	RAATTY	ref000001	A	348	5.22	297
34128	-	1	RAATTY	ref000001	A	475	7.02	301
34319	+	1	RAATTY	ref000001	A	396	6.17	282
34320	-	1	RAATTY	ref000001	A	450	6.43	317
34476	+	1	RAATTY	ref000001	A	393	5.34	288
34477	-	1	RAATTY	ref000001	A	487	6.57	298
34933	+	1	GCANNNNNRTTA	ref000001	A	397	8.34	254
34940	-	1	TAAYNNNNNTGC	ref000001	A	320	4.45	226
34985	+	1	GCANNNNNRTTA	ref000001	A	311	3.84	259
34992	-	1	TAAYNNNNNTGC	ref000001	A	261	3.61	234
35123	+	1	RAATTY	ref000001	A	320	5.87	229
35124	-	1	RAATTY	ref000001	A	332	5.63	233
35171	+	1	RAATTY	ref000001	A	286	5.73	217
35172	-	1	RAATTY	ref000001	A	331	6.55	220
35187	+	1	RAATTY	ref000001	A	290	6.74	209
35188	-	1	RAATTY	ref000001	A	282	5.25	219
35246	+	1	GCANNNNNRTTA	ref000001	A	318	5.5	214
35253	-	1	TAAYNNNNNTGC	ref000001	A	263	5.33	191
35426	+	1	RAATTY	ref000001	A	334	6.05	223
35427	-	1	RAATTY	ref000001	A	234	5.45	185
35504	+	1	RAATTY	ref000001	A	344	5.72	207
35505	-	1	RAATTY	ref000001	A	247	6.55	199
35519	+	1	RAATTY	ref000001	A	317	5.14	211
35520	-	1	RAATTY	ref000001	A	243	4.2	203
35551	+	1	RAATTY	ref000001	A	283	4.72	213
35552	-	1	RAATTY	ref000001	A	308	5.84	203
35586	+	1	RAATTY	ref000001	A	292	5.72	214
35587	-	1	RAATTY	ref000001	A	182	2.84	215
35596	+	1	RAATTY	ref000001	A	280	3.99	214
35597	-	1	RAATTY	ref000001	A	262	4.65	214
35641	+	1	RAATTY	ref000001	A	273	4.22	210
35642	-	1	RAATTY	ref000001	A	313	5.26	197
35669	+	1	RAATTY	ref000001	A	249	4.88	195
35670	-	1	RAATTY	ref000001	A	286	5.56	193
35935	+	1	RAATTY	ref000001	A	244	3.03	268
35936	-	1	RAATTY	ref000001	A	382	8.23	273
36033	+	1	RAATTY	ref000001	A	393	7.57	249
36034	-	1	RAATTY	ref000001	A	356	5.36	286
36218	+	1	RAATTY	ref000001	A	313	4.77	263
36219	-	1	RAATTY	ref000001	A	330	6.61	241
36255	+	1	RAATTY	ref000001	A	433	7.22	272
36256	-	1	RAATTY	ref000001	A	300	3.72	275
36319	+	1	RAATTY	ref000001	A	495	5.28	367
36320	-	1	RAATTY	ref000001	A	303	3.06	355
36492	+	1	RAATTY	ref000001	A	400	5.83	301
36493	-	1	RAATTY	ref000001	A	426	6.63	296
36500	+	1	GAGNNNNNGT	ref000001	A	463	11.51	299
36508	-	1	ACNNNNNCTC	ref000001	A	407	5.62	297
36569	+	1	RAATTY	ref000001	A	275	3.98	264
36570	-	1	RAATTY	ref000001	A	351	4.69	246
36719	+	1	RAATTY	ref000001	A	346	6.62	263
36720	-	1	RAATTY	ref000001	A	303	4.21	285
36803	+	1	RAATTY	ref000001	A	405	4.63	286
36804	-	1	RAATTY	ref000001	A	211	2.72	275
37012	+	1	TAAYNNNNNTGC	ref000001	A	314	3.64	293
37019	-	1	GCANNNNNRTTA	ref000001	A	335	6.27	289
37111	+	1	RAATTY	ref000001	A	414	6.17	262
37112	-	1	RAATTY	ref000001	A	414	6.1	266
37174	+	1	RAATTY	ref000001	A	371	7	242
37175	-	1	RAATTY	ref000001	A	365	5.64	248
37218	+	1	RAATTY	ref000001	A	332	6.5	224
37219	-	1	RAATTY	ref000001	A	307	6.91	231
37232	+	1	RAATTY	ref000001	A	283	5.5	217
37233	-	1	RAATTY	ref000001	A	344	5.51	221
37251	+	1	RAATTY	ref000001	A	315	6.12	221
37252	-	1	RAATTY	ref000001	A	265	4.3	224
37299	+	1	RAATTY	ref000001	A	352	7.05	215
37300	-	1	RAATTY	ref000001	A	310	6.33	228
37523	+	1	RAATTY	ref000001	A	340	4.41	286
37524	-	1	RAATTY	ref000001	A	355	4.18	288
37533	+	1	GKAAYG	ref000001	A	410	5.71	303
37574	+	1	RAATTY	ref000001	A	417	5.06	277
37575	-	1	RAATTY	ref000001	A	299	3.84	266
37712	+	1	GKAAYG	ref000001	A	422	5.61	287
37874	+	1	RAATTY	ref000001	A	280	5.83	252
37875	-	1	RAATTY	ref000001	A	302	4.69	240
37983	+	1	RAATTY	ref000001	A	321	5.77	223
37984	-	1	RAATTY	ref000001	A	305	6.65	215
38080	+	1	GCANNNNNRTTA	ref000001	A	376	6.77	251
38087	-	1	TAAYNNNNNTGC	ref000001	A	327	5.52	237
38144	+	1	RAATTY	ref000001	A	315	6.55	224
38145	-	1	RAATTY	ref000001	A	359	5.57	240
38158	+	1	GAGNNNNNGT	ref000001	A	317	5.35	255
38166	-	1	ACNNNNNCTC	ref000001	A	449	7.2	276
38636	+	1	RAATTY	ref000001	A	399	6.24	250
38637	-	1	RAATTY	ref000001	A	420	5.81	277
38664	+	1	RAATTY	ref000001	A	302	5.78	238
38665	-	1	RAATTY	ref000001	A	354	6.09	244
39258	+	1	GAGANNNNGMT	ref000001	A	7	1.477	12
39511	+	1	GKAAYG	ref000001	A	12	5.155	3
40607	-	1	GKAAYG	ref000001	A	5	1.405	4
41173	-	1	TAAYNNNNNTGC	ref000001	A	13	2.182	16
41710	-	1	GKAAYG	ref000001	A	12	4.416	5
41785	-	1	ACNNNNNCTC	ref000001	A	10	2.902	3
42168	-	1	GCANNNNNRTTA	ref000001	A	8	3	3
42180	-	1	ACNNNNNCTC	ref000001	A	16	4.749	4
42967	-	1	TAAYNNNNNTGC	ref000001	A	10	2.205	6
44416	+	1	GKAAYG	ref000001	A	27	8.53	14
44710	+	1	RAATTY	ref000001	A	228	4.74	146
44711	-	1	RAATTY	ref000001	A	254	5.95	168
44923	+	1	RAATTY	ref000001	A	403	3.96	340
44924	-	1	RAATTY	ref000001	A	466	5.83	348
44950	+	1	RAATTY	ref000001	A	435	6.74	320
44951	-	1	RAATTY	ref000001	A	496	6.36	334
44974	+	1	RAATTY	ref000001	A	326	3.96	306
44975	-	1	RAATTY	ref000001	A	363	5.81	318
45007	+	1	RAATTY	ref000001	A	419	6.76	299
45008	-	1	RAATTY	ref000001	A	351	4.32	299
45094	+	1	RAATTY	ref000001	A	165	2.3	260
45095	-	1	RAATTY	ref000001	A	308	5.38	236
45141	+	1	RAATTY	ref000001	A	323	6.32	215
45142	-	1	RAATTY	ref000001	A	278	4.67	209
45193	+	1	RAATTY	ref000001	A	295	6.38	211
45194	-	1	RAATTY	ref000001	A	275	5.48	199
45201	+	1	RAATTY	ref000001	A	299	7.51	203
45202	-	1	RAATTY	ref000001	A	260	5.83	192
45317	+	1	RAATTY	ref000001	A	230	4.62	188
45318	-	1	RAATTY	ref000001	A	264	5.04	183
45468	+	1	RAATTY	ref000001	A	341	6.81	240
45469	-	1	RAATTY	ref000001	A	219	3.23	218
45486	+	1	RAATTY	ref000001	A	307	5.67	230
45487	-	1	RAATTY	ref000001	A	276	4.73	228
45556	+	1	GKAAYG	ref000001	A	337	4.68	267
45610	+	1	RAATTY	ref000001	A	223	2.94	237
45611	-	1	RAATTY	ref000001	A	321	5.29	240
45700	+	1	GAGNNNNNGT	ref000001	A	308	4.15	292
45708	-	1	ACNNNNNCTC	ref000001	A	335	3.61	294
45715	+	1	RAATTY	ref000001	A	274	3.53	280
45716	-	1	RAATTY	ref000001	A	374	6	271
45747	+	1	RAATTY	ref000001	A	323	5.35	243
45748	-	1	RAATTY	ref000001	A	343	5.76	251
45804	+	1	RAATTY	ref000001	A	230	4.04	223
45805	-	1	RAATTY	ref000001	A	234	3.96	213
45886	+	1	RAATTY	ref000001	A	288	5	223
45887	-	1	RAATTY	ref000001	A	271	5.07	201
46082	+	1	RAATTY	ref000001	A	301	5.76	222
46083	-	1	RAATTY	ref000001	A	298	5.54	229
46266	+	1	RAATTY	ref000001	A	310	6.17	227
46267	-	1	RAATTY	ref000001	A	332	6.44	229
46289	+	1	RAATTY	ref000001	A	315	6.18	215
46290	-	1	RAATTY	ref000001	A	286	6.36	218
46356	+	1	RAATTY	ref000001	A	276	4.45	204
46357	-	1	RAATTY	ref000001	A	232	3.77	184
46367	+	1	RAATTY	ref000001	A	303	4.93	204
46368	-	1	RAATTY	ref000001	A	257	6.15	183
46385	+	1	RAATTY	ref000001	A	238	4.53	199
46386	-	1	RAATTY	ref000001	A	240	5.19	185
46498	+	1	RAATTY	ref000001	A	344	5.73	232
46499	-	1	RAATTY	ref000001	A	330	4.34	220
46614	+	1	RAATTY	ref000001	A	415	6.57	280
46615	-	1	RAATTY	ref000001	A	357	6.35	252
46728	+	1	RAATTY	ref000001	A	356	6.48	257
46729	-	1	RAATTY	ref000001	A	375	6.37	264
46738	+	1	RAATTY	ref000001	A	306	4.88	266
46739	-	1	RAATTY	ref000001	A	334	5.65	265
46761	+	1	RAATTY	ref000001	A	378	6.64	275
46762	-	1	RAATTY	ref000001	A	333	3.88	271
46828	+	1	RAATTY	ref000001	A	313	3.66	286
46829	-	1	RAATTY	ref000001	A	394	5.78	291
46855	+	1	RAATTY	ref000001	A	361	5.89	275
46856	-	1	RAATTY	ref000001	A	195	2.64	276
46930	+	1	RAATTY	ref000001	A	342	6.07	231
46931	-	1	RAATTY	ref000001	A	306	5.79	213
46944	+	1	RAATTY	ref000001	A	317	5.34	223
46945	-	1	RAATTY	ref000001	A	351	7.66	239
46972	+	1	RAATTY	ref000001	A	341	6.52	213
46973	-	1	RAATTY	ref000001	A	351	5.08	231
47004	+	1	RAATTY	ref000001	A	348	6.64	230
47005	-	1	RAATTY	ref000001	A	288	4.45	241
47070	+	1	RAATTY	ref000001	A	312	6.05	237
47071	-	1	RAATTY	ref000001	A	300	7.77	218
47148	+	1	RAATTY	ref000001	A	320	4.65	231
47149	-	1	RAATTY	ref000001	A	292	6.76	222
47283	+	1	RAATTY	ref000001	A	272	5.59	198
47284	-	1	RAATTY	ref000001	A	158	2.59	184
47304	+	1	RAATTY	ref000001	A	266	6.99	179
47305	-	1	RAATTY	ref000001	A	244	4.65	177
47376	+	1	RAATTY	ref000001	A	249	6.47	187
47377	-	1	RAATTY	ref000001	A	254	6.58	191
47403	+	1	RAATTY	ref000001	A	246	6.76	180
47404	-	1	RAATTY	ref000001	A	236	4.35	180
47410	+	1	RAATTY	ref000001	A	310	5.22	190
47411	-	1	RAATTY	ref000001	A	339	7.88	189
47418	+	1	RAATTY	ref000001	A	301	6.89	191
47419	-	1	RAATTY	ref000001	A	267	7.16	188
47506	+	1	RAATTY	ref000001	A	214	3.07	218
47507	-	1	RAATTY	ref000001	A	343	8.38	216
47529	+	1	RAATTY	ref000001	A	339	6.48	237
47530	-	1	RAATTY	ref000001	A	356	5.54	232
47573	+	1	RAATTY	ref000001	A	296	6.62	230
47574	-	1	RAATTY	ref000001	A	288	6.18	228
47686	+	1	RAATTY	ref000001	A	342	7.54	268
47687	-	1	RAATTY	ref000001	A	370	6.22	263
47732	+	1	RAATTY	ref000001	A	364	6.57	254
47733	-	1	RAATTY	ref000001	A	361	6.83	257
47881	+	1	RAATTY	ref000001	A	385	5.86	278
47882	-	1	RAATTY	ref000001	A	376	4.39	283
47976	+	1	RAATTY	ref000001	A	369	6.19	282
47977	-	1	RAATTY	ref000001	A	462	6.24	299
47987	+	1	RAATTY	ref000001	A	358	7.28	272
47988	-	1	RAATTY	ref000001	A	307	3.85	286
48082	+	1	RAATTY	ref000001	A	418	6.31	292
48083	-	1	RAATTY	ref000001	A	370	5.79	291
48110	+	1	RAATTY	ref000001	A	399	5.45	297
48111	-	1	RAATTY	ref000001	A	387	5.01	300
48252	+	1	ACNNNNNCTC	ref000001	A	398	6.05	297
48260	-	1	GAGNNNNNGT	ref000001	A	355	5.21	303
48390	+	1	RAATTY	ref000001	A	405	5.88	307
48391	-	1	RAATTY	ref000001	A	434	6.03	323
48545	+	1	RAATTY	ref000001	A	319	4.75	219
48546	-	1	RAATTY	ref000001	A	313	6.16	221
48558	+	1	RAATTY	ref000001	A	290	6.09	216
48559	-	1	RAATTY	ref000001	A	279	5.15	216
48577	+	1	RAATTY	ref000001	A	332	7.41	219
48578	-	1	RAATTY	ref000001	A	267	4.07	211
48639	+	1	RAATTY	ref000001	A	282	4.34	215
48640	-	1	RAATTY	ref000001	A	237	4.82	208
48663	+	1	RAATTY	ref000001	A	278	6.93	205
48664	-	1	RAATTY	ref000001	A	267	5.39	186
48670	+	1	RAATTY	ref000001	A	263	5.41	213
48671	-	1	RAATTY	ref000001	A	314	6.42	205
48687	+	1	RAATTY	ref000001	A	367	6.24	237
48688	-	1	RAATTY	ref000001	A	305	6.97	215
48730	+	1	RAATTY	ref000001	A	354	5.52	241
48731	-	1	RAATTY	ref000001	A	322	6.22	238
48805	+	1	RAATTY	ref000001	A	267	3.61	238
48806	-	1	RAATTY	ref000001	A	352	6.41	243
48815	+	1	RAATTY	ref000001	A	305	5.9	241
48816	-	1	RAATTY	ref000001	A	315	6.36	232
48834	+	1	RAATTY	ref000001	A	369	6.25	238
48835	-	1	RAATTY	ref000001	A	313	4.13	244
49067	+	1	RAATTY	ref000001	A	313	5.21	247
49068	-	1	RAATTY	ref000001	A	337	5.62	234
49190	+	1	RAATTY	ref000001	A	388	6.08	276
49191	-	1	RAATTY	ref000001	A	363	4.25	285
49218	+	1	RAATTY	ref000001	A	351	6	267
49219	-	1	RAATTY	ref000001	A	377	5.19	286
49268	+	1	RAATTY	ref000001	A	437	6.68	261
49269	-	1	RAATTY	ref000001	A	369	6.93	252
49279	+	1	RAATTY	ref000001	A	375	7.06	252
49280	-	1	RAATTY	ref000001	A	338	6.02	278
49452	+	1	RAATTY	ref000001	A	394	7.34	277
49453	-	1	RAATTY	ref000001	A	421	6.56	277
49736	+	1	RAATTY	ref000001	A	355	6.5	221
49737	-	1	RAATTY	ref000001	A	317	5.68	220
49804	+	1	RAATTY	ref000001	A	305	5.94	217
49805	-	1	RAATTY	ref000001	A	286	5.81	216
49840	+	1	GCANNNNNRTTA	ref000001	A	348	5.86	237
49847	-	1	TAAYNNNNNTGC	ref000001	A	261	3.94	232
49873	+	1	RAATTY	ref000001	A	288	6.47	216
49874	-	1	RAATTY	ref000001	A	332	5.89	216
49981	+	1	RAATTY	ref000001	A	401	7.5	263
49982	-	1	RAATTY	ref000001	A	354	4.54	273
50017	+	1	RAATTY	ref000001	A	321	4.97	275
50018	-	1	RAATTY	ref000001	A	214	2.63	293
50031	+	1	RAATTY	ref000001	A	401	6.63	277
50032	-	1	RAATTY	ref000001	A	362	4.81	275
50305	+	1	RAATTY	ref000001	A	326	5.47	245
50306	-	1	RAATTY	ref000001	A	315	3.72	276
50322	+	1	RAATTY	ref000001	A	347	5.57	235
50323	-	1	RAATTY	ref000001	A	392	6.62	266
50393	+	1	RAATTY	ref000001	A	363	7.12	271
50394	-	1	RAATTY	ref000001	A	406	6.39	278
50670	+	1	RAATTY	ref000001	A	400	5.72	283
50671	-	1	RAATTY	ref000001	A	354	5.54	261
50743	+	1	RAATTY	ref000001	A	347	4.95	264
50744	-	1	RAATTY	ref000001	A	346	6.1	251
50809	+	1	RAATTY	ref000001	A	402	6.86	296
50810	-	1	RAATTY	ref000001	A	321	4.86	278
50859	+	1	RAATTY	ref000001	A	388	5.56	308
50860	-	1	RAATTY	ref000001	A	356	5.93	283
50886	+	1	RAATTY	ref000001	A	415	5.95	322
50887	-	1	RAATTY	ref000001	A	397	4.68	273
50913	+	1	RAATTY	ref000001	A	445	6.45	306
50914	-	1	RAATTY	ref000001	A	357	6.67	278
51001	+	1	RAATTY	ref000001	A	402	6.41	277
51002	-	1	RAATTY	ref000001	A	290	3.53	262
51081	+	1	RAATTY	ref000001	A	289	4.23	257
51082	-	1	RAATTY	ref000001	A	346	7.23	241
51111	+	1	GAGANNNNGMT	ref000001	A	20	1.304	275
51191	+	1	RAATTY	ref000001	A	281	6.12	207
51192	-	1	RAATTY	ref000001	A	346	6.82	232
51391	+	1	RAATTY	ref000001	A	340	5.8	251
51392	-	1	RAATTY	ref000001	A	283	4.22	230
51510	+	1	RAATTY	ref000001	A	300	5.31	222
51511	-	1	RAATTY	ref000001	A	318	4.81	227
51540	+	1	RAATTY	ref000001	A	275	5.37	219
51541	-	1	RAATTY	ref000001	A	312	6.91	230
51621	+	1	RAATTY	ref000001	A	276	5.23	204
51622	-	1	RAATTY	ref000001	A	239	5.74	199
51647	-	1	GKAAYG	ref000001	A	286	5.31	242
51823	+	1	RAATTY	ref000001	A	304	5.7	217
51824	-	1	RAATTY	ref000001	A	215	3.15	225
51918	+	1	RAATTY	ref000001	A	330	5.47	229
51919	-	1	RAATTY	ref000001	A	328	5.41	247
51958	+	1	RAATTY	ref000001	A	268	4.5	235
51959	-	1	RAATTY	ref000001	A	327	5.72	232
52110	+	1	RAATTY	ref000001	A	295	4.29	263
52111	-	1	RAATTY	ref000001	A	344	6.87	249
52230	+	1	RAATTY	ref000001	A	391	6.76	250
52231	-	1	RAATTY	ref000001	A	321	6.07	230
52300	+	1	RAATTY	ref000001	A	339	7.52	258
52301	-	1	RAATTY	ref000001	A	270	3.42	246
52425	+	1	RAATTY	ref000001	A	405	6.78	283
52426	-	1	RAATTY	ref000001	A	301	4.18	275
52468	+	1	RAATTY	ref000001	A	342	4.1	296
52469	-	1	RAATTY	ref000001	A	252	3.16	282
52497	+	1	RAATTY	ref000001	A	443	5.54	288
52498	-	1	RAATTY	ref000001	A	340	4.06	271
52730	-	1	GKAAYG	ref000001	A	374	6.59	283
52814	-	1	GKAAYG	ref000001	A	340	6.19	248
52941	+	1	RAATTY	ref000001	A	282	7.25	203
52942	-	1	RAATTY	ref000001	A	276	5.34	188
53014	+	1	RAATTY	ref000001	A	218	5.11	188
53015	-	1	RAATTY	ref000001	A	291	7.63	184
53105	+	1	RAATTY	ref000001	A	274	5.43	201
53106	-	1	RAATTY	ref000001	A	260	6.37	180
53234	+	1	RAATTY	ref000001	A	218	3.73	201
53235	-	1	RAATTY	ref000001	A	320	6.65	208
53267	+	1	RAATTY	ref000001	A	245	4.53	179
53268	-	1	RAATTY	ref000001	A	259	6.23	185
53332	+	1	RAATTY	ref000001	A	246	5.4	164
53333	-	1	RAATTY	ref000001	A	279	7.38	173
53389	+	1	RAATTY	ref000001	A	197	5.08	151
53390	-	1	RAATTY	ref000001	A	273	8.85	150
53629	+	1	RAATTY	ref000001	A	340	5.86	219
53630	-	1	RAATTY	ref000001	A	289	6.89	208
53831	+	1	RAATTY	ref000001	A	329	4.92	252
53832	-	1	RAATTY	ref000001	A	348	7.01	253
53848	+	1	RAATTY	ref000001	A	359	6.04	247
53849	-	1	RAATTY	ref000001	A	347	4.96	243
53942	+	1	RAATTY	ref000001	A	316	5.61	225
53943	-	1	RAATTY	ref000001	A	314	5.55	245
53954	+	1	RAATTY	ref000001	A	310	5.51	228
53955	-	1	RAATTY	ref000001	A	410	5.89	267
53965	+	1	RAATTY	ref000001	A	316	4.74	239
53966	-	1	RAATTY	ref000001	A	331	3.87	252
53977	+	1	RAATTY	ref000001	A	298	5.58	240
53978	-	1	RAATTY	ref000001	A	372	7.33	262
54054	+	1	RAATTY	ref000001	A	354	6.58	253
54055	-	1	RAATTY	ref000001	A	337	6.87	227
54098	+	1	RAATTY	ref000001	A	319	5.73	220
54099	-	1	RAATTY	ref000001	A	305	7.17	196
54230	+	1	RAATTY	ref000001	A	323	6.74	223
54231	-	1	RAATTY	ref000001	A	290	6.42	197
54262	+	1	RAATTY	ref000001	A	266	4.66	209
54263	-	1	RAATTY	ref000001	A	262	7.07	193
54275	+	1	RAATTY	ref000001	A	328	5.81	210
54276	-	1	RAATTY	ref000001	A	281	8.21	202
54287	+	1	RAATTY	ref000001	A	333	5.85	211
54288	-	1	RAATTY	ref000001	A	249	4.58	200
54431	+	1	RAATTY	ref000001	A	284	5.95	216
54432	-	1	RAATTY	ref000001	A	293	6.73	200
54461	+	1	RAATTY	ref000001	A	363	5.67	229
54462	-	1	RAATTY	ref000001	A	294	7.48	215
54484	+	1	RAATTY	ref000001	A	285	6.72	208
54485	-	1	RAATTY	ref000001	A	288	7.26	201
54491	+	1	RAATTY	ref000001	A	306	6.67	210
54492	-	1	RAATTY	ref000001	A	265	7.33	197
54518	+	1	RAATTY	ref000001	A	304	7.75	193
54519	-	1	RAATTY	ref000001	A	238	6.62	186
54571	+	1	RAATTY	ref000001	A	285	6.26	240
54572	-	1	RAATTY	ref000001	A	305	7.26	228
54629	+	1	ACNNNNNCTC	ref000001	A	344	6.27	240
54637	-	1	GAGNNNNNGT	ref000001	A	330	6.98	233
54812	+	1	RAATTY	ref000001	A	332	4.46	300
54813	-	1	RAATTY	ref000001	A	381	6.67	285
54933	+	1	RAATTY	ref000001	A	482	6.14	319
54934	-	1	RAATTY	ref000001	A	412	5.48	278
54956	+	1	RAATTY	ref000001	A	493	5.6	326
54957	-	1	RAATTY	ref000001	A	368	4.8	283
55066	+	1	RAATTY	ref000001	A	337	6.18	250
55067	-	1	RAATTY	ref000001	A	367	6.69	247
55076	+	1	RAATTY	ref000001	A	328	5.75	255
55077	-	1	RAATTY	ref000001	A	351	5.52	245
55204	+	1	TAAYNNNNNTGC	ref000001	A	324	5.88	222
55211	-	1	GCANNNNNRTTA	ref000001	A	363	7.69	239
55261	+	1	RAATTY	ref000001	A	319	5.27	228
55262	-	1	RAATTY	ref000001	A	313	4.53	241
55297	+	1	RAATTY	ref000001	A	338	4.98	231
55298	-	1	RAATTY	ref000001	A	275	5.04	220
55415	+	1	RAATTY	ref000001	A	328	7.69	231
55416	-	1	RAATTY	ref000001	A	336	7.61	225
55808	+	1	RAATTY	ref000001	A	332	5.27	238
55809	-	1	RAATTY	ref000001	A	310	4.81	260
55931	+	1	GAGNNNNNGT	ref000001	A	318	6.69	229
55939	-	1	ACNNNNNCTC	ref000001	A	222	3.25	226
55948	-	1	GKAAYG	ref000001	A	299	5.53	231
55956	+	1	RAATTY	ref000001	A	310	5.88	223
55957	-	1	RAATTY	ref000001	A	360	7.35	235
56225	+	1	RAATTY	ref000001	A	312	5.5	267
56226	-	1	RAATTY	ref000001	A	401	6.72	274
56336	+	1	ACNNNNNCTC	ref000001	A	398	7.22	279
56344	-	1	GAGNNNNNGT	ref000001	A	328	6.25	246
56479	+	1	RAATTY	ref000001	A	359	6.04	295
56480	-	1	RAATTY	ref000001	A	324	4.6	281
56538	+	1	RAATTY	ref000001	A	373	5.42	296
56539	-	1	RAATTY	ref000001	A	386	5.56	277
56591	+	1	RAATTY	ref000001	A	463	6.76	309
56592	-	1	RAATTY	ref000001	A	395	5.06	283
56717	+	1	RAATTY	ref000001	A	259	3.4	246
56718	-	1	RAATTY	ref000001	A	356	6.03	237
56742	+	1	RAATTY	ref000001	A	315	5.13	229
56743	-	1	RAATTY	ref000001	A	191	2.68	207
56787	+	1	RAATTY	ref000001	A	270	5.67	205
56788	-	1	RAATTY	ref000001	A	263	6.08	179
56799	+	1	RAATTY	ref000001	A	256	5.61	209
56800	-	1	RAATTY	ref000001	A	262	6.17	182
56847	+	1	RAATTY	ref000001	A	345	7.93	203
56848	-	1	RAATTY	ref000001	A	214	4.35	188
56863	+	1	RAATTY	ref000001	A	314	5.94	206
56864	-	1	RAATTY	ref000001	A	263	4.55	214
56887	+	1	RAATTY	ref000001	A	332	6.3	217
56888	-	1	RAATTY	ref000001	A	280	5.68	222
56953	+	1	RAATTY	ref000001	A	365	7.42	231
56954	-	1	RAATTY	ref000001	A	309	6.35	212
56981	+	1	RAATTY	ref000001	A	318	6.38	236
56982	-	1	RAATTY	ref000001	A	319	7.04	230
57015	+	1	GAGNNNNNGT	ref000001	A	244	3.19	261
57023	-	1	ACNNNNNCTC	ref000001	A	361	6.5	251
57148	+	1	RAATTY	ref000001	A	399	8.19	246
57149	-	1	RAATTY	ref000001	A	321	3.76	273
57612	+	1	RAATTY	ref000001	A	419	7.54	278
57613	-	1	RAATTY	ref000001	A	459	6.62	289
57698	+	1	RAATTY	ref000001	A	419	7.89	288
57699	-	1	RAATTY	ref000001	A	446	7.08	267
57795	+	1	RAATTY	ref000001	A	327	6.08	227
57796	-	1	RAATTY	ref000001	A	324	5.4	235
57960	+	1	RAATTY	ref000001	A	431	5.71	321
57961	-	1	RAATTY	ref000001	A	435	6.43	311
58202	+	1	ACNNNNNCTC	ref000001	A	389	5.88	307
58210	-	1	GAGNNNNNGT	ref000001	A	374	4.61	271
58271	+	1	RAATTY	ref000001	A	336	7.21	246
58272	-	1	RAATTY	ref000001	A	377	8.45	243
58311	-	1	GKAAYG	ref000001	A	362	5.87	237
58346	+	1	RAATTY	ref000001	A	329	7.67	232
58347	-	1	RAATTY	ref000001	A	336	6.46	227
58442	+	1	GKAAYG	ref000001	A	401	6.05	282
58592	+	1	RAATTY	ref000001	A	369	5.11	277
58593	-	1	RAATTY	ref000001	A	350	6.18	266
58692	+	1	RAATTY	ref000001	A	418	6.77	293
58693	-	1	RAATTY	ref000001	A	401	7.38	269
58910	+	1	RAATTY	ref000001	A	324	5.62	236
58911	-	1	RAATTY	ref000001	A	397	7.64	250
59020	+	1	RAATTY	ref000001	A	319	5.58	231
59021	-	1	RAATTY	ref000001	A	367	7.65	239
59040	+	1	RAATTY	ref000001	A	339	5.72	223
59041	-	1	RAATTY	ref000001	A	333	5.89	241
59067	+	1	RAATTY	ref000001	A	286	6.88	195
59068	-	1	RAATTY	ref000001	A	329	6.56	219
59134	+	1	RAATTY	ref000001	A	329	7.38	219
59135	-	1	RAATTY	ref000001	A	300	7.96	206
59189	+	1	RAATTY	ref000001	A	317	5.61	222
59190	-	1	RAATTY	ref000001	A	293	5.37	202
59289	+	1	RAATTY	ref000001	A	310	6.39	205
59290	-	1	RAATTY	ref000001	A	305	7.15	183
59310	+	1	RAATTY	ref000001	A	254	6.25	203
59311	-	1	RAATTY	ref000001	A	224	5.14	175
59329	+	1	RAATTY	ref000001	A	211	4.8	174
59330	-	1	RAATTY	ref000001	A	242	5.34	156
59340	+	1	RAATTY	ref000001	A	300	6.96	187
59341	-	1	RAATTY	ref000001	A	228	5.49	169
59356	+	1	RAATTY	ref000001	A	218	4.46	184
59357	-	1	RAATTY	ref000001	A	199	4.18	170
59441	+	1	RAATTY	ref000001	A	273	4.06	190
59442	-	1	RAATTY	ref000001	A	236	4.97	183
59454	+	1	GKAAYG	ref000001	A	315	6.17	204
59465	+	1	RAATTY	ref000001	A	251	4.83	184
59466	-	1	RAATTY	ref000001	A	206	3.57	165
59503	+	1	RAATTY	ref000001	A	318	6.41	203
59504	-	1	RAATTY	ref000001	A	256	6.24	196
59617	+	1	RAATTY	ref000001	A	324	6.2	229
59618	-	1	RAATTY	ref000001	A	326	5.12	244
59650	+	1	RAATTY	ref000001	A	385	6.91	253
59651	-	1	RAATTY	ref000001	A	395	7.25	241
59684	+	1	RAATTY	ref000001	A	339	5.36	249
59685	-	1	RAATTY	ref000001	A	254	3.58	240
59811	+	1	RAATTY	ref000001	A	299	6.65	201
59812	-	1	RAATTY	ref000001	A	293	6.42	201
59908	+	1	TAAYNNNNNTGC	ref000001	A	288	6.85	212
59915	-	1	GCANNNNNRTTA	ref000001	A	371	9.01	251
60031	+	1	RAATTY	ref000001	A	306	7.3	226
60032	-	1	RAATTY	ref000001	A	336	7.52	226
60099	+	1	RAATTY	ref000001	A	291	4.71	219
60100	-	1	RAATTY	ref000001	A	305	5.74	230
60118	+	1	RAATTY	ref000001	A	310	6.74	211
60119	-	1	RAATTY	ref000001	A	320	5.12	222
60153	+	1	ACNNNNNCTC	ref000001	A	342	7.53	218
60161	-	1	GAGNNNNNGT	ref000001	A	297	5.27	241
60181	+	1	RAATTY	ref000001	A	246	6.79	187
60182	-	1	RAATTY	ref000001	A	288	6.16	212
60223	+	1	RAATTY	ref000001	A	259	6.58	184
60224	-	1	RAATTY	ref000001	A	316	5.9	218
60355	+	1	RAATTY	ref000001	A	251	4.35	209
60356	-	1	RAATTY	ref000001	A	267	6.05	210
60508	+	1	RAATTY	ref000001	A	368	6.35	252
60509	-	1	RAATTY	ref000001	A	283	4.13	241
60529	+	1	RAATTY	ref000001	A	310	5.01	234
60530	-	1	RAATTY	ref000001	A	311	6.54	232
60547	+	1	RAATTY	ref000001	A	338	5.52	242
60548	-	1	RAATTY	ref000001	A	283	4.3	246
60592	+	1	RAATTY	ref000001	A	332	4.59	267
60593	-	1	RAATTY	ref000001	A	410	7.04	271
60667	+	1	RAATTY	ref000001	A	306	4.06	267
60668	-	1	RAATTY	ref000001	A	408	6.31	270
60688	+	1	RAATTY	ref000001	A	404	6.93	285
60689	-	1	RAATTY	ref000001	A	354	5.57	272
60697	+	1	RAATTY	ref000001	A	417	6.17	281
60698	-	1	RAATTY	ref000001	A	377	5.7	273
60742	+	1	RAATTY	ref000001	A	386	6.69	282
60743	-	1	RAATTY	ref000001	A	349	6.69	254
60774	+	1	ACNNNNNCTC	ref000001	A	309	4.24	280
60782	-	1	GAGNNNNNGT	ref000001	A	398	6.67	295
60841	+	1	RAATTY	ref000001	A	376	5.93	268
60842	-	1	RAATTY	ref000001	A	377	5.72	268
61078	+	1	RAATTY	ref000001	A	306	6.09	199
61079	-	1	RAATTY	ref000001	A	197	3.76	189
61111	+	1	RAATTY	ref000001	A	277	6.28	201
61112	-	1	RAATTY	ref000001	A	293	5.79	193
61150	+	1	RAATTY	ref000001	A	353	5.85	221
61151	-	1	RAATTY	ref000001	A	214	4.74	192
61365	+	1	RAATTY	ref000001	A	358	6.35	267
61366	-	1	RAATTY	ref000001	A	380	7.33	249
61814	+	1	RAATTY	ref000001	A	419	5.46	308
61815	-	1	RAATTY	ref000001	A	357	3.88	288
61873	-	1	GAGANNNNGMT	ref000001	A	13	1.208	296
62238	+	1	RAATTY	ref000001	A	396	4.86	319
62239	-	1	RAATTY	ref000001	A	452	4.53	348
62479	+	1	RAATTY	ref000001	A	309	4.81	243
62480	-	1	RAATTY	ref000001	A	344	6.69	245
62604	+	1	RAATTY	ref000001	A	395	6.95	259
62605	-	1	RAATTY	ref000001	A	289	3.63	253
62690	+	1	ACNNNNNCTC	ref000001	A	379	5.41	275
62698	-	1	GAGNNNNNGT	ref000001	A	286	3.86	263
62724	+	1	RAATTY	ref000001	A	394	6.32	265
62725	-	1	RAATTY	ref000001	A	226	2.85	261
62753	+	1	ACNNNNNCTC	ref000001	A	246	4.17	270
62761	-	1	GAGNNNNNGT	ref000001	A	357	5.52	272
62828	+	1	GAGNNNNNGT	ref000001	A	432	6	312
62836	-	1	ACNNNNNCTC	ref000001	A	344	4.94	292
62890	+	1	RAATTY	ref000001	A	397	5.25	289
62891	-	1	RAATTY	ref000001	A	308	3.47	294
62898	-	1	GKAAYG	ref000001	A	409	6.42	309
62991	+	1	RAATTY	ref000001	A	400	6.11	326
62992	-	1	RAATTY	ref000001	A	429	5.59	324
63051	+	1	RAATTY	ref000001	A	514	7.49	327
63052	-	1	RAATTY	ref000001	A	450	6.87	331
63063	+	1	GKAAYG	ref000001	A	389	5.55	328
63119	+	1	RAATTY	ref000001	A	380	6.54	313
63120	-	1	RAATTY	ref000001	A	413	7.26	331
63266	+	1	RAATTY	ref000001	A	419	5.36	306
63267	-	1	RAATTY	ref000001	A	438	5.94	343
63279	+	1	TAAYNNNNNTGC	ref000001	A	439	6.26	327
63286	-	1	GCANNNNNRTTA	ref000001	A	412	4.53	330
63642	+	1	TAAYNNNNNTGC	ref000001	A	225	2.84	273
63649	-	1	GCANNNNNRTTA	ref000001	A	279	4.49	269
63718	+	1	RAATTY	ref000001	A	399	6.1	315
63719	-	1	RAATTY	ref000001	A	383	6	294
63959	+	1	TAAYNNNNNTGC	ref000001	A	258	2.98	323
63966	-	1	GCANNNNNRTTA	ref000001	A	411	6.16	348
64010	+	1	RAATTY	ref000001	A	210	2.46	322
64011	-	1	RAATTY	ref000001	A	394	6.08	317
64057	+	1	RAATTY	ref000001	A	368	7.3	271
64058	-	1	RAATTY	ref000001	A	337	5.11	273
64133	+	1	RAATTY	ref000001	A	339	5.1	247
64134	-	1	RAATTY	ref000001	A	309	5.03	250
64234	+	1	RAATTY	ref000001	A	370	6.16	276
64235	-	1	RAATTY	ref000001	A	354	6.32	271
64447	+	1	RAATTY	ref000001	A	311	5.9	224
64448	-	1	RAATTY	ref000001	A	292	6.73	218
64598	+	1	RAATTY	ref000001	A	399	5.97	272
64599	-	1	RAATTY	ref000001	A	343	5.99	244
64668	+	1	RAATTY	ref000001	A	366	7.11	272
64669	-	1	RAATTY	ref000001	A	343	5.31	258
64737	-	1	GKAAYG	ref000001	A	350	5.73	276
65063	+	1	RAATTY	ref000001	A	396	7.09	265
65064	-	1	RAATTY	ref000001	A	373	6.18	269
65085	+	1	RAATTY	ref000001	A	345	6.91	245
65086	-	1	RAATTY	ref000001	A	384	6.06	250
65318	+	1	RAATTY	ref000001	A	328	4.3	262
65319	-	1	RAATTY	ref000001	A	257	3.89	238
65344	+	1	RAATTY	ref000001	A	382	5.81	256
65345	-	1	RAATTY	ref000001	A	281	4.95	239
65389	+	1	RAATTY	ref000001	A	352	6.28	257
65390	-	1	RAATTY	ref000001	A	284	4.71	237
65414	+	1	RAATTY	ref000001	A	319	5.14	243
65415	-	1	RAATTY	ref000001	A	341	6.99	249
65508	+	1	RAATTY	ref000001	A	200	3.19	253
65509	-	1	RAATTY	ref000001	A	260	3.85	249
65521	+	1	RAATTY	ref000001	A	341	6.59	241
65522	-	1	RAATTY	ref000001	A	347	5.35	231
65664	+	1	RAATTY	ref000001	A	363	5.7	252
65665	-	1	RAATTY	ref000001	A	334	5.55	251
65738	+	1	RAATTY	ref000001	A	322	4.68	231
65739	-	1	RAATTY	ref000001	A	325	5.82	239
65821	+	1	RAATTY	ref000001	A	341	5.18	258
65822	-	1	RAATTY	ref000001	A	345	5.48	238
65831	+	1	RAATTY	ref000001	A	341	6.55	244
65832	-	1	RAATTY	ref000001	A	366	6.71	257
65868	+	1	RAATTY	ref000001	A	322	7.2	218
65869	-	1	RAATTY	ref000001	A	356	8.35	225
66262	+	1	RAATTY	ref000001	A	370	6.34	274
66263	-	1	RAATTY	ref000001	A	339	4.68	272
66285	+	1	RAATTY	ref000001	A	415	7.81	293
66286	-	1	RAATTY	ref000001	A	410	4.94	296
66315	+	1	RAATTY	ref000001	A	436	5.99	292
66316	-	1	RAATTY	ref000001	A	398	5.92	297
66541	+	1	RAATTY	ref000001	A	298	5.22	240
66542	-	1	RAATTY	ref000001	A	313	4.09	223
66550	+	1	RAATTY	ref000001	A	301	4.27	228
66551	-	1	RAATTY	ref000001	A	340	7.18	234
66580	+	1	RAATTY	ref000001	A	230	2.78	238
66581	-	1	RAATTY	ref000001	A	334	6.69	231
66761	+	1	RAATTY	ref000001	A	411	5.72	289
66762	-	1	RAATTY	ref000001	A	413	6.27	301
66803	+	1	RAATTY	ref000001	A	331	4.27	279
66804	-	1	RAATTY	ref000001	A	310	4.63	254
66855	+	1	RAATTY	ref000001	A	437	5.91	320
66856	-	1	RAATTY	ref000001	A	359	6.26	282
66876	-	1	GKAAYG	ref000001	A	251	3.19	288
66915	+	1	RAATTY	ref000001	A	378	4.21	311
66916	-	1	RAATTY	ref000001	A	353	4.62	278
67051	+	1	GKAAYG	ref000001	A	382	5.48	283
67122	+	1	RAATTY	ref000001	A	254	3.57	253
67123	-	1	RAATTY	ref000001	A	343	6.74	264
67179	+	1	RAATTY	ref000001	A	250	3.94	244
67180	-	1	RAATTY	ref000001	A	372	6.46	256
67257	+	1	RAATTY	ref000001	A	377	6.73	270
67258	-	1	RAATTY	ref000001	A	334	6.05	246
67305	+	1	RAATTY	ref000001	A	375	6.26	260
67306	-	1	RAATTY	ref000001	A	387	7.11	263
67687	+	1	RAATTY	ref000001	A	363	5.14	267
67688	-	1	RAATTY	ref000001	A	330	4.96	269
67948	+	1	RAATTY	ref000001	A	286	5.1	209
67949	-	1	RAATTY	ref000001	A	302	7.5	193
68080	+	1	GKAAYG	ref000001	A	395	6.89	269
68111	-	1	GKAAYG	ref000001	A	411	6.46	253
68142	+	1	RAATTY	ref000001	A	360	5.89	257
68143	-	1	RAATTY	ref000001	A	360	5.48	257
68170	+	1	RAATTY	ref000001	A	279	3.59	261
68171	-	1	RAATTY	ref000001	A	235	3.57	279
68232	-	1	GKAAYG	ref000001	A	435	5.78	294
68332	+	1	GKAAYG	ref000001	A	396	5.22	308
68418	+	1	GAGNNNNNGT	ref000001	A	389	5.93	296
68426	-	1	ACNNNNNCTC	ref000001	A	349	4.56	286
68487	+	1	RAATTY	ref000001	A	368	6.78	256
68488	-	1	RAATTY	ref000001	A	377	6.21	270
68650	+	1	RAATTY	ref000001	A	352	4.28	277
68651	-	1	RAATTY	ref000001	A	392	6.18	280
68750	+	1	RAATTY	ref000001	A	330	4.15	264
68751	-	1	RAATTY	ref000001	A	378	5.53	253
68938	+	1	RAATTY	ref000001	A	314	5.32	262
68939	-	1	RAATTY	ref000001	A	409	5.83	255
68995	+	1	RAATTY	ref000001	A	413	7.84	255
68996	-	1	RAATTY	ref000001	A	383	7.01	261
69053	+	1	RAATTY	ref000001	A	330	5.87	259
69054	-	1	RAATTY	ref000001	A	353	7.06	250
69239	+	1	RAATTY	ref000001	A	357	8.46	265
69240	-	1	RAATTY	ref000001	A	361	6.4	249
69379	+	1	RAATTY	ref000001	A	385	6.33	268
69380	-	1	RAATTY	ref000001	A	333	5.37	241
69483	+	1	RAATTY	ref000001	A	308	4.12	286
69484	-	1	RAATTY	ref000001	A	366	6.59	284
69541	+	1	RAATTY	ref000001	A	400	5.39	306
69542	-	1	RAATTY	ref000001	A	453	7.8	295
69552	+	1	RAATTY	ref000001	A	351	5.27	293
69553	-	1	RAATTY	ref000001	A	310	3.65	301
69601	+	1	ACNNNNNCTC	ref000001	A	422	6.85	300
69609	-	1	GAGNNNNNGT	ref000001	A	399	5.65	310
69647	+	1	RAATTY	ref000001	A	369	5.27	315
69648	-	1	RAATTY	ref000001	A	382	5.85	299
69679	+	1	RAATTY	ref000001	A	342	4.76	264
69680	-	1	RAATTY	ref000001	A	392	6.47	267
69718	+	1	RAATTY	ref000001	A	358	7.76	285
69719	-	1	RAATTY	ref000001	A	398	6.83	284
69741	+	1	RAATTY	ref000001	A	441	6.16	312
69742	-	1	RAATTY	ref000001	A	394	5.21	319
69920	+	1	RAATTY	ref000001	A	299	4.98	227
69921	-	1	RAATTY	ref000001	A	287	4.26	224
70029	+	1	RAATTY	ref000001	A	287	5.73	239
70030	-	1	RAATTY	ref000001	A	303	6.75	249
70120	+	1	RAATTY	ref000001	A	267	4.53	228
70121	-	1	RAATTY	ref000001	A	307	5.21	246
70177	+	1	RAATTY	ref000001	A	350	4.89	247
70178	-	1	RAATTY	ref000001	A	276	4.44	252
70195	+	1	RAATTY	ref000001	A	182	2.69	213
70196	-	1	RAATTY	ref000001	A	297	4.38	231
70254	+	1	RAATTY	ref000001	A	321	4.86	229
70255	-	1	RAATTY	ref000001	A	274	4.24	235
70307	+	1	RAATTY	ref000001	A	304	5.9	234
70308	-	1	RAATTY	ref000001	A	364	6.51	249
70330	+	1	RAATTY	ref000001	A	336	5.77	242
70331	-	1	RAATTY	ref000001	A	272	3.92	256
70354	+	1	RAATTY	ref000001	A	326	5.85	243
70355	-	1	RAATTY	ref000001	A	307	4.07	258
70396	+	1	RAATTY	ref000001	A	361	5.54	243
70397	-	1	RAATTY	ref000001	A	376	6.16	247
70576	+	1	RAATTY	ref000001	A	265	3.78	242
70577	-	1	RAATTY	ref000001	A	431	6.93	256
70657	+	1	RAATTY	ref000001	A	339	5.77	232
70658	-	1	RAATTY	ref000001	A	378	6.43	257
70669	+	1	RAATTY	ref000001	A	265	3.72	232
70670	-	1	RAATTY	ref000001	A	350	6.55	251
70749	-	1	GAGANNNNGMT	ref000001	A	237	3.8	263
70855	+	1	RAATTY	ref000001	A	354	6.51	229
70856	-	1	RAATTY	ref000001	A	350	4.6	254
70918	+	1	RAATTY	ref000001	A	284	5.63	216
70919	-	1	RAATTY	ref000001	A	340	6.97	249
70959	+	1	ACNNNNNCTC	ref000001	A	301	4.75	249
70967	-	1	GAGNNNNNGT	ref000001	A	354	5.3	275
71012	+	1	RAATTY	ref000001	A	357	6.78	251
71013	-	1	RAATTY	ref000001	A	355	6.65	276
71039	+	1	RAATTY	ref000001	A	389	7.54	266
71040	-	1	RAATTY	ref000001	A	378	6.19	268
71213	+	1	ACNNNNNCTC	ref000001	A	447	7.23	297
71221	-	1	GAGNNNNNGT	ref000001	A	299	4.02	305
71362	+	1	GKAAYG	ref000001	A	383	4.83	323
71406	-	1	GKAAYG	ref000001	A	404	5.92	322
71456	-	1	GKAAYG	ref000001	A	392	4.77	315
71485	+	1	RAATTY	ref000001	A	411	6.75	289
71486	-	1	RAATTY	ref000001	A	360	6.15	287
71726	+	1	RAATTY	ref000001	A	443	7.65	269
71727	-	1	RAATTY	ref000001	A	417	6.42	282
71803	+	1	RAATTY	ref000001	A	391	5.7	287
71804	-	1	RAATTY	ref000001	A	293	3.89	245
71823	+	1	RAATTY	ref000001	A	422	5.62	270
71824	-	1	RAATTY	ref000001	A	353	6.28	261
71856	+	1	RAATTY	ref000001	A	363	5.81	296
71857	-	1	RAATTY	ref000001	A	380	5.55	261
71957	+	1	RAATTY	ref000001	A	371	6.87	293
71958	-	1	RAATTY	ref000001	A	291	3.84	259
72014	+	1	RAATTY	ref000001	A	362	5.25	278
72015	-	1	RAATTY	ref000001	A	352	5.89	257
72111	-	1	GKAAYG	ref000001	A	380	6.08	244
72201	+	1	GKAAYG	ref000001	A	426	6.8	292
72309	+	1	RAATTY	ref000001	A	357	5.9	281
72310	-	1	RAATTY	ref000001	A	332	3.87	282
72571	+	1	RAATTY	ref000001	A	337	6.38	264
72572	-	1	RAATTY	ref000001	A	322	4.68	262
72711	+	1	RAATTY	ref000001	A	349	5.81	273
72712	-	1	RAATTY	ref000001	A	424	6.01	289
72853	+	1	RAATTY	ref000001	A	452	7.44	299
72854	-	1	RAATTY	ref000001	A	431	6.02	312
72862	+	1	RAATTY	ref000001	A	424	5.79	305
72863	-	1	RAATTY	ref000001	A	354	4.44	317
73607	+	1	RAATTY	ref000001	A	293	6.36	206
73608	-	1	RAATTY	ref000001	A	336	7	214
73627	+	1	GCANNNNNRTTA	ref000001	A	303	6.3	235
73634	-	1	TAAYNNNNNTGC	ref000001	A	244	3.96	229
73956	+	1	RAATTY	ref000001	A	359	4.15	265
73957	-	1	RAATTY	ref000001	A	317	6.43	255
73991	+	1	GKAAYG	ref000001	A	368	4.35	282
74156	+	1	RAATTY	ref000001	A	300	4.02	251
74157	-	1	RAATTY	ref000001	A	353	6.31	252
74238	+	1	RAATTY	ref000001	A	367	6	245
74239	-	1	RAATTY	ref000001	A	371	5.99	254
74256	+	1	RAATTY	ref000001	A	355	6.45	244
74257	-	1	RAATTY	ref000001	A	297	4.45	260
74410	+	1	RAATTY	ref000001	A	315	4.09	265
74411	-	1	RAATTY	ref000001	A	426	7.43	284
74452	+	1	RAATTY	ref000001	A	324	6.52	256
74453	-	1	RAATTY	ref000001	A	416	7.15	293
74585	+	1	RAATTY	ref000001	A	358	5.55	250
74586	-	1	RAATTY	ref000001	A	283	3.96	251
74771	-	1	GKAAYG	ref000001	A	342	5.39	245
74781	+	1	RAATTY	ref000001	A	296	4.54	237
74782	-	1	RAATTY	ref000001	A	340	5.42	231
74801	-	1	GKAAYG	ref000001	A	317	5.62	239
74884	+	1	RAATTY	ref000001	A	297	6.77	224
74885	-	1	RAATTY	ref000001	A	308	4.54	224
75115	+	1	GCANNNNNRTTA	ref000001	A	336	4.34	271
75122	-	1	TAAYNNNNNTGC	ref000001	A	274	4.97	244
75196	+	1	RAATTY	ref000001	A	324	6.12	249
75197	-	1	RAATTY	ref000001	A	300	4.79	257
75210	+	1	RAATTY	ref000001	A	365	4.97	266
75211	-	1	RAATTY	ref000001	A	320	5.77	255
75327	+	1	RAATTY	ref000001	A	397	6.98	260
75328	-	1	RAATTY	ref000001	A	329	6.29	248
75410	-	1	GKAAYG	ref000001	A	379	5.65	282
75453	+	1	RAATTY	ref000001	A	381	6.48	269
75454	-	1	RAATTY	ref000001	A	312	4.11	261
75462	+	1	RAATTY	ref000001	A	312	6.8	253
75463	-	1	RAATTY	ref000001	A	371	4.92	276
75486	+	1	RAATTY	ref000001	A	352	5.97	269
75487	-	1	RAATTY	ref000001	A	383	6.48	273
75579	+	1	RAATTY	ref000001	A	313	6.03	238
75580	-	1	RAATTY	ref000001	A	341	6.44	244
75826	-	1	GKAAYG	ref000001	A	482	7.72	296
75917	+	1	GKAAYG	ref000001	A	367	5.56	267
76121	+	1	RAATTY	ref000001	A	388	5.1	291
76122	-	1	RAATTY	ref000001	A	439	6.51	311
76210	+	1	TAAYNNNNNTGC	ref000001	A	249	2.85	301
76217	-	1	GCANNNNNRTTA	ref000001	A	325	3.38	312
76281	+	1	RAATTY	ref000001	A	286	3.3	276
76282	-	1	RAATTY	ref000001	A	390	5.43	291
76530	-	1	GKAAYG	ref000001	A	304	6.15	226
76580	+	1	GAGNNNNNGT	ref000001	A	289	5.34	237
76588	-	1	ACNNNNNCTC	ref000001	A	318	5.37	236
76661	+	1	RAATTY	ref000001	A	401	7.37	255
76662	-	1	RAATTY	ref000001	A	354	4.74	258
76668	+	1	RAATTY	ref000001	A	338	5.99	240
76669	-	1	RAATTY	ref000001	A	325	5.76	253
76759	+	1	GAGNNNNNGT	ref000001	A	403	8	267
76767	-	1	ACNNNNNCTC	ref000001	A	376	7.07	260
76770	+	1	RAATTY	ref000001	A	350	7.43	260
76771	-	1	RAATTY	ref000001	A	317	4.86	244
76875	+	1	RAATTY	ref000001	A	316	6.24	233
76876	-	1	RAATTY	ref000001	A	324	6.71	238
77028	+	1	RAATTY	ref000001	A	403	8.05	242
77029	-	1	RAATTY	ref000001	A	294	4.23	237
77127	+	1	RAATTY	ref000001	A	318	5.64	233
77128	-	1	RAATTY	ref000001	A	346	6.88	250
77490	+	1	RAATTY	ref000001	A	340	6.26	235
77491	-	1	RAATTY	ref000001	A	285	5.73	232
77530	+	1	RAATTY	ref000001	A	266	4.14	201
77531	-	1	RAATTY	ref000001	A	261	5.37	210
77540	+	1	RAATTY	ref000001	A	281	5.2	226
77541	-	1	RAATTY	ref000001	A	193	2.85	226
77584	+	1	RAATTY	ref000001	A	229	3.21	218
77585	-	1	RAATTY	ref000001	A	301	5.19	230
77619	+	1	RAATTY	ref000001	A	329	5.68	227
77620	-	1	RAATTY	ref000001	A	292	5.49	254
77659	+	1	RAATTY	ref000001	A	272	4.74	226
77660	-	1	RAATTY	ref000001	A	328	4.48	231
78078	-	1	GKAAYG	ref000001	A	360	6.03	292
78114	+	1	RAATTY	ref000001	A	346	5.85	267
78115	-	1	RAATTY	ref000001	A	363	5.07	295
78232	+	1	RAATTY	ref000001	A	292	5.33	246
78233	-	1	RAATTY	ref000001	A	392	8.17	263
78302	+	1	RAATTY	ref000001	A	354	5.51	271
78303	-	1	RAATTY	ref000001	A	418	5.58	287
78439	+	1	RAATTY	ref000001	A	373	5.16	266
78440	-	1	RAATTY	ref000001	A	337	6.88	254
78665	+	1	RAATTY	ref000001	A	333	5.42	249
78666	-	1	RAATTY	ref000001	A	353	6.81	258
78697	-	1	GAGANNNNGMT	ref000001	A	111	2.53	258
78806	+	1	ACNNNNNCTC	ref000001	A	350	6.48	232
78814	-	1	GAGNNNNNGT	ref000001	A	293	6.98	231
78936	+	1	RAATTY	ref000001	A	382	7.24	255
78937	-	1	RAATTY	ref000001	A	311	5.69	233
78979	+	1	GCANNNNNRTTA	ref000001	A	439	6.43	298
78986	-	1	TAAYNNNNNTGC	ref000001	A	356	4.99	263
79076	+	1	RAATTY	ref000001	A	431	7.76	296
79077	-	1	RAATTY	ref000001	A	325	5.48	256
79101	-	1	GKAAYG	ref000001	A	349	6.2	264
79244	+	1	RAATTY	ref000001	A	319	4	279
79245	-	1	RAATTY	ref000001	A	339	5.89	246
79296	+	1	RAATTY	ref000001	A	406	5.75	298
79297	-	1	RAATTY	ref000001	A	361	6.88	278
79315	+	1	RAATTY	ref000001	A	403	7.12	294
79316	-	1	RAATTY	ref000001	A	403	6.69	309
79412	+	1	RAATTY	ref000001	A	416	5.98	281
79413	-	1	RAATTY	ref000001	A	284	4.53	260
79558	+	1	RAATTY	ref000001	A	336	4.58	269
79559	-	1	RAATTY	ref000001	A	415	7.83	272
79648	+	1	RAATTY	ref000001	A	313	4.32	276
79649	-	1	RAATTY	ref000001	A	304	4.49	272
79675	+	1	RAATTY	ref000001	A	405	5.95	273
79676	-	1	RAATTY	ref000001	A	271	3.63	265
79753	+	1	RAATTY	ref000001	A	293	4.88	239
79754	-	1	RAATTY	ref000001	A	342	4.8	231
79792	+	1	RAATTY	ref000001	A	352	6.47	255
79793	-	1	RAATTY	ref000001	A	308	4.36	240
79914	+	1	RAATTY	ref000001	A	338	6.73	213
79915	-	1	RAATTY	ref000001	A	254	4.53	206
79987	+	1	RAATTY	ref000001	A	288	6.12	204
79988	-	1	RAATTY	ref000001	A	265	3.99	217
80033	+	1	RAATTY	ref000001	A	247	4.64	197
80034	-	1	RAATTY	ref000001	A	345	8.27	209
80044	+	1	RAATTY	ref000001	A	289	5.25	201
80045	-	1	RAATTY	ref000001	A	318	7.11	218
80069	+	1	RAATTY	ref000001	A	243	4.94	180
80070	-	1	RAATTY	ref000001	A	283	5.48	199
80098	+	1	RAATTY	ref000001	A	287	6.44	190
80099	-	1	RAATTY	ref000001	A	205	2.96	218
80105	-	1	GKAAYG	ref000001	A	263	4.68	224
80193	+	1	RAATTY	ref000001	A	270	5.47	224
80194	-	1	RAATTY	ref000001	A	332	5.85	234
80271	+	1	RAATTY	ref000001	A	340	6.12	225
80272	-	1	RAATTY	ref000001	A	285	4.47	234
80315	+	1	RAATTY	ref000001	A	328	5.07	228
80316	-	1	RAATTY	ref000001	A	345	6.97	235
80335	+	1	RAATTY	ref000001	A	341	6.19	224
80336	-	1	RAATTY	ref000001	A	245	5.15	227
80345	+	1	RAATTY	ref000001	A	367	5.86	240
80346	-	1	RAATTY	ref000001	A	306	6.73	232
80446	+	1	RAATTY	ref000001	A	250	3.56	245
80447	-	1	RAATTY	ref000001	A	324	7.63	242
80536	+	1	RAATTY	ref000001	A	319	6.45	234
80537	-	1	RAATTY	ref000001	A	313	5.5	234
80656	+	1	RAATTY	ref000001	A	251	3.46	246
80657	-	1	RAATTY	ref000001	A	329	4.43	243
80815	+	1	RAATTY	ref000001	A	331	6.48	240
80816	-	1	RAATTY	ref000001	A	308	6.76	222
80833	+	1	RAATTY	ref000001	A	410	6.89	246
80834	-	1	RAATTY	ref000001	A	328	4.24	233
80902	+	1	RAATTY	ref000001	A	374	6.24	267
80903	-	1	RAATTY	ref000001	A	373	6.33	253
80908	+	1	RAATTY	ref000001	A	344	5.64	262
80909	-	1	RAATTY	ref000001	A	384	7.39	261
81050	+	1	RAATTY	ref000001	A	299	7.96	221
81051	-	1	RAATTY	ref000001	A	345	5.87	254
81091	+	1	RAATTY	ref000001	A	343	4.64	233
81092	-	1	RAATTY	ref000001	A	373	5.87	281
81162	+	1	RAATTY	ref000001	A	432	7.64	268
81163	-	1	RAATTY	ref000001	A	446	6.06	312
81183	+	1	RAATTY	ref000001	A	437	6.71	276
81184	-	1	RAATTY	ref000001	A	411	6.32	293
81212	+	1	RAATTY	ref000001	A	349	6.14	272
81213	-	1	RAATTY	ref000001	A	426	5.57	282
81434	+	1	RAATTY	ref000001	A	407	7.64	255
81435	-	1	RAATTY	ref000001	A	417	7.25	288
81550	+	1	RAATTY	ref000001	A	375	6.58	270
81551	-	1	RAATTY	ref000001	A	385	4.71	290
81585	+	1	GKAAYG	ref000001	A	463	7.28	295
81600	+	1	RAATTY	ref000001	A	429	7.11	273
81601	-	1	RAATTY	ref000001	A	402	5.13	282
81841	+	1	RAATTY	ref000001	A	355	5.77	271
81842	-	1	RAATTY	ref000001	A	388	4.33	283
82131	+	1	GKAAYG	ref000001	A	379	5.7	292
82172	+	1	RAATTY	ref000001	A	246	3.18	266
82173	-	1	RAATTY	ref000001	A	306	4.82	260
82194	+	1	RAATTY	ref000001	A	346	6.33	256
82195	-	1	RAATTY	ref000001	A	376	6.55	245
82416	+	1	RAATTY	ref000001	A	228	5.36	189
82417	-	1	RAATTY	ref000001	A	258	5.97	190
82484	+	1	RAATTY	ref000001	A	286	5.36	198
82485	-	1	RAATTY	ref000001	A	250	5.66	181
82509	+	1	GKAAYG	ref000001	A	321	6.02	209
82597	+	1	RAATTY	ref000001	A	239	3.51	194
82598	-	1	RAATTY	ref000001	A	238	4.58	170
83140	+	1	RAATTY	ref000001	A	298	5.89	233
83141	-	1	RAATTY	ref000001	A	370	6.16	260
83196	+	1	RAATTY	ref000001	A	227	3.8	217
83197	-	1	RAATTY	ref000001	A	351	5.66	237
83235	+	1	RAATTY	ref000001	A	288	4.36	219
83236	-	1	RAATTY	ref000001	A	336	4.87	244
83298	+	1	RAATTY	ref000001	A	252	4.4	209
83299	-	1	RAATTY	ref000001	A	280	4.11	248
83354	+	1	RAATTY	ref000001	A	298	6.11	214
83355	-	1	RAATTY	ref000001	A	328	5.35	253
83374	+	1	RAATTY	ref000001	A	345	6.2	220
83375	-	1	RAATTY	ref000001	A	334	5.97	244
83386	+	1	RAATTY	ref000001	A	314	7.12	221
83387	-	1	RAATTY	ref000001	A	273	3.31	266
83551	+	1	GAGNNNNNGT	ref000001	A	384	5.6	265
83559	-	1	ACNNNNNCTC	ref000001	A	229	2.92	245
83697	+	1	RAATTY	ref000001	A	345	4.79	255
83698	-	1	RAATTY	ref000001	A	273	3.58	237
83721	-	1	GKAAYG	ref000001	A	323	6.32	241
83763	+	1	RAATTY	ref000001	A	309	3.94	259
83764	-	1	RAATTY	ref000001	A	328	6.8	248
83791	+	1	RAATTY	ref000001	A	209	2.79	250
83792	-	1	RAATTY	ref000001	A	311	4.89	243
83883	-	1	GKAAYG	ref000001	A	378	7.6	264
84199	+	1	RAATTY	ref000001	A	396	5.32	288
84200	-	1	RAATTY	ref000001	A	367	5.83	282
84222	+	1	RAATTY	ref000001	A	420	5.49	304
84223	-	1	RAATTY	ref000001	A	392	5.53	303
84352	+	1	ACNNNNNCTC	ref000001	A	436	6.07	326
84360	-	1	GAGNNNNNGT	ref000001	A	447	9.24	309
84408	+	1	RAATTY	ref000001	A	339	7.21	251
84409	-	1	RAATTY	ref000001	A	382	6.9	260
84462	+	1	RAATTY	ref000001	A	333	7.23	244
84463	-	1	RAATTY	ref000001	A	380	6.56	249
84468	+	1	RAATTY	ref000001	A	332	5.88	235
84469	-	1	RAATTY	ref000001	A	355	8.21	249
84724	+	1	RAATTY	ref000001	A	405	5.42	278
84725	-	1	RAATTY	ref000001	A	373	5.89	280
84850	+	1	RAATTY	ref000001	A	293	7.67	206
84851	-	1	RAATTY	ref000001	A	296	7.43	206
85049	+	1	RAATTY	ref000001	A	428	7.88	244
85050	-	1	RAATTY	ref000001	A	324	4.07	252
85096	+	1	RAATTY	ref000001	A	328	6.9	227
85097	-	1	RAATTY	ref000001	A	388	6.56	263
85216	+	1	RAATTY	ref000001	A	312	4.26	254
85217	-	1	RAATTY	ref000001	A	443	5.71	292
85284	+	1	GAGNNNNNGT	ref000001	A	399	7.57	285
85292	-	1	ACNNNNNCTC	ref000001	A	393	5.72	285
85336	-	1	GAGANNNNGMT	ref000001	A	102	2.06	288
85358	+	1	GKAAYG	ref000001	A	376	6.78	281
85654	+	1	RAATTY	ref000001	A	411	7.11	286
85655	-	1	RAATTY	ref000001	A	378	6.01	276
85679	+	1	RAATTY	ref000001	A	357	4.8	289
85680	-	1	RAATTY	ref000001	A	420	5.98	276
85965	+	1	RAATTY	ref000001	A	417	8.11	283
85966	-	1	RAATTY	ref000001	A	395	8.21	273
86107	+	1	RAATTY	ref000001	A	296	5.46	235
86108	-	1	RAATTY	ref000001	A	280	4.61	234
86162	+	1	RAATTY	ref000001	A	356	6.53	240
86163	-	1	RAATTY	ref000001	A	368	5.66	225
86356	+	1	RAATTY	ref000001	A	336	5.93	231
86357	-	1	RAATTY	ref000001	A	328	6.87	226
86493	+	1	GCANNNNNRTTA	ref000001	A	442	7.51	280
86500	-	1	TAAYNNNNNTGC	ref000001	A	349	4.89	262
86618	+	1	RAATTY	ref000001	A	304	6.59	247
86619	-	1	RAATTY	ref000001	A	332	5.3	252
86977	+	1	RAATTY	ref000001	A	354	4.94	274
86978	-	1	RAATTY	ref000001	A	382	7.39	258
87026	+	1	RAATTY	ref000001	A	431	6.38	276
87027	-	1	RAATTY	ref000001	A	371	6.99	249
87097	+	1	RAATTY	ref000001	A	387	4.3	289
87098	-	1	RAATTY	ref000001	A	343	7.15	260
87140	+	1	RAATTY	ref000001	A	510	6.98	328
87141	-	1	RAATTY	ref000001	A	383	5.3	294
87597	+	1	GAGNNNNNGT	ref000001	A	468	6.56	307
87605	-	1	ACNNNNNCTC	ref000001	A	383	5.35	273
87685	+	1	RAATTY	ref000001	A	441	7.51	269
87686	-	1	RAATTY	ref000001	A	417	6.47	275
87736	+	1	RAATTY	ref000001	A	340	6.07	259
87737	-	1	RAATTY	ref000001	A	389	6.63	279
87829	+	1	RAATTY	ref000001	A	292	5.71	232
87830	-	1	RAATTY	ref000001	A	358	8.84	233
87908	+	1	RAATTY	ref000001	A	368	8.16	244
87909	-	1	RAATTY	ref000001	A	392	7.54	237
87999	+	1	GAGNNNNNGT	ref000001	A	465	7.74	311
88007	-	1	ACNNNNNCTC	ref000001	A	410	6.62	282
88186	+	1	RAATTY	ref000001	A	462	5.82	327
88187	-	1	RAATTY	ref000001	A	383	4.26	319
88363	+	1	RAATTY	ref000001	A	362	4.89	288
88364	-	1	RAATTY	ref000001	A	418	6.39	277
88381	+	1	GKAAYG	ref000001	A	376	6.83	271
88521	+	1	RAATTY	ref000001	A	403	7.15	247
88522	-	1	RAATTY	ref000001	A	232	3.56	257
88690	+	1	RAATTY	ref000001	A	291	4.62	237
88691	-	1	RAATTY	ref000001	A	299	4.46	252
88708	+	1	RAATTY	ref000001	A	308	5.69	233
88709	-	1	RAATTY	ref000001	A	314	6.78	219
88749	+	1	RAATTY	ref000001	A	246	3.57	225
88750	-	1	RAATTY	ref000001	A	254	3.61	217
89065	+	1	RAATTY	ref000001	A	387	5.9	294
89066	-	1	RAATTY	ref000001	A	371	6.76	249
89344	+	1	RAATTY	ref000001	A	359	6.41	239
89345	-	1	RAATTY	ref000001	A	362	6.04	267
89475	+	1	RAATTY	ref000001	A	331	6.08	217
89476	-	1	RAATTY	ref000001	A	341	6.16	227
89485	+	1	RAATTY	ref000001	A	259	3.73	223
89486	-	1	RAATTY	ref000001	A	352	8.28	229
89560	+	1	GAGNNNNNGT	ref000001	A	345	7.86	221
89568	-	1	ACNNNNNCTC	ref000001	A	249	3.85	203
89584	+	1	RAATTY	ref000001	A	247	4.19	214
89585	-	1	RAATTY	ref000001	A	315	6.17	212
89846	+	1	RAATTY	ref000001	A	219	2.99	227
89847	-	1	RAATTY	ref000001	A	343	6.46	223
89929	+	1	RAATTY	ref000001	A	246	3.03	255
89930	-	1	RAATTY	ref000001	A	350	6.05	245
90004	+	1	RAATTY	ref000001	A	436	6.56	295
90005	-	1	RAATTY	ref000001	A	431	5.86	292
90061	+	1	GAGNNNNNGT	ref000001	A	356	4.63	289
90069	-	1	ACNNNNNCTC	ref000001	A	407	5.73	301
90142	+	1	ACNNNNNCTC	ref000001	A	316	5.13	281
90150	-	1	GAGNNNNNGT	ref000001	A	340	5.03	302
90187	+	1	RAATTY	ref000001	A	393	6.47	264
90188	-	1	RAATTY	ref000001	A	406	5.1	299
90208	+	1	RAATTY	ref000001	A	341	5.21	257
90209	-	1	RAATTY	ref000001	A	345	6.38	254
90217	+	1	RAATTY	ref000001	A	327	5.85	248
90218	-	1	RAATTY	ref000001	A	306	5.2	248
90370	+	1	RAATTY	ref000001	A	414	7.49	257
90371	-	1	RAATTY	ref000001	A	309	4.79	253
90441	+	1	RAATTY	ref000001	A	339	5.54	248
90442	-	1	RAATTY	ref000001	A	304	5.18	240
90532	-	1	GKAAYG	ref000001	A	275	3.99	267
90582	+	1	GCANNNNNRTTA	ref000001	A	391	8.12	257
90589	-	1	TAAYNNNNNTGC	ref000001	A	401	7.75	260
90901	+	1	RAATTY	ref000001	A	303	4.5	238
90902	-	1	RAATTY	ref000001	A	340	6.81	225
90962	+	1	RAATTY	ref000001	A	243	6.09	195
90963	-	1	RAATTY	ref000001	A	327	7.37	177
91001	+	1	RAATTY	ref000001	A	285	4.8	202
91002	-	1	RAATTY	ref000001	A	287	7.58	202
91094	+	1	RAATTY	ref000001	A	313	4.5	250
91095	-	1	RAATTY	ref000001	A	309	5.99	225
91118	+	1	RAATTY	ref000001	A	339	6.04	249
91119	-	1	RAATTY	ref000001	A	372	5.3	234
91177	+	1	RAATTY	ref000001	A	223	2.84	247
91178	-	1	RAATTY	ref000001	A	335	6.24	231
91219	+	1	RAATTY	ref000001	A	303	5.47	259
91220	-	1	RAATTY	ref000001	A	353	7.12	237
91250	+	1	RAATTY	ref000001	A	333	5.99	238
91251	-	1	RAATTY	ref000001	A	389	5.33	267
91340	+	1	RAATTY	ref000001	A	366	6.86	258
91341	-	1	RAATTY	ref000001	A	271	3.5	248
91581	+	1	RAATTY	ref000001	A	413	7.46	262
91582	-	1	RAATTY	ref000001	A	363	6.05	270
91607	+	1	RAATTY	ref000001	A	332	6.89	254
91608	-	1	RAATTY	ref000001	A	195	2.61	256
91644	+	1	RAATTY	ref000001	A	367	7.15	256
91645	-	1	RAATTY	ref000001	A	363	5.72	254
91650	+	1	RAATTY	ref000001	A	412	6.77	264
91651	-	1	RAATTY	ref000001	A	358	6.06	257
91835	+	1	TAAYNNNNNTGC	ref000001	A	334	4.89	240
91842	-	1	GCANNNNNRTTA	ref000001	A	402	8.51	256
91891	+	1	GKAAYG	ref000001	A	388	8.36	252
91971	+	1	RAATTY	ref000001	A	335	5.67	230
91972	-	1	RAATTY	ref000001	A	285	6.23	224
92020	+	1	GKAAYG	ref000001	A	361	6.81	267
92026	+	1	RAATTY	ref000001	A	360	6.43	259
92027	-	1	RAATTY	ref000001	A	329	5.24	273
92158	+	1	ACNNNNNCTC	ref000001	A	382	5.75	264
92166	-	1	GAGNNNNNGT	ref000001	A	355	6.52	275
92239	+	1	RAATTY	ref000001	A	436	7.04	286
92240	-	1	RAATTY	ref000001	A	369	6.79	267
92294	-	1	GKAAYG	ref000001	A	368	5.45	283
92339	+	1	RAATTY	ref000001	A	291	5.07	258
92340	-	1	RAATTY	ref000001	A	400	6.78	287
92645	-	1	GKAAYG	ref000001	A	309	6	227
92682	+	1	RAATTY	ref000001	A	318	5.67	228
92683	-	1	RAATTY	ref000001	A	298	4.54	229
92717	-	1	GKAAYG	ref000001	A	360	4.77	270
92845	+	1	RAATTY	ref000001	A	400	6.45	275
92846	-	1	RAATTY	ref000001	A	400	7.22	273
93012	+	1	RAATTY	ref000001	A	308	4.17	260
93013	-	1	RAATTY	ref000001	A	403	7.92	240
93345	+	1	RAATTY	ref000001	A	313	6.22	223
93346	-	1	RAATTY	ref000001	A	383	6.34	233
93389	+	1	GAGNNNNNGT	ref000001	A	362	5.83	241
93397	-	1	ACNNNNNCTC	ref000001	A	381	7.38	271
93422	+	1	RAATTY	ref000001	A	331	5.73	233
93423	-	1	RAATTY	ref000001	A	348	7.13	245
93718	+	1	RAATTY	ref000001	A	233	3.18	183
93719	-	1	RAATTY	ref000001	A	297	6.67	193
93852	+	1	GKAAYG	ref000001	A	302	5.64	228
94042	+	1	GKAAYG	ref000001	A	344	3.86	326
94169	+	1	RAATTY	ref000001	A	407	3.89	329
94170	-	1	RAATTY	ref000001	A	224	2.51	333
94358	+	1	RAATTY	ref000001	A	458	6.76	289
94359	-	1	RAATTY	ref000001	A	345	6.84	283
94715	+	1	RAATTY	ref000001	A	283	4.54	246
94716	-	1	RAATTY	ref000001	A	297	4.39	207
94805	+	1	RAATTY	ref000001	A	286	5.99	208
94806	-	1	RAATTY	ref000001	A	284	5.93	198
94843	+	1	RAATTY	ref000001	A	296	5.2	206
94844	-	1	RAATTY	ref000001	A	190	2.79	204
94880	+	1	RAATTY	ref000001	A	285	5.24	213
94881	-	1	RAATTY	ref000001	A	297	6.7	224
94891	+	1	RAATTY	ref000001	A	262	6.27	210
94892	-	1	RAATTY	ref000001	A	296	6.94	221
94965	-	1	GKAAYG	ref000001	A	345	6.52	246
95133	+	1	RAATTY	ref000001	A	303	5.61	230
95134	-	1	RAATTY	ref000001	A	267	3.56	248
95155	+	1	RAATTY	ref000001	A	253	3.72	198
95156	-	1	RAATTY	ref000001	A	307	5.25	210
95316	-	1	GKAAYG	ref000001	A	348	7.3	229
95347	+	1	RAATTY	ref000001	A	386	6.88	250
95348	-	1	RAATTY	ref000001	A	275	4.73	243
95408	+	1	RAATTY	ref000001	A	404	6.83	255
95409	-	1	RAATTY	ref000001	A	344	5.93	241
95648	+	1	RAATTY	ref000001	A	383	6.85	247
95649	-	1	RAATTY	ref000001	A	347	4.25	271
95731	+	1	RAATTY	ref000001	A	305	5.92	237
95732	-	1	RAATTY	ref000001	A	327	6.53	241
95746	+	1	RAATTY	ref000001	A	265	5.51	226
95747	-	1	RAATTY	ref000001	A	231	3.74	241
95833	+	1	RAATTY	ref000001	A	320	4.95	238
95834	-	1	RAATTY	ref000001	A	313	4.77	246
95891	+	1	RAATTY	ref000001	A	308	4.84	245
95892	-	1	RAATTY	ref000001	A	349	6.48	250
96032	+	1	RAATTY	ref000001	A	347	6.54	271
96033	-	1	RAATTY	ref000001	A	431	6.47	283
96165	+	1	RAATTY	ref000001	A	363	7.97	266
96166	-	1	RAATTY	ref000001	A	368	6.75	270
96314	+	1	RAATTY	ref000001	A	359	7.5	260
96315	-	1	RAATTY	ref000001	A	400	5.66	269
96604	+	1	RAATTY	ref000001	A	367	6.01	243
96605	-	1	RAATTY	ref000001	A	326	5.12	235
96673	+	1	RAATTY	ref000001	A	324	6.43	236
96674	-	1	RAATTY	ref000001	A	308	6.91	231
96692	+	1	GKAAYG	ref000001	A	342	7.17	253
96889	+	1	GAGNNNNNGT	ref000001	A	376	7.36	253
96897	-	1	ACNNNNNCTC	ref000001	A	429	6.13	272
96902	+	1	RAATTY	ref000001	A	323	5.46	244
96903	-	1	RAATTY	ref000001	A	327	5.12	258
96951	+	1	GKAAYG	ref000001	A	410	6.23	268
97099	+	1	GAGNNNNNGT	ref000001	A	404	9.33	261
97107	-	1	ACNNNNNCTC	ref000001	A	310	5.26	271
97196	+	1	GKAAYG	ref000001	A	427	7.07	272
97262	+	1	RAATTY	ref000001	A	317	4.61	253
97263	-	1	RAATTY	ref000001	A	327	5.81	253
97332	+	1	RAATTY	ref000001	A	387	7.09	261
97333	-	1	RAATTY	ref000001	A	309	4.35	272
97430	+	1	RAATTY	ref000001	A	416	5.95	302
97431	-	1	RAATTY	ref000001	A	375	4.49	323
97742	+	1	RAATTY	ref000001	A	427	7.06	316
97743	-	1	RAATTY	ref000001	A	436	6.65	306
97762	+	1	RAATTY	ref000001	A	374	4.19	325
97763	-	1	RAATTY	ref000001	A	439	6.6	317
97931	+	1	ACNNNNNCTC	ref000001	A	398	3.98	384
97939	-	1	GAGNNNNNGT	ref000001	A	531	8.12	351
98015	+	1	RAATTY	ref000001	A	559	8.34	374
98016	-	1	RAATTY	ref000001	A	489	7.98	373
98360	+	1	RAATTY	ref000001	A	485	7.55	340
98361	-	1	RAATTY	ref000001	A	502	6.54	346
98600	+	1	RAATTY	ref000001	A	424	7.3	300
98601	-	1	RAATTY	ref000001	A	339	4.35	282
98723	+	1	GKAAYG	ref000001	A	376	5.26	324
98740	+	1	RAATTY	ref000001	A	356	3.47	324
98741	-	1	RAATTY	ref000001	A	367	3.71	333
98868	+	1	RAATTY	ref000001	A	350	5.43	284
98869	-	1	RAATTY	ref000001	A	375	6.28	253
98936	+	1	RAATTY	ref000001	A	254	3.33	257
98937	-	1	RAATTY	ref000001	A	311	4.92	231
99080	+	1	RAATTY	ref000001	A	328	6.81	254
99081	-	1	RAATTY	ref000001	A	373	7.31	257
99173	+	1	GKAAYG	ref000001	A	320	4.09	267
99249	+	1	RAATTY	ref000001	A	312	4.09	264
99250	-	1	RAATTY	ref000001	A	306	5.24	242
99506	+	1	RAATTY	ref000001	A	325	6.17	245
99507	-	1	RAATTY	ref000001	A	328	5.24	245
99549	+	1	RAATTY	ref000001	A	370	6.11	245
99550	-	1	RAATTY	ref000001	A	337	6.25	237
99566	+	1	RAATTY	ref000001	A	350	6.58	234
99567	-	1	RAATTY	ref000001	A	324	5.79	231
99703	+	1	RAATTY	ref000001	A	271	5.22	208
99704	-	1	RAATTY	ref000001	A	338	6.05	207
99798	+	1	RAATTY	ref000001	A	371	6.11	270
99799	-	1	RAATTY	ref000001	A	312	4.36	265
99893	+	1	RAATTY	ref000001	A	488	5.71	302
99894	-	1	RAATTY	ref000001	A	394	5.71	301
99957	+	1	RAATTY	ref000001	A	429	6.21	337
99958	-	1	RAATTY	ref000001	A	430	5.94	305
100172	+	1	RAATTY	ref000001	A	473	6.69	331
100173	-	1	RAATTY	ref000001	A	411	6.23	301
100379	+	1	RAATTY	ref000001	A	406	6.84	254
100380	-	1	RAATTY	ref000001	A	274	4.24	239
100412	+	1	RAATTY	ref000001	A	228	3.15	237
100413	-	1	RAATTY	ref000001	A	346	7.02	222
100473	+	1	RAATTY	ref000001	A	361	6.57	252
100474	-	1	RAATTY	ref000001	A	353	8.02	234
100591	+	1	RAATTY	ref000001	A	357	5.83	273
100592	-	1	RAATTY	ref000001	A	342	6.16	270
100719	+	1	RAATTY	ref000001	A	286	6.58	204
100720	-	1	RAATTY	ref000001	A	306	6.91	214
101024	+	1	RAATTY	ref000001	A	329	5.25	232
101025	-	1	RAATTY	ref000001	A	294	3.76	243
101096	+	1	GAGANNNNGMT	ref000001	A	85	1.92	263
101352	+	1	RAATTY	ref000001	A	457	6.28	322
101353	-	1	RAATTY	ref000001	A	403	6.39	303
101577	+	1	RAATTY	ref000001	A	399	6.28	299
101578	-	1	RAATTY	ref000001	A	377	5.37	285
101720	+	1	RAATTY	ref000001	A	402	7.25	288
101721	-	1	RAATTY	ref000001	A	374	5.03	295
101733	+	1	RAATTY	ref000001	A	136	2.13	290
101734	-	1	RAATTY	ref000001	A	397	7.55	275
101814	+	1	RAATTY	ref000001	A	382	5.24	291
101815	-	1	RAATTY	ref000001	A	364	4.48	284
101851	+	1	RAATTY	ref000001	A	434	6.84	297
101852	-	1	RAATTY	ref000001	A	353	5.28	300
101924	+	1	RAATTY	ref000001	A	465	6.41	309
101925	-	1	RAATTY	ref000001	A	271	3.56	296
101967	+	1	RAATTY	ref000001	A	440	5.93	330
101968	-	1	RAATTY	ref000001	A	433	6.71	313
102208	+	1	RAATTY	ref000001	A	322	7.88	205
102209	-	1	RAATTY	ref000001	A	268	4.67	216
102377	+	1	RAATTY	ref000001	A	353	6.92	235
102378	-	1	RAATTY	ref000001	A	318	5.12	248
102538	+	1	RAATTY	ref000001	A	399	6.03	286
102539	-	1	RAATTY	ref000001	A	373	6.63	294
102629	+	1	RAATTY	ref000001	A	442	6.24	306
102630	-	1	RAATTY	ref000001	A	374	5.09	322
102656	+	1	RAATTY	ref000001	A	484	6.66	323
102657	-	1	RAATTY	ref000001	A	448	5.14	351
102772	+	1	RAATTY	ref000001	A	467	6.68	338
102773	-	1	RAATTY	ref000001	A	399	6.95	341
103012	+	1	RAATTY	ref000001	A	442	7.31	295
103013	-	1	RAATTY	ref000001	A	382	6.38	303
103099	+	1	GKAAYG	ref000001	A	400	5.99	291
103263	+	1	RAATTY	ref000001	A	267	3.86	236
103264	-	1	RAATTY	ref000001	A	370	5.82	265
103512	+	1	RAATTY	ref000001	A	456	6.58	310
103513	-	1	RAATTY	ref000001	A	462	5.87	326
103809	+	1	RAATTY	ref000001	A	312	5.2	230
103810	-	1	RAATTY	ref000001	A	311	6.24	207
103960	+	1	RAATTY	ref000001	A	271	4.55	197
103961	-	1	RAATTY	ref000001	A	290	6.96	200
104004	+	1	RAATTY	ref000001	A	279	4.82	209
104005	-	1	RAATTY	ref000001	A	329	6.72	222
104026	+	1	RAATTY	ref000001	A	308	6.13	212
104027	-	1	RAATTY	ref000001	A	318	6.14	225
104042	+	1	RAATTY	ref000001	A	305	5.61	237
104043	-	1	RAATTY	ref000001	A	302	6.68	239
104511	+	1	RAATTY	ref000001	A	371	5.37	268
104512	-	1	RAATTY	ref000001	A	357	6.95	282
104563	+	1	ACNNNNNCTC	ref000001	A	432	6.3	282
104571	-	1	GAGNNNNNGT	ref000001	A	392	7.28	287
104640	+	1	RAATTY	ref000001	A	379	6.57	269
104641	-	1	RAATTY	ref000001	A	384	7.07	275
104729	+	1	RAATTY	ref000001	A	322	3.72	276
104730	-	1	RAATTY	ref000001	A	371	5.66	278
104737	+	1	RAATTY	ref000001	A	349	6.63	260
104738	-	1	RAATTY	ref000001	A	254	3.05	267
104761	+	1	RAATTY	ref000001	A	397	6.93	263
104762	-	1	RAATTY	ref000001	A	364	6.52	278
104775	+	1	RAATTY	ref000001	A	354	5.82	270
104776	-	1	RAATTY	ref000001	A	257	3.26	276
104951	+	1	ACNNNNNCTC	ref000001	A	380	5.04	283
104959	-	1	GAGNNNNNGT	ref000001	A	401	6.78	286
104967	+	1	RAATTY	ref000001	A	378	6.42	249
104968	-	1	RAATTY	ref000001	A	263	3.15	269
105014	+	1	GKAAYG	ref000001	A	361	5.16	275
105048	+	1	RAATTY	ref000001	A	310	6.03	240
105049	-	1	RAATTY	ref000001	A	442	7.18	271
105074	+	1	GKAAYG	ref000001	A	335	5.97	252
105104	+	1	RAATTY	ref000001	A	332	6.67	238
105105	-	1	RAATTY	ref000001	A	348	5.52	244
105364	+	1	RAATTY	ref000001	A	270	3.82	253
105365	-	1	RAATTY	ref000001	A	250	3.32	239
105371	+	1	ACNNNNNCTC	ref000001	A	354	5.59	255
105379	-	1	GAGNNNNNGT	ref000001	A	364	7.02	253
105592	+	1	RAATTY	ref000001	A	372	5.35	269
105593	-	1	RAATTY	ref000001	A	330	6.06	255
105619	+	1	RAATTY	ref000001	A	340	6.64	268
105620	-	1	RAATTY	ref000001	A	370	5.78	267
105667	+	1	RAATTY	ref000001	A	343	5.15	272
105668	-	1	RAATTY	ref000001	A	356	5	257
105790	+	1	RAATTY	ref000001	A	350	6	276
105791	-	1	RAATTY	ref000001	A	400	6.53	292
105837	+	1	RAATTY	ref000001	A	414	5.73	283
105838	-	1	RAATTY	ref000001	A	359	6.24	291
105870	+	1	RAATTY	ref000001	A	412	6.68	271
105871	-	1	RAATTY	ref000001	A	371	5.26	287
105916	+	1	RAATTY	ref000001	A	377	6.94	268
105917	-	1	RAATTY	ref000001	A	306	5.88	244
105937	+	1	RAATTY	ref000001	A	374	6.05	244
105938	-	1	RAATTY	ref000001	A	224	3.25	232
106031	+	1	RAATTY	ref000001	A	371	4.85	253
106032	-	1	RAATTY	ref000001	A	309	4.47	275
106212	+	1	RAATTY	ref000001	A	287	4.33	236
106213	-	1	RAATTY	ref000001	A	322	6.91	230
106234	+	1	RAATTY	ref000001	A	339	7.02	227
106235	-	1	RAATTY	ref000001	A	284	4.83	217
106310	+	1	RAATTY	ref000001	A	293	6.79	210
106311	-	1	RAATTY	ref000001	A	261	4.7	206
106318	+	1	RAATTY	ref000001	A	298	6.51	207
106319	-	1	RAATTY	ref000001	A	261	5.22	203
106476	+	1	RAATTY	ref000001	A	305	4.42	231
106477	-	1	RAATTY	ref000001	A	303	4	241
106599	+	1	RAATTY	ref000001	A	354	4.56	288
106600	-	1	RAATTY	ref000001	A	403	7.51	261
106723	+	1	RAATTY	ref000001	A	420	7.12	298
106724	-	1	RAATTY	ref000001	A	349	5.16	290
106857	+	1	RAATTY	ref000001	A	407	6.67	266
106858	-	1	RAATTY	ref000001	A	361	6.15	259
106913	+	1	RAATTY	ref000001	A	369	6.75	259
106914	-	1	RAATTY	ref000001	A	332	7.14	232
107063	+	1	RAATTY	ref000001	A	305	6.8	223
107064	-	1	RAATTY	ref000001	A	306	6.4	209
107103	+	1	RAATTY	ref000001	A	350	5.93	253
107104	-	1	RAATTY	ref000001	A	306	5.25	238
107265	+	1	RAATTY	ref000001	A	328	5.68	258
107266	-	1	RAATTY	ref000001	A	305	3.66	293
107295	+	1	RAATTY	ref000001	A	251	6.03	231
107296	-	1	RAATTY	ref000001	A	388	5.81	258
107318	-	1	GAGANNNNGMT	ref000001	A	132	2.37	273
107331	+	1	RAATTY	ref000001	A	341	8.64	235
107332	-	1	RAATTY	ref000001	A	348	6.79	248
[truncated: 29,658 more rows]
