# Supplementary material for: A comparative analysis of methylome profiles of Campylobacter jejuni sheep abortion isolate and gastroenteric strains using PacBio data
Source: Front Microbiol. 2015 Jan 14;5:782. doi: 10.3389/fmicb.2014.00782 (PMC4294202; doi:10.3389/fmicb.2014.00782)
Supplement: Supplementary file 5 [file DataSheet5.XLSX]

## Sheet: Sheet1
start	strand	seqid	motif	refName	base	score	ipdRatio	coverage
26	+	1	RAATTY	ref000001	A	205	6.16	126
27	-	1	RAATTY	ref000001	A	192	6.26	114
74	+	1	RAATTY	ref000001	A	256	7.76	156
75	-	1	RAATTY	ref000001	A	236	7.08	142
81	+	1	RAATTY	ref000001	A	200	4.48	145
82	-	1	RAATTY	ref000001	A	234	7.73	160
147	+	1	RAATTY	ref000001	A	218	3.45	192
148	-	1	RAATTY	ref000001	A	325	7.25	218
521	+	1	RAATTY	ref000001	A	341	5.43	260
522	-	1	RAATTY	ref000001	A	305	5.44	247
530	+	1	CAAYNNNNNNACT	ref000001	A	387	6.09	270
540	-	1	AGTNNNNNNRTTG	ref000001	A	445	8.6	263
545	+	1	RAATTY	ref000001	A	349	6.69	252
546	-	1	RAATTY	ref000001	A	368	7.46	254
570	+	1	RAATTY	ref000001	A	359	5.2	255
571	-	1	RAATTY	ref000001	A	259	3.34	259
643	+	1	RAATTY	ref000001	A	369	5.83	249
644	-	1	RAATTY	ref000001	A	338	5.17	265
654	+	1	RAATTY	ref000001	A	387	6.21	260
655	-	1	RAATTY	ref000001	A	401	7.1	249
695	+	1	GGRCA	ref000001	A	375	3.85	315
840	+	1	RAATTY	ref000001	A	313	4.03	273
841	-	1	RAATTY	ref000001	A	308	4.89	246
962	+	1	GGRCA	ref000001	A	442	6.31	318
1065	+	1	RAATTY	ref000001	A	359	4.83	279
1066	-	1	RAATTY	ref000001	A	342	7.27	243
1097	+	1	CAAYNNNNNNACT	ref000001	A	397	6.28	292
1107	-	1	AGTNNNNNNRTTG	ref000001	A	421	6.51	293
1155	+	1	GGRCA	ref000001	A	349	4.11	313
1300	+	1	RAATTY	ref000001	A	339	6.02	245
1301	-	1	RAATTY	ref000001	A	370	6.89	242
1345	+	1	RAATTY	ref000001	A	394	7.15	250
1346	-	1	RAATTY	ref000001	A	305	4.56	241
1394	+	1	RAATTY	ref000001	A	298	6.15	222
1395	-	1	RAATTY	ref000001	A	255	4.56	213
1417	+	1	RAATTY	ref000001	A	290	5.65	211
1418	-	1	RAATTY	ref000001	A	359	6.64	216
1452	+	1	RAATTY	ref000001	A	288	5.75	205
1453	-	1	RAATTY	ref000001	A	384	6.96	195
1499	+	1	CAAYNNNNNNACT	ref000001	A	300	6.37	202
1509	-	1	AGTNNNNNNRTTG	ref000001	A	299	8.63	196
1832	+	1	RAATTY	ref000001	A	313	5.14	213
1833	-	1	RAATTY	ref000001	A	299	6.61	205
2009	-	1	GCAAGG	ref000001	A	324	6.54	204
2046	+	1	RAATTY	ref000001	A	330	6.59	233
2047	-	1	RAATTY	ref000001	A	301	6.13	215
2113	+	1	RAATTY	ref000001	A	364	6.17	240
2114	-	1	RAATTY	ref000001	A	228	3.39	216
2153	+	1	RAATTY	ref000001	A	370	7.12	256
2154	-	1	RAATTY	ref000001	A	292	5.46	237
2160	+	1	RAATTY	ref000001	A	359	6.01	262
2161	-	1	RAATTY	ref000001	A	351	6.4	248
2187	+	1	RAATTY	ref000001	A	265	3.92	256
2188	-	1	RAATTY	ref000001	A	239	3.84	242
2377	+	1	RAATTY	ref000001	A	317	6.66	223
2378	-	1	RAATTY	ref000001	A	313	5.58	232
2400	+	1	RAATTY	ref000001	A	307	3.68	249
2401	-	1	RAATTY	ref000001	A	282	5.01	236
2463	+	1	RAATTY	ref000001	A	345	5.78	245
2464	-	1	RAATTY	ref000001	A	318	5.64	256
2583	+	1	GCANNNNNRTTA	ref000001	A	382	6.06	310
2590	-	1	TAAYNNNNNTGC	ref000001	A	354	4.75	267
2739	+	1	GGRCA	ref000001	A	476	6.21	334
2863	-	1	GGRCA	ref000001	A	385	6.9	267
2884	+	1	RAATTY	ref000001	A	315	7.34	235
2885	-	1	RAATTY	ref000001	A	343	4.79	249
2993	+	1	RAATTY	ref000001	A	256	3.23	231
2994	-	1	RAATTY	ref000001	A	228	4.35	213
3007	+	1	RAATTY	ref000001	A	283	4.73	223
3008	-	1	RAATTY	ref000001	A	306	7.23	212
3034	+	1	RAATTY	ref000001	A	270	4.88	218
3035	-	1	RAATTY	ref000001	A	300	4.6	209
3079	+	1	RAATTY	ref000001	A	334	6.05	236
3080	-	1	RAATTY	ref000001	A	297	5.4	213
3098	+	1	RAATTY	ref000001	A	333	5.99	223
3099	-	1	RAATTY	ref000001	A	252	5.06	214
3115	+	1	RAATTY	ref000001	A	334	5.79	233
3116	-	1	RAATTY	ref000001	A	300	4.98	232
3128	+	1	RAATTY	ref000001	A	336	7.03	219
3129	-	1	RAATTY	ref000001	A	306	5.39	218
3183	+	1	RAATTY	ref000001	A	325	6.65	236
3184	-	1	RAATTY	ref000001	A	265	3.26	229
3236	+	1	RAATTY	ref000001	A	256	3.3	233
3237	-	1	RAATTY	ref000001	A	343	5.72	226
3360	+	1	RAATTY	ref000001	A	256	4.15	182
3361	-	1	RAATTY	ref000001	A	262	5.94	198
3570	+	1	GGRCA	ref000001	A	408	6.8	263
3824	+	1	RAATTY	ref000001	A	351	4.74	262
3825	-	1	RAATTY	ref000001	A	382	7.51	260
3914	+	1	RAATTY	ref000001	A	342	7.06	241
3915	-	1	RAATTY	ref000001	A	379	7.45	250
3947	+	1	RAATTY	ref000001	A	307	6.21	238
3948	-	1	RAATTY	ref000001	A	320	5.52	238
3965	+	1	RAATTY	ref000001	A	403	6.62	242
3966	-	1	RAATTY	ref000001	A	416	6.82	256
4088	-	1	GCAAGG	ref000001	A	233	7.07	211
4140	+	1	GGRCA	ref000001	A	143	2.18	227
4193	+	1	RAATTY	ref000001	A	252	3.73	214
4194	-	1	RAATTY	ref000001	A	327	7.67	218
4383	+	1	RAATTY	ref000001	A	358	6.62	253
4384	-	1	RAATTY	ref000001	A	359	5.86	256
4389	+	1	RAATTY	ref000001	A	346	5.08	258
4390	-	1	RAATTY	ref000001	A	327	6.97	246
4455	+	1	GGRCA	ref000001	A	400	4.85	309
4490	+	1	RAATTY	ref000001	A	382	6.89	283
4491	-	1	RAATTY	ref000001	A	331	4.41	270
4615	+	1	RAATTY	ref000001	A	357	5.37	277
4616	-	1	RAATTY	ref000001	A	441	6.47	279
4889	+	1	RAATTY	ref000001	A	268	4.93	194
4890	-	1	RAATTY	ref000001	A	261	4.44	195
4951	+	1	RAATTY	ref000001	A	313	6.58	235
4952	-	1	RAATTY	ref000001	A	300	3.93	234
5005	+	1	RAATTY	ref000001	A	330	5.5	234
5006	-	1	RAATTY	ref000001	A	343	7.12	226
5094	+	1	GCANNNNNRTTA	ref000001	A	140	2.22	328
5101	-	1	TAAYNNNNNTGC	ref000001	A	64	1.72	300
5103	+	1	AGTNNNNNNRTTG	ref000001	A	452	9.43	315
5113	-	1	CAAYNNNNNNACT	ref000001	A	416	4.53	310
5366	-	1	GGRCA	ref000001	A	422	6.38	320
5373	+	1	RAATTY	ref000001	A	435	6.25	288
5374	-	1	RAATTY	ref000001	A	397	5.87	283
5545	+	1	RAATTY	ref000001	A	277	5.27	235
5546	-	1	RAATTY	ref000001	A	366	7.69	251
5709	+	1	RAATTY	ref000001	A	358	6.76	236
5710	-	1	RAATTY	ref000001	A	364	6.24	244
5727	+	1	RAATTY	ref000001	A	367	7.27	227
5728	-	1	RAATTY	ref000001	A	329	7.47	229
5993	-	1	GGRCA	ref000001	A	414	7.65	286
6112	+	1	RAATTY	ref000001	A	328	5.69	220
6113	-	1	RAATTY	ref000001	A	310	7.16	219
6251	+	1	RAATTY	ref000001	A	337	4.91	222
6252	-	1	RAATTY	ref000001	A	248	4.29	226
6288	+	1	RAATTY	ref000001	A	367	7.18	228
6289	-	1	RAATTY	ref000001	A	320	4.88	232
6395	+	1	RAATTY	ref000001	A	297	7.69	195
6396	-	1	RAATTY	ref000001	A	310	5.11	240
6410	+	1	RAATTY	ref000001	A	321	5.44	201
6411	-	1	RAATTY	ref000001	A	312	5.96	223
6541	+	1	RAATTY	ref000001	A	352	7.12	228
6542	-	1	RAATTY	ref000001	A	281	3.13	226
6550	+	1	RAATTY	ref000001	A	333	5.47	232
6551	-	1	RAATTY	ref000001	A	293	4.3	233
6680	+	1	RAATTY	ref000001	A	260	4.49	257
6681	-	1	RAATTY	ref000001	A	330	4.12	251
6879	+	1	RAATTY	ref000001	A	342	6.13	246
6880	-	1	RAATTY	ref000001	A	359	6.09	248
6942	+	1	RAATTY	ref000001	A	344	4.73	260
6943	-	1	RAATTY	ref000001	A	353	5.26	259
7041	+	1	RAATTY	ref000001	A	361	4.57	269
7042	-	1	RAATTY	ref000001	A	430	6.19	296
7221	+	1	TAAYNNNNNTGC	ref000001	A	343	4.41	256
7228	-	1	GCANNNNNRTTA	ref000001	A	421	6.68	294
7236	+	1	TAAYNNNNNTGC	ref000001	A	336	6.19	281
7243	-	1	GCANNNNNRTTA	ref000001	A	250	2.94	275
7448	+	1	RAATTY	ref000001	A	344	7.1	211
7449	-	1	RAATTY	ref000001	A	272	5.81	196
7461	+	1	RAATTY	ref000001	A	289	4.2	218
7462	-	1	RAATTY	ref000001	A	194	2.62	210
7519	+	1	RAATTY	ref000001	A	349	5.98	236
7520	-	1	RAATTY	ref000001	A	320	6.43	222
7647	+	1	RAATTY	ref000001	A	392	5.78	269
7648	-	1	RAATTY	ref000001	A	216	2.7	267
7678	+	1	RAATTY	ref000001	A	350	4.25	260
7679	-	1	RAATTY	ref000001	A	300	4.81	250
7775	-	1	GGRCA	ref000001	A	412	5.81	311
8113	+	1	RAATTY	ref000001	A	415	5.53	311
8114	-	1	RAATTY	ref000001	A	517	7.08	330
8283	+	1	RAATTY	ref000001	A	442	6.63	324
8284	-	1	RAATTY	ref000001	A	368	4.74	290
8329	+	1	RAATTY	ref000001	A	504	6.56	306
8330	-	1	RAATTY	ref000001	A	415	5.83	292
8361	+	1	RAATTY	ref000001	A	481	6.68	289
8362	-	1	RAATTY	ref000001	A	423	7.2	284
8516	+	1	RAATTY	ref000001	A	297	4.08	227
8517	-	1	RAATTY	ref000001	A	352	7.34	236
8702	+	1	RAATTY	ref000001	A	281	7.43	189
8703	-	1	RAATTY	ref000001	A	321	9.04	190
8977	+	1	RAATTY	ref000001	A	308	6.34	204
8978	-	1	RAATTY	ref000001	A	294	5.73	234
8988	+	1	RAATTY	ref000001	A	316	5.31	211
8989	-	1	RAATTY	ref000001	A	302	4.24	230
9047	+	1	RAATTY	ref000001	A	324	4.52	233
9048	-	1	RAATTY	ref000001	A	383	7.58	242
9466	+	1	RAATTY	ref000001	A	291	5.77	234
9467	-	1	RAATTY	ref000001	A	312	5.07	244
9831	-	1	GCAAGG	ref000001	A	408	5.93	292
9881	+	1	RAATTY	ref000001	A	376	6.46	260
9882	-	1	RAATTY	ref000001	A	285	3.62	272
9896	+	1	RAATTY	ref000001	A	360	6.07	258
9897	-	1	RAATTY	ref000001	A	401	6.86	268
10090	+	1	RAATTY	ref000001	A	368	7.46	244
10091	-	1	RAATTY	ref000001	A	361	6.77	244
10140	+	1	RAATTY	ref000001	A	311	4.65	212
10141	-	1	RAATTY	ref000001	A	238	3.95	210
10267	+	1	RAATTY	ref000001	A	277	5.31	193
10268	-	1	RAATTY	ref000001	A	288	5.89	198
10329	-	1	GCAAGG	ref000001	A	262	6.11	218
10342	+	1	TAAYNNNNNTGC	ref000001	A	320	6.67	238
10349	-	1	GCANNNNNRTTA	ref000001	A	330	6.08	246
10515	+	1	RAATTY	ref000001	A	333	4.02	297
10516	-	1	RAATTY	ref000001	A	391	4.67	291
10670	+	1	RAATTY	ref000001	A	386	6.34	308
10671	-	1	RAATTY	ref000001	A	382	4.66	304
10825	+	1	RAATTY	ref000001	A	350	6.17	246
10826	-	1	RAATTY	ref000001	A	349	5.93	240
10956	+	1	RAATTY	ref000001	A	328	7.57	222
10957	-	1	RAATTY	ref000001	A	334	6.06	213
11002	+	1	GGRCA	ref000001	A	280	4.45	242
11160	+	1	RAATTY	ref000001	A	337	6.09	265
11161	-	1	RAATTY	ref000001	A	323	6.72	251
11230	+	1	RAATTY	ref000001	A	339	4.71	266
11231	-	1	RAATTY	ref000001	A	374	6.82	266
11301	+	1	RAATTY	ref000001	A	378	4.55	312
11302	-	1	RAATTY	ref000001	A	438	6.82	319
11441	+	1	RAATTY	ref000001	A	424	7.29	298
11442	-	1	RAATTY	ref000001	A	343	5.33	281
11511	-	1	GGRCA	ref000001	A	373	4.71	286
11628	+	1	GCAAGG	ref000001	A	308	5.13	258
11696	+	1	GCAAGG	ref000001	A	264	4.32	246
11716	+	1	RAATTY	ref000001	A	270	5.82	212
11717	-	1	RAATTY	ref000001	A	320	7.14	239
11727	+	1	RAATTY	ref000001	A	340	7.58	204
11728	-	1	RAATTY	ref000001	A	295	4.54	233
11739	-	1	GCAAGG	ref000001	A	369	6.6	258
11817	+	1	RAATTY	ref000001	A	420	6.95	238
11818	-	1	RAATTY	ref000001	A	347	6.61	220
11925	+	1	RAATTY	ref000001	A	396	7.12	246
11926	-	1	RAATTY	ref000001	A	409	7.1	261
12027	+	1	GGRCA	ref000001	A	399	6.61	232
12070	+	1	GCAAGG	ref000001	A	321	6.29	223
12102	+	1	RAATTY	ref000001	A	297	6.47	199
12103	-	1	RAATTY	ref000001	A	338	6.63	238
12226	+	1	RAATTY	ref000001	A	368	5.97	235
12227	-	1	RAATTY	ref000001	A	358	5.63	267
12292	+	1	GGRCA	ref000001	A	364	5.38	252
12322	+	1	RAATTY	ref000001	A	350	6.31	232
12323	-	1	RAATTY	ref000001	A	338	7.03	244
12339	+	1	AGTNNNNNNRTTG	ref000001	A	337	4.66	255
12349	-	1	CAAYNNNNNNACT	ref000001	A	358	4.99	276
12506	+	1	RAATTY	ref000001	A	359	7.64	220
12507	-	1	RAATTY	ref000001	A	339	4.39	271
12598	+	1	RAATTY	ref000001	A	341	4.73	263
12599	-	1	RAATTY	ref000001	A	456	6.7	274
12630	+	1	RAATTY	ref000001	A	351	5.31	261
12631	-	1	RAATTY	ref000001	A	399	4.27	266
12734	+	1	RAATTY	ref000001	A	352	5.02	264
12735	-	1	RAATTY	ref000001	A	393	5.34	305
12827	+	1	RAATTY	ref000001	A	420	6.02	297
12828	-	1	RAATTY	ref000001	A	448	4.67	316
12866	+	1	GGRCA	ref000001	A	482	6.63	336
12908	+	1	RAATTY	ref000001	A	431	5.95	304
12909	-	1	RAATTY	ref000001	A	351	5.52	283
12923	+	1	RAATTY	ref000001	A	445	7.07	283
12924	-	1	RAATTY	ref000001	A	400	6.29	286
13079	+	1	GGRCA	ref000001	A	444	9.8	290
13354	+	1	RAATTY	ref000001	A	267	3.91	202
13355	-	1	RAATTY	ref000001	A	326	5.32	225
13369	+	1	GCANNNNNRTTA	ref000001	A	330	5.86	228
13376	-	1	TAAYNNNNNTGC	ref000001	A	191	2.82	222
13441	+	1	RAATTY	ref000001	A	293	4.43	238
13442	-	1	RAATTY	ref000001	A	321	6.32	235
13557	+	1	RAATTY	ref000001	A	311	5.36	246
13558	-	1	RAATTY	ref000001	A	374	5.5	248
13621	+	1	RAATTY	ref000001	A	298	5.71	219
13622	-	1	RAATTY	ref000001	A	317	5.25	219
13660	+	1	RAATTY	ref000001	A	174	2.94	206
13661	-	1	RAATTY	ref000001	A	265	6.97	207
13790	+	1	GGRCA	ref000001	A	309	4.01	304
13845	+	1	RAATTY	ref000001	A	410	6.01	286
13846	-	1	RAATTY	ref000001	A	362	3.98	301
13914	+	1	RAATTY	ref000001	A	224	2.52	308
13915	-	1	RAATTY	ref000001	A	420	4.39	331
14029	+	1	RAATTY	ref000001	A	277	4.07	270
14030	-	1	RAATTY	ref000001	A	453	4.8	313
14100	+	1	RAATTY	ref000001	A	334	5.52	256
14101	-	1	RAATTY	ref000001	A	189	2.62	273
14147	+	1	RAATTY	ref000001	A	319	4.41	248
14148	-	1	RAATTY	ref000001	A	391	4.58	262
14167	+	1	RAATTY	ref000001	A	281	6.87	230
14168	-	1	RAATTY	ref000001	A	349	5	260
14267	+	1	RAATTY	ref000001	A	355	5.11	253
14268	-	1	RAATTY	ref000001	A	314	4.53	246
14276	+	1	RAATTY	ref000001	A	360	6.73	247
14277	-	1	RAATTY	ref000001	A	388	7.1	243
14334	+	1	RAATTY	ref000001	A	379	6.02	268
14335	-	1	RAATTY	ref000001	A	315	5.39	246
14467	+	1	RAATTY	ref000001	A	256	3.84	208
14468	-	1	RAATTY	ref000001	A	370	6.66	226
14501	+	1	RAATTY	ref000001	A	284	5.55	202
14502	-	1	RAATTY	ref000001	A	366	5.36	231
14579	-	1	GGRCA	ref000001	A	439	11.02	256
14680	+	1	RAATTY	ref000001	A	255	3.66	247
14681	-	1	RAATTY	ref000001	A	346	6.23	249
14696	-	1	GGRCA	ref000001	A	350	5.81	270
14799	+	1	RAATTY	ref000001	A	278	5.11	182
14800	-	1	RAATTY	ref000001	A	297	6.22	209
14895	+	1	RAATTY	ref000001	A	269	4.04	192
14896	-	1	RAATTY	ref000001	A	299	5.29	219
15034	+	1	RAATTY	ref000001	A	240	5.11	187
15035	-	1	RAATTY	ref000001	A	285	4.86	185
15091	+	1	RAATTY	ref000001	A	288	5.01	197
15092	-	1	RAATTY	ref000001	A	316	5.82	195
15172	+	1	RAATTY	ref000001	A	346	7.17	248
15173	-	1	RAATTY	ref000001	A	299	5.36	252
15175	-	1	GGRCA	ref000001	A	341	4.77	260
15225	+	1	GCAAGG	ref000001	A	388	6.63	270
15484	+	1	RAATTY	ref000001	A	284	3.8	229
15485	-	1	RAATTY	ref000001	A	269	4.71	199
15552	+	1	GCAAGG	ref000001	A	321	5.52	222
15569	+	1	RAATTY	ref000001	A	329	7.58	201
15570	-	1	RAATTY	ref000001	A	321	7.07	221
15576	+	1	RAATTY	ref000001	A	335	7.54	206
15577	-	1	RAATTY	ref000001	A	344	6.05	215
15654	+	1	RAATTY	ref000001	A	388	7.67	229
15655	-	1	RAATTY	ref000001	A	305	4.91	227
15699	+	1	RAATTY	ref000001	A	332	4.48	256
15700	-	1	RAATTY	ref000001	A	356	5.63	261
15753	+	1	GGRCA	ref000001	A	329	5.09	266
15813	+	1	RAATTY	ref000001	A	336	5.28	238
15814	-	1	RAATTY	ref000001	A	355	6.8	227
15864	+	1	RAATTY	ref000001	A	379	7.38	248
15865	-	1	RAATTY	ref000001	A	313	5.43	233
15871	+	1	RAATTY	ref000001	A	362	6.7	241
15872	-	1	RAATTY	ref000001	A	302	5.47	225
15883	+	1	RAATTY	ref000001	A	348	6.26	232
15884	-	1	RAATTY	ref000001	A	219	2.73	215
15925	+	1	RAATTY	ref000001	A	237	3.52	222
15926	-	1	RAATTY	ref000001	A	281	6.71	206
15956	+	1	RAATTY	ref000001	A	306	4.3	238
15957	-	1	RAATTY	ref000001	A	316	4.46	241
16199	+	1	RAATTY	ref000001	A	415	6.49	292
16200	-	1	RAATTY	ref000001	A	431	7.12	290
16352	+	1	RAATTY	ref000001	A	241	3.22	201
16353	-	1	RAATTY	ref000001	A	273	3.86	202
16363	+	1	RAATTY	ref000001	A	287	6.44	185
16364	-	1	RAATTY	ref000001	A	256	4.76	194
16403	+	1	RAATTY	ref000001	A	231	4.99	170
16404	-	1	RAATTY	ref000001	A	252	7.12	171
16423	+	1	GGRCA	ref000001	A	257	6.1	181
16428	-	1	GGRCA	ref000001	A	306	6.05	190
16522	+	1	RAATTY	ref000001	A	296	7.1	192
16523	-	1	RAATTY	ref000001	A	313	6.64	209
16729	+	1	RAATTY	ref000001	A	329	6.02	240
16730	-	1	RAATTY	ref000001	A	437	5.81	257
16750	+	1	RAATTY	ref000001	A	330	7.15	219
16751	-	1	RAATTY	ref000001	A	366	6.34	252
16792	+	1	GGRCA	ref000001	A	373	7.28	234
16824	-	1	GGRCA	ref000001	A	105	1.94	245
16873	+	1	RAATTY	ref000001	A	292	6.13	205
16874	-	1	RAATTY	ref000001	A	339	7.18	228
17000	+	1	RAATTY	ref000001	A	332	7.84	226
17001	-	1	RAATTY	ref000001	A	319	6.86	233
17110	+	1	RAATTY	ref000001	A	391	7.98	286
17111	-	1	RAATTY	ref000001	A	428	5.46	289
17255	+	1	RAATTY	ref000001	A	325	3.73	308
17256	-	1	RAATTY	ref000001	A	351	4.19	320
17486	+	1	RAATTY	ref000001	A	433	6.18	307
17487	-	1	RAATTY	ref000001	A	389	4.63	295
17574	+	1	GGRCA	ref000001	A	538	6.87	317
17685	+	1	GGRCA	ref000001	A	439	5.62	325
17796	+	1	GGRCA	ref000001	A	465	8.64	322
17841	+	1	RAATTY	ref000001	A	334	4.95	278
17842	-	1	RAATTY	ref000001	A	457	6.5	303
18076	+	1	RAATTY	ref000001	A	327	5.54	252
18077	-	1	RAATTY	ref000001	A	354	7.23	234
18101	-	1	GGRCA	ref000001	A	378	8.25	257
18141	+	1	RAATTY	ref000001	A	291	4.77	229
18142	-	1	RAATTY	ref000001	A	348	5.38	228
18284	+	1	RAATTY	ref000001	A	367	7.69	251
18285	-	1	RAATTY	ref000001	A	381	8.48	268
18291	+	1	CAAYNNNNNNACT	ref000001	A	187	2.52	257
18301	-	1	AGTNNNNNNRTTG	ref000001	A	381	5.72	262
18423	+	1	RAATTY	ref000001	A	321	4.29	260
18424	-	1	RAATTY	ref000001	A	391	5.75	292
18533	+	1	RAATTY	ref000001	A	362	6.86	263
18534	-	1	RAATTY	ref000001	A	406	6.48	284
18552	+	1	GGRCA	ref000001	A	240	3.04	271
18696	+	1	RAATTY	ref000001	A	438	6.12	290
18697	-	1	RAATTY	ref000001	A	420	5.7	312
18709	+	1	GCAAGG	ref000001	A	442	8.44	280
18751	+	1	RAATTY	ref000001	A	341	5.73	245
18752	-	1	RAATTY	ref000001	A	414	7.8	264
18816	+	1	GCAAGG	ref000001	A	284	4.99	221
19086	+	1	RAATTY	ref000001	A	322	5.88	238
19087	-	1	RAATTY	ref000001	A	328	5.32	242
19123	+	1	RAATTY	ref000001	A	360	5.22	237
19124	-	1	RAATTY	ref000001	A	393	7.04	240
19319	+	1	RAATTY	ref000001	A	372	6.69	236
19320	-	1	RAATTY	ref000001	A	328	4.59	228
19346	+	1	RAATTY	ref000001	A	357	5.22	267
19347	-	1	RAATTY	ref000001	A	348	5.27	262
19399	+	1	GGRCA	ref000001	A	355	6.32	273
19464	+	1	RAATTY	ref000001	A	382	6.73	264
19465	-	1	RAATTY	ref000001	A	358	5.63	258
19662	+	1	RAATTY	ref000001	A	367	6.64	260
19663	-	1	RAATTY	ref000001	A	385	5.37	271
19668	+	1	RAATTY	ref000001	A	238	2.83	275
19669	-	1	RAATTY	ref000001	A	383	6.51	286
19726	+	1	RAATTY	ref000001	A	368	6.59	260
19727	-	1	RAATTY	ref000001	A	359	5.13	252
19756	+	1	RAATTY	ref000001	A	329	6.36	227
19757	-	1	RAATTY	ref000001	A	317	6.41	244
19767	+	1	RAATTY	ref000001	A	324	5.23	223
19768	-	1	RAATTY	ref000001	A	302	5.17	237
19931	+	1	RAATTY	ref000001	A	424	4.88	292
19932	-	1	RAATTY	ref000001	A	409	5.32	284
20022	+	1	RAATTY	ref000001	A	344	7.55	282
20023	-	1	RAATTY	ref000001	A	355	6.83	268
20104	+	1	RAATTY	ref000001	A	376	6.35	258
20105	-	1	RAATTY	ref000001	A	338	7	243
20311	-	1	GGRCA	ref000001	A	248	3.12	224
20528	+	1	RAATTY	ref000001	A	271	4.24	226
20529	-	1	RAATTY	ref000001	A	393	5.19	240
20583	+	1	GCANNNNNRTTA	ref000001	A	315	5.89	228
20590	-	1	TAAYNNNNNTGC	ref000001	A	288	3.93	230
20624	+	1	RAATTY	ref000001	A	335	4.63	219
20625	-	1	RAATTY	ref000001	A	302	4.09	234
20767	+	1	RAATTY	ref000001	A	295	5.96	200
20768	-	1	RAATTY	ref000001	A	312	5.33	214
20837	+	1	RAATTY	ref000001	A	318	4.73	219
20838	-	1	RAATTY	ref000001	A	323	4.77	234
20868	+	1	RAATTY	ref000001	A	320	5.56	220
20869	-	1	RAATTY	ref000001	A	290	5.68	216
20973	+	1	RAATTY	ref000001	A	372	6.83	273
20974	-	1	RAATTY	ref000001	A	413	7.49	273
20981	+	1	RAATTY	ref000001	A	419	6.22	272
20982	-	1	RAATTY	ref000001	A	310	4.85	255
21011	+	1	RAATTY	ref000001	A	369	5.28	280
21012	-	1	RAATTY	ref000001	A	425	7.38	274
21175	+	1	RAATTY	ref000001	A	401	5.9	266
21176	-	1	RAATTY	ref000001	A	372	6.65	252
21182	+	1	GCAAGG	ref000001	A	389	5.75	285
21300	-	1	GGRCA	ref000001	A	351	4.92	262
21337	+	1	RAATTY	ref000001	A	349	5.4	256
21338	-	1	RAATTY	ref000001	A	319	4.78	236
21465	+	1	RAATTY	ref000001	A	454	5.13	269
21466	-	1	RAATTY	ref000001	A	380	6.54	233
21491	+	1	RAATTY	ref000001	A	386	7.14	291
21492	-	1	RAATTY	ref000001	A	392	5.65	259
21623	+	1	AGTNNNNNNRTTG	ref000001	A	352	6.97	240
21633	-	1	CAAYNNNNNNACT	ref000001	A	334	6.54	225
21901	+	1	RAATTY	ref000001	A	454	5.29	321
21902	-	1	RAATTY	ref000001	A	524	6.26	318
21983	+	1	RAATTY	ref000001	A	387	7.34	270
21984	-	1	RAATTY	ref000001	A	304	3.72	290
22112	+	1	RAATTY	ref000001	A	353	5.91	243
22113	-	1	RAATTY	ref000001	A	311	5.96	244
22169	+	1	RAATTY	ref000001	A	334	4.92	232
22170	-	1	RAATTY	ref000001	A	380	5.82	248
22190	+	1	AGTNNNNNNRTTG	ref000001	A	344	6.73	235
22200	-	1	CAAYNNNNNNACT	ref000001	A	328	4.97	245
22280	+	1	RAATTY	ref000001	A	305	3.74	264
22281	-	1	RAATTY	ref000001	A	407	4.88	268
22415	+	1	RAATTY	ref000001	A	377	6.59	263
22416	-	1	RAATTY	ref000001	A	328	3.91	284
22458	+	1	RAATTY	ref000001	A	89	1.78	250
22459	-	1	RAATTY	ref000001	A	386	7.36	258
22535	+	1	RAATTY	ref000001	A	387	5.37	266
22536	-	1	RAATTY	ref000001	A	328	5.89	238
22693	-	1	GGRCA	ref000001	A	351	6.78	266
22787	+	1	RAATTY	ref000001	A	403	5.87	254
22788	-	1	RAATTY	ref000001	A	367	6.74	241
22841	+	1	RAATTY	ref000001	A	359	5.01	261
22842	-	1	RAATTY	ref000001	A	287	4.37	226
23032	+	1	GCAAGG	ref000001	A	275	4.84	251
23104	-	1	GGRCA	ref000001	A	260	4.28	226
23124	+	1	GCAAGG	ref000001	A	346	5.65	240
23157	+	1	RAATTY	ref000001	A	334	6.12	221
23158	-	1	RAATTY	ref000001	A	285	5.37	209
23220	+	1	RAATTY	ref000001	A	319	5.56	228
23221	-	1	RAATTY	ref000001	A	253	3.99	203
23354	+	1	RAATTY	ref000001	A	354	5.56	280
23355	-	1	RAATTY	ref000001	A	357	6.4	263
23486	+	1	RAATTY	ref000001	A	341	5.94	231
23487	-	1	RAATTY	ref000001	A	260	6.25	202
23498	+	1	RAATTY	ref000001	A	354	6.15	237
23499	-	1	RAATTY	ref000001	A	318	6.02	225
23627	+	1	RAATTY	ref000001	A	303	5.09	205
23628	-	1	RAATTY	ref000001	A	277	5.55	196
23633	+	1	GCANNNNNRTTA	ref000001	A	337	6.18	226
23640	-	1	TAAYNNNNNTGC	ref000001	A	263	6.24	204
23750	+	1	RAATTY	ref000001	A	209	2.96	205
23751	-	1	RAATTY	ref000001	A	291	5.23	198
23910	-	1	GGRCA	ref000001	A	347	9.58	217
23990	+	1	GCANNNNNRTTA,GGRCA	ref000001	A	386	5.99	283
23997	-	1	TAAYNNNNNTGC	ref000001	A	255	3.32	248
24067	-	1	GGRCA	ref000001	A	372	5.07	292
24119	+	1	RAATTY	ref000001	A	223	2.74	265
24120	-	1	RAATTY	ref000001	A	332	4.87	265
24203	+	1	RAATTY	ref000001	A	274	3.38	274
24204	-	1	RAATTY	ref000001	A	376	5.45	276
24261	+	1	RAATTY	ref000001	A	321	4.67	266
24262	-	1	RAATTY	ref000001	A	377	5.85	256
24326	+	1	RAATTY	ref000001	A	406	7.58	242
24327	-	1	RAATTY	ref000001	A	257	3.53	227
24414	-	1	GGRCA	ref000001	A	387	5.23	285
24595	+	1	RAATTY	ref000001	A	371	5.77	269
24596	-	1	RAATTY	ref000001	A	365	5.49	272
24708	+	1	RAATTY	ref000001	A	347	6.64	241
24709	-	1	RAATTY	ref000001	A	320	3.92	259
24752	+	1	RAATTY	ref000001	A	355	6.24	247
24753	-	1	RAATTY	ref000001	A	274	3.88	250
24950	+	1	RAATTY	ref000001	A	291	3.56	238
24951	-	1	RAATTY	ref000001	A	323	7.6	219
24965	+	1	RAATTY	ref000001	A	325	6.2	236
24966	-	1	RAATTY	ref000001	A	308	4.98	215
25011	+	1	RAATTY	ref000001	A	288	4.83	209
25012	-	1	RAATTY	ref000001	A	298	5.73	231
25155	+	1	RAATTY	ref000001	A	297	3.37	283
25156	-	1	RAATTY	ref000001	A	448	6.64	308
25276	+	1	RAATTY	ref000001	A	420	5.38	299
25277	-	1	RAATTY	ref000001	A	321	4.05	280
25373	+	1	RAATTY	ref000001	A	379	5.44	274
25374	-	1	RAATTY	ref000001	A	344	4.1	286
25707	+	1	RAATTY	ref000001	A	364	6.27	248
25708	-	1	RAATTY	ref000001	A	343	6.81	231
25733	+	1	RAATTY	ref000001	A	337	6.96	216
25734	-	1	RAATTY	ref000001	A	328	7.93	218
26000	+	1	RAATTY	ref000001	A	360	6.41	252
26001	-	1	RAATTY	ref000001	A	377	6.36	269
26133	+	1	RAATTY	ref000001	A	460	6.34	317
26134	-	1	RAATTY	ref000001	A	374	4.44	300
26219	+	1	RAATTY	ref000001	A	387	5.35	289
26220	-	1	RAATTY	ref000001	A	391	4.08	300
26319	+	1	RAATTY	ref000001	A	421	6.23	298
26320	-	1	RAATTY	ref000001	A	448	5.85	305
26554	+	1	RAATTY	ref000001	A	354	4.77	252
26555	-	1	RAATTY	ref000001	A	329	4.84	245
26656	+	1	RAATTY	ref000001	A	304	4.08	268
26657	-	1	RAATTY	ref000001	A	351	5.68	275
26861	+	1	RAATTY	ref000001	A	331	5.92	234
26862	-	1	RAATTY	ref000001	A	390	7.13	239
26876	+	1	RAATTY	ref000001	A	280	5.2	238
26877	-	1	RAATTY	ref000001	A	329	5.59	239
26974	+	1	RAATTY	ref000001	A	361	4.77	265
26975	-	1	RAATTY	ref000001	A	357	6.09	256
27020	+	1	RAATTY	ref000001	A	310	3.92	251
27021	-	1	RAATTY	ref000001	A	351	6.19	250
27041	+	1	RAATTY	ref000001	A	374	4.09	261
27042	-	1	RAATTY	ref000001	A	348	4.09	254
27088	+	1	CAAYNNNNNNACT	ref000001	A	361	5.45	266
27098	-	1	AGTNNNNNNRTTG	ref000001	A	461	7.64	281
27102	+	1	RAATTY	ref000001	A	375	4.9	262
27103	-	1	RAATTY	ref000001	A	394	6.11	262
27149	+	1	RAATTY	ref000001	A	332	4.44	271
27150	-	1	RAATTY	ref000001	A	360	4.96	244
27223	+	1	RAATTY	ref000001	A	348	4.64	243
27224	-	1	RAATTY	ref000001	A	367	6.34	248
27289	+	1	RAATTY	ref000001	A	363	5.15	260
27290	-	1	RAATTY	ref000001	A	445	6.44	278
27324	+	1	RAATTY	ref000001	A	413	6.51	270
27325	-	1	RAATTY	ref000001	A	404	7.25	273
27344	+	1	RAATTY	ref000001	A	424	7.16	285
27345	-	1	RAATTY	ref000001	A	438	6.22	280
27377	+	1	GCAAGG	ref000001	A	340	4.11	274
27580	+	1	RAATTY	ref000001	A	305	6.8	194
27581	-	1	RAATTY	ref000001	A	305	7.42	192
27587	+	1	RAATTY	ref000001	A	305	5.12	189
27588	-	1	RAATTY	ref000001	A	278	7.35	200
27619	+	1	RAATTY	ref000001	A	283	6.78	187
27620	-	1	RAATTY	ref000001	A	283	6.44	193
27660	+	1	RAATTY	ref000001	A	179	2.53	208
27661	-	1	RAATTY	ref000001	A	316	5.69	217
27684	+	1	RAATTY	ref000001	A	289	6.17	194
27685	-	1	RAATTY	ref000001	A	279	5.57	209
27715	+	1	GCAAGG	ref000001	A	216	3.92	199
27859	+	1	RAATTY	ref000001	A	370	4.75	249
27860	-	1	RAATTY	ref000001	A	379	5.95	288
28015	+	1	RAATTY	ref000001	A	438	6.46	264
28016	-	1	RAATTY	ref000001	A	460	7.45	274
28039	+	1	RAATTY	ref000001	A	420	5.34	268
28040	-	1	RAATTY	ref000001	A	400	6.34	281
28104	+	1	RAATTY	ref000001	A	431	5.55	305
28105	-	1	RAATTY	ref000001	A	452	8.35	278
28292	+	1	GGRCA	ref000001	A	397	7.63	256
28388	+	1	RAATTY	ref000001	A	341	6.9	241
28389	-	1	RAATTY	ref000001	A	330	6.21	232
28405	+	1	RAATTY	ref000001	A	386	7.5	240
28406	-	1	RAATTY	ref000001	A	347	5.81	245
28673	+	1	RAATTY	ref000001	A	373	4.49	242
28674	-	1	RAATTY	ref000001	A	325	5.71	210
28727	+	1	RAATTY	ref000001	A	354	8.1	231
28728	-	1	RAATTY	ref000001	A	340	5.61	213
28803	+	1	RAATTY	ref000001	A	291	7.11	203
28804	-	1	RAATTY	ref000001	A	280	4.96	191
28825	+	1	RAATTY	ref000001	A	317	9.55	212
28826	-	1	RAATTY	ref000001	A	320	7.36	194
28848	+	1	RAATTY	ref000001	A	337	7.71	212
28849	-	1	RAATTY	ref000001	A	269	5.78	202
29022	+	1	GGRCA	ref000001	A	363	6.53	255
29232	+	1	RAATTY	ref000001	A	358	6.01	255
29233	-	1	RAATTY	ref000001	A	349	4.31	254
29277	+	1	RAATTY	ref000001	A	372	7.05	255
29278	-	1	RAATTY	ref000001	A	361	6.26	253
29398	+	1	GGRCA	ref000001	A	327	6.78	255
29415	+	1	GCAAGG	ref000001	A	324	7.79	237
29582	+	1	GCAAGG	ref000001	A	325	8.61	243
29688	+	1	RAATTY	ref000001	A	308	6.93	219
29689	-	1	RAATTY	ref000001	A	302	5.44	225
29735	+	1	RAATTY	ref000001	A	341	6.86	246
29736	-	1	RAATTY	ref000001	A	350	4.44	264
29798	-	1	GGRCA	ref000001	A	390	5.44	290
29921	+	1	RAATTY	ref000001	A	402	7.28	273
29922	-	1	RAATTY	ref000001	A	362	6.96	263
30118	+	1	RAATTY	ref000001	A	340	4.01	309
30119	-	1	RAATTY	ref000001	A	362	4.17	279
30145	+	1	RAATTY	ref000001	A	476	6.69	296
30146	-	1	RAATTY	ref000001	A	378	4.98	284
30166	+	1	RAATTY	ref000001	A	443	5.64	283
30167	-	1	RAATTY	ref000001	A	369	6.11	263
30307	+	1	RAATTY	ref000001	A	331	5.35	290
30308	-	1	RAATTY	ref000001	A	375	6.08	271
30372	+	1	GGRCA	ref000001	A	351	4.59	291
30417	+	1	TAAYNNNNNTGC	ref000001	A	373	5.89	271
30424	-	1	GCANNNNNRTTA	ref000001	A	391	4.96	274
30500	+	1	AGTNNNNNNRTTG	ref000001	A	346	5.62	256
30510	-	1	CAAYNNNNNNACT	ref000001	A	366	4.66	253
30525	+	1	RAATTY	ref000001	A	308	5.85	233
30526	-	1	RAATTY	ref000001	A	307	4.59	245
30755	+	1	RAATTY	ref000001	A	322	6.96	245
30756	-	1	RAATTY	ref000001	A	308	5.36	247
30858	+	1	RAATTY	ref000001	A	376	5.09	247
30859	-	1	RAATTY	ref000001	A	403	6.6	254
30872	+	1	RAATTY	ref000001	A	345	5.39	243
30873	-	1	RAATTY	ref000001	A	342	5.75	240
31179	+	1	RAATTY	ref000001	A	285	3.66	275
31180	-	1	RAATTY	ref000001	A	427	6.29	287
31212	+	1	RAATTY	ref000001	A	375	6.2	263
31213	-	1	RAATTY	ref000001	A	339	3.86	283
31362	+	1	RAATTY	ref000001	A	303	5.78	232
31363	-	1	RAATTY	ref000001	A	312	7.08	231
31416	+	1	GCAAGG	ref000001	A	248	5.41	217
31647	+	1	RAATTY	ref000001	A	247	5.98	188
31648	-	1	RAATTY	ref000001	A	298	7.16	213
31680	+	1	RAATTY	ref000001	A	249	6.03	221
31681	-	1	RAATTY	ref000001	A	314	6.28	228
31736	+	1	RAATTY	ref000001	A	296	5.02	229
31737	-	1	RAATTY	ref000001	A	382	5.24	264
31785	+	1	GGRCA	ref000001	A	395	6.09	287
31841	+	1	RAATTY	ref000001	A	344	3.95	276
31842	-	1	RAATTY	ref000001	A	411	5.74	287
32012	+	1	RAATTY	ref000001	A	392	4.36	292
32013	-	1	RAATTY	ref000001	A	311	3.42	289
32329	+	1	GCANNNNNRTTA	ref000001	A	434	5.05	342
32336	-	1	TAAYNNNNNTGC	ref000001	A	394	5.29	328
32339	+	1	AGTNNNNNNRTTG	ref000001	A	554	8.11	339
32349	-	1	CAAYNNNNNNACT	ref000001	A	444	6.49	325
32397	+	1	RAATTY	ref000001	A	510	5.26	339
32398	-	1	RAATTY	ref000001	A	488	6.5	324
32433	-	1	GGRCA	ref000001	A	439	6.67	325
32762	+	1	RAATTY	ref000001	A	214	5.34	198
32763	-	1	RAATTY	ref000001	A	231	4.12	202
32885	+	1	RAATTY	ref000001	A	279	4.55	208
32886	-	1	RAATTY	ref000001	A	291	6.51	197
32894	+	1	RAATTY	ref000001	A	270	4.29	203
32895	-	1	RAATTY	ref000001	A	311	6.39	212
33018	+	1	GCAAGG	ref000001	A	387	7.02	259
33065	+	1	TAAYNNNNNTGC	ref000001	A	435	6.9	261
33072	-	1	GCANNNNNRTTA	ref000001	A	384	6.28	272
33193	+	1	RAATTY	ref000001	A	285	4.19	227
33194	-	1	RAATTY	ref000001	A	329	5.54	236
33542	+	1	RAATTY	ref000001	A	417	6.27	289
33543	-	1	RAATTY	ref000001	A	202	2.78	261
33560	+	1	GCAAGG	ref000001	A	374	5.23	294
33585	+	1	RAATTY	ref000001	A	370	5.21	296
33586	-	1	RAATTY	ref000001	A	361	5.28	277
33633	+	1	RAATTY	ref000001	A	432	7.02	280
33634	-	1	RAATTY	ref000001	A	418	6.61	278
33744	+	1	RAATTY	ref000001	A	446	7.51	281
33745	-	1	RAATTY	ref000001	A	375	6.24	275
33836	+	1	RAATTY	ref000001	A	470	7.5	294
33837	-	1	RAATTY	ref000001	A	468	6.46	315
33937	+	1	RAATTY	ref000001	A	392	4.7	279
33938	-	1	RAATTY	ref000001	A	427	6.9	293
33992	+	1	RAATTY	ref000001	A	439	6.63	297
33993	-	1	RAATTY	ref000001	A	425	6.14	290
34184	+	1	RAATTY	ref000001	A	455	6.54	268
34185	-	1	RAATTY	ref000001	A	410	6.88	276
34341	+	1	RAATTY	ref000001	A	341	5.64	266
34342	-	1	RAATTY	ref000001	A	447	6.64	291
34473	+	1	GGRCA	ref000001	A	406	6.06	257
34798	+	1	GCANNNNNRTTA	ref000001	A	496	7.58	334
34805	-	1	TAAYNNNNNTGC	ref000001	A	395	4.08	310
34850	+	1	GCANNNNNRTTA	ref000001	A	234	2.78	305
34857	-	1	TAAYNNNNNTGC	ref000001	A	130	1.98	281
34988	+	1	RAATTY	ref000001	A	392	6.55	274
34989	-	1	RAATTY	ref000001	A	359	5.68	266
35036	+	1	RAATTY	ref000001	A	386	6.7	262
35037	-	1	RAATTY	ref000001	A	363	6.76	243
35052	+	1	RAATTY	ref000001	A	309	6.06	256
35053	-	1	RAATTY	ref000001	A	373	5.95	260
35111	+	1	GCANNNNNRTTA	ref000001	A	445	6	326
35118	-	1	TAAYNNNNNTGC	ref000001	A	376	5.29	278
35291	+	1	RAATTY	ref000001	A	357	6.98	252
35292	-	1	RAATTY	ref000001	A	327	6.55	220
35369	+	1	RAATTY	ref000001	A	273	5.07	219
35370	-	1	RAATTY	ref000001	A	368	5.4	247
35384	+	1	RAATTY	ref000001	A	285	5	237
35385	-	1	RAATTY	ref000001	A	301	4.51	232
35416	+	1	RAATTY	ref000001	A	322	4.56	246
35417	-	1	RAATTY	ref000001	A	379	5.55	241
35451	+	1	RAATTY	ref000001	A	344	5.67	256
35452	-	1	RAATTY	ref000001	A	388	4.92	267
35461	+	1	RAATTY	ref000001	A	298	3.68	246
35462	-	1	RAATTY	ref000001	A	287	3.86	259
35506	+	1	RAATTY	ref000001	A	385	4.19	270
35507	-	1	RAATTY	ref000001	A	335	3.87	277
35534	+	1	RAATTY	ref000001	A	350	5.04	260
35535	-	1	RAATTY	ref000001	A	386	6.07	284
35800	+	1	RAATTY	ref000001	A	272	3.11	278
35801	-	1	RAATTY	ref000001	A	433	7.67	285
35898	+	1	RAATTY	ref000001	A	359	5.64	256
35899	-	1	RAATTY	ref000001	A	335	5.84	259
36083	+	1	RAATTY	ref000001	A	352	5.92	254
36084	-	1	RAATTY	ref000001	A	381	7.12	235
36120	+	1	RAATTY	ref000001	A	420	7.54	272
36121	-	1	RAATTY	ref000001	A	336	3.78	249
36184	+	1	RAATTY	ref000001	A	477	5.66	314
36185	-	1	RAATTY	ref000001	A	309	3.53	288
36357	+	1	RAATTY	ref000001	A	400	5.25	294
36358	-	1	RAATTY	ref000001	A	448	6.66	289
36434	+	1	RAATTY	ref000001	A	325	4.42	268
36435	-	1	RAATTY	ref000001	A	321	4.24	262
36584	+	1	RAATTY	ref000001	A	419	6.86	296
36585	-	1	RAATTY	ref000001	A	341	4.65	291
36668	+	1	RAATTY	ref000001	A	392	5.55	282
36669	-	1	RAATTY	ref000001	A	209	2.57	269
36877	+	1	TAAYNNNNNTGC	ref000001	A	382	4.22	300
36884	-	1	GCANNNNNRTTA	ref000001	A	375	7.3	286
36976	+	1	RAATTY	ref000001	A	371	5.51	259
36977	-	1	RAATTY	ref000001	A	361	5.24	260
37039	+	1	RAATTY	ref000001	A	362	7.42	251
37040	-	1	RAATTY	ref000001	A	350	5.61	243
37083	+	1	RAATTY	ref000001	A	405	5.51	252
37084	-	1	RAATTY	ref000001	A	401	7.89	246
37097	+	1	RAATTY	ref000001	A	356	5.32	258
37098	-	1	RAATTY	ref000001	A	325	5.23	238
37116	+	1	RAATTY	ref000001	A	364	6.59	246
37117	-	1	RAATTY	ref000001	A	324	4.78	230
37164	+	1	RAATTY	ref000001	A	345	6.54	252
37165	-	1	RAATTY	ref000001	A	419	6.67	250
37192	+	1	GGRCA	ref000001	A	385	6.21	261
37388	+	1	RAATTY	ref000001	A	265	4.28	229
37389	-	1	RAATTY	ref000001	A	271	4.66	215
37428	+	1	RAATTY	ref000001	A	360	5.28	244
37429	-	1	RAATTY	ref000001	A	305	4.66	232
37438	+	1	RAATTY	ref000001	A	177	2.74	233
37439	-	1	RAATTY	ref000001	A	366	6.04	243
37447	+	1	RAATTY	ref000001	A	184	3.1	235
37448	-	1	RAATTY	ref000001	A	197	4.13	236
37497	+	1	RAATTY	ref000001	A	379	5.41	288
37498	-	1	RAATTY	ref000001	A	410	6.06	283
37711	+	1	RAATTY	ref000001	A	390	6.47	282
37712	-	1	RAATTY	ref000001	A	355	4.51	291
37780	+	1	RAATTY	ref000001	A	428	7.05	278
37781	-	1	RAATTY	ref000001	A	329	4.57	254
37889	+	1	RAATTY	ref000001	A	419	5.33	298
37890	-	1	RAATTY	ref000001	A	355	6.41	272
38020	+	1	GCANNNNNRTTA,GGRCA	ref000001	A	421	6.84	290
38021	+	1	GCAAGG	ref000001	A	285	4.64	287
38027	-	1	TAAYNNNNNTGC	ref000001	A	383	5.81	261
38050	+	1	RAATTY	ref000001	A	337	6.8	264
38051	-	1	RAATTY	ref000001	A	269	4.42	253
38083	+	1	AGTNNNNNNRTTG	ref000001	A	506	9.72	277
38093	-	1	CAAYNNNNNNACT	ref000001	A	333	4.81	257
38308	+	1	GGRCA	ref000001	A	321	5.22	233
38401	+	1	AGTNNNNNNRTTG	ref000001	A	339	8.79	219
38411	-	1	CAAYNNNNNNACT	ref000001	A	329	5.84	253
38542	+	1	RAATTY	ref000001	A	356	6.78	214
38543	-	1	RAATTY	ref000001	A	344	6	237
38569	+	1	RAATTY	ref000001	A	328	5.59	212
38570	-	1	RAATTY	ref000001	A	247	4.4	204
39288	-	1	GGRCA	ref000001	A	6	2.418	3
40719	-	1	AGTNNNNNNRTTG	ref000001	A	15	6.684	4
41658	+	1	GGRCA	ref000001	A	14	3.671	3
41805	+	1	GGRCA	ref000001	A	14	5.034	5
42002	+	1	TAAYNNNNNTGC	ref000001	A	9	5.557	3
42030	+	1	GCAAGG	ref000001	A	7	2.032	3
43595	-	1	RAATTY	ref000001	A	12	6.232	3
44689	+	1	RAATTY	ref000001	A	84	4.14	46
44690	-	1	RAATTY	ref000001	A	92	7.19	50
44721	-	1	GGRCA	ref000001	A	71	3.03	65
44751	-	1	GCAAGG	ref000001	A	95	4.34	70
45019	+	1	RAATTY	ref000001	A	288	5.02	214
45020	-	1	RAATTY	ref000001	A	196	2.84	229
45075	+	1	RAATTY	ref000001	A	336	5.4	235
45076	-	1	RAATTY	ref000001	A	262	4.33	231
45107	+	1	RAATTY	ref000001	A	327	5.3	243
45108	-	1	RAATTY	ref000001	A	216	2.72	228
45160	-	1	RAATTY	ref000001	A	13	1.218	266
45241	+	1	RAATTY	ref000001	A	318	4.82	266
45242	-	1	RAATTY	ref000001	A	285	3.88	275
45346	+	1	RAATTY	ref000001	A	360	4.87	282
45347	-	1	RAATTY	ref000001	A	421	4.72	326
45539	+	1	RAATTY	ref000001	A	451	5.5	314
45540	-	1	RAATTY	ref000001	A	424	6.34	308
45638	+	1	RAATTY	ref000001	A	283	3.51	270
45639	-	1	RAATTY	ref000001	A	372	4.34	273
45804	+	1	RAATTY	ref000001	A	327	4.71	234
45805	-	1	RAATTY	ref000001	A	339	5.54	218
46007	+	1	RAATTY	ref000001	A	301	5.28	233
46008	-	1	RAATTY	ref000001	A	327	7.54	219
46075	+	1	RAATTY	ref000001	A	258	4.1	205
46076	-	1	RAATTY	ref000001	A	335	6.41	220
46154	+	1	RAATTY	ref000001	A	265	7.42	177
46155	-	1	RAATTY	ref000001	A	338	8.8	199
46178	+	1	RAATTY	ref000001	A	294	5.92	222
46179	-	1	RAATTY	ref000001	A	309	8.12	211
46398	-	1	GGRCA	ref000001	A	450	12.06	320
46593	+	1	RAATTY	ref000001	A	420	4.32	320
46594	-	1	RAATTY	ref000001	A	437	5.56	325
46873	+	1	RAATTY	ref000001	A	328	4.84	222
46874	-	1	RAATTY	ref000001	A	282	7.17	202
46921	+	1	RAATTY	ref000001	A	275	3.76	210
46922	-	1	RAATTY	ref000001	A	243	5.09	180
47112	+	1	GCAAGG	ref000001	A	217	6.77	154
47236	+	1	RAATTY	ref000001	A	251	6.36	159
47237	-	1	RAATTY	ref000001	A	232	6.27	150
47272	+	1	RAATTY	ref000001	A	246	7.21	174
47273	-	1	RAATTY	ref000001	A	228	4.59	160
47295	+	1	RAATTY	ref000001	A	195	3.1	172
47296	-	1	RAATTY	ref000001	A	254	5.95	164
47353	+	1	RAATTY	ref000001	A	324	6.5	199
47354	-	1	RAATTY	ref000001	A	322	5.59	207
47420	+	1	GGRCA	ref000001	A	312	6.42	236
47519	+	1	RAATTY	ref000001	A	300	4.57	231
47520	-	1	RAATTY	ref000001	A	338	6.66	239
47600	+	1	RAATTY	ref000001	A	330	5.8	231
47601	-	1	RAATTY	ref000001	A	397	6.87	238
47720	+	1	RAATTY	ref000001	A	340	6.03	245
47721	-	1	RAATTY	ref000001	A	310	4.48	248
47840	+	1	RAATTY	ref000001	A	383	6.91	292
47841	-	1	RAATTY	ref000001	A	395	5.85	277
47895	+	1	RAATTY	ref000001	A	387	7.35	248
47896	-	1	RAATTY	ref000001	A	351	6.23	265
47962	+	1	RAATTY	ref000001	A	398	6.52	261
47963	-	1	RAATTY	ref000001	A	399	6.17	261
48254	+	1	RAATTY	ref000001	A	305	5.37	220
48255	-	1	RAATTY	ref000001	A	296	7.93	217
48266	+	1	RAATTY	ref000001	A	288	7.01	213
48267	-	1	RAATTY	ref000001	A	317	5.97	203
48511	+	1	RAATTY	ref000001	A	272	5.36	193
48512	-	1	RAATTY	ref000001	A	298	4.75	218
48573	+	1	RAATTY	ref000001	A	274	5.08	190
48574	-	1	RAATTY	ref000001	A	279	5.85	199
48594	+	1	GGRCA	ref000001	A	286	5.37	207
48769	+	1	RAATTY	ref000001	A	314	7.85	207
48770	-	1	RAATTY	ref000001	A	291	6.07	213
48903	+	1	RAATTY	ref000001	A	327	7.15	234
48904	-	1	RAATTY	ref000001	A	370	6.11	250
49233	+	1	RAATTY	ref000001	A	381	5.46	251
49234	-	1	RAATTY	ref000001	A	287	4.53	207
49549	+	1	RAATTY	ref000001	A	417	5.97	317
49550	-	1	RAATTY	ref000001	A	364	6.42	288
49649	+	1	RAATTY	ref000001	A	297	6.71	217
49650	-	1	RAATTY	ref000001	A	322	5.74	224
49727	+	1	RAATTY	ref000001	A	191	3.46	162
49728	-	1	RAATTY	ref000001	A	229	5.55	162
49777	+	1	RAATTY	ref000001	A	270	5.54	160
49778	-	1	RAATTY	ref000001	A	230	5.94	154
49869	-	1	GCAAGG	ref000001	A	216	6.51	158
49886	+	1	RAATTY	ref000001	A	259	7.24	166
49887	-	1	RAATTY	ref000001	A	226	4.07	160
50193	-	1	GCAAGG	ref000001	A	414	8.47	256
50287	+	1	GGRCA	ref000001	A	271	5.36	226
50318	+	1	RAATTY	ref000001	A	193	2.52	223
50319	-	1	RAATTY	ref000001	A	283	5.11	229
50449	+	1	RAATTY	ref000001	A	389	7.38	234
50450	-	1	RAATTY	ref000001	A	131	2.07	240
50514	+	1	RAATTY	ref000001	A	316	5.34	224
50515	-	1	RAATTY	ref000001	A	338	5.87	229
50541	+	1	RAATTY	ref000001	A	370	8.18	236
50542	-	1	RAATTY	ref000001	A	275	4.21	227
50601	+	1	RAATTY	ref000001	A	341	5.98	248
50602	-	1	RAATTY	ref000001	A	305	6.59	218
50757	+	1	RAATTY	ref000001	A	297	3.52	279
50758	-	1	RAATTY	ref000001	A	357	5.78	256
50865	+	1	RAATTY	ref000001	A	419	6.86	290
50866	-	1	RAATTY	ref000001	A	406	5.82	310
51067	+	1	RAATTY	ref000001	A	399	6.65	271
51068	-	1	RAATTY	ref000001	A	443	6.25	301
51210	+	1	RAATTY	ref000001	A	335	6.18	251
51211	-	1	RAATTY	ref000001	A	404	7.97	243
51291	+	1	RAATTY	ref000001	A	319	6.54	227
51292	-	1	RAATTY	ref000001	A	281	4.81	219
51480	+	1	RAATTY	ref000001	A	242	4.12	168
51481	-	1	RAATTY	ref000001	A	209	4.75	148
51670	+	1	RAATTY	ref000001	A	177	4.05	164
51671	-	1	RAATTY	ref000001	A	238	4.63	168
51679	+	1	RAATTY	ref000001	A	196	3.36	161
51680	-	1	RAATTY	ref000001	A	213	5.07	161
51717	+	1	RAATTY	ref000001	A	292	4.89	185
51718	-	1	RAATTY	ref000001	A	287	8.46	175
51819	+	1	RAATTY	ref000001	A	240	7	174
51820	-	1	RAATTY	ref000001	A	219	5.03	181
52056	+	1	RAATTY	ref000001	A	241	4.57	181
52057	-	1	RAATTY	ref000001	A	251	6.24	185
52111	-	1	GGRCA	ref000001	A	358	6.29	233
52327	+	1	RAATTY	ref000001	A	248	4.02	207
52328	-	1	RAATTY	ref000001	A	283	4.75	222
52349	+	1	GGRCA	ref000001	A	287	5.11	228
52454	+	1	RAATTY	ref000001	A	328	4.74	218
52455	-	1	RAATTY	ref000001	A	271	6.81	205
52531	+	1	RAATTY	ref000001	A	201	3.22	230
52532	-	1	RAATTY	ref000001	A	239	4.13	227
52589	+	1	RAATTY	ref000001	A	304	4.04	228
52590	-	1	RAATTY	ref000001	A	324	5.63	230
52671	+	1	RAATTY	ref000001	A	328	4.46	271
52672	-	1	RAATTY	ref000001	A	449	6.26	287
52684	+	1	RAATTY	ref000001	A	350	6.55	261
52685	-	1	RAATTY	ref000001	A	416	6.41	283
52710	+	1	RAATTY	ref000001	A	376	6.29	256
52711	-	1	RAATTY	ref000001	A	351	6.42	273
53027	+	1	AGTNNNNNNRTTG	ref000001	A	389	10.87	231
53037	-	1	CAAYNNNNNNACT	ref000001	A	322	5.4	221
53110	+	1	RAATTY	ref000001	A	340	6.47	224
53111	-	1	RAATTY	ref000001	A	189	2.81	211
53167	-	1	GGRCA	ref000001	A	374	5.97	253
53270	-	1	GGRCA	ref000001	A	332	4.42	246
53282	+	1	RAATTY	ref000001	A	292	5.03	237
53283	-	1	RAATTY	ref000001	A	303	5.34	232
53285	-	1	GGRCA	ref000001	A	291	4.58	242
53336	+	1	RAATTY	ref000001	A	289	5.83	225
53337	-	1	RAATTY	ref000001	A	263	5.68	201
53348	+	1	RAATTY	ref000001	A	266	4.89	212
53349	-	1	RAATTY	ref000001	A	276	4.62	204
53494	+	1	RAATTY	ref000001	A	307	5.57	205
53495	-	1	RAATTY	ref000001	A	298	6.56	219
53528	+	1	RAATTY	ref000001	A	302	6.85	219
53529	-	1	RAATTY	ref000001	A	325	5.39	219
53770	+	1	GGRCA	ref000001	A	299	4.64	261
53835	+	1	RAATTY	ref000001	A	340	6.93	241
53836	-	1	RAATTY	ref000001	A	312	3.6	264
54294	-	1	GGRCA	ref000001	A	401	4.81	300
54433	+	1	RAATTY	ref000001	A	324	5.29	251
54434	-	1	RAATTY	ref000001	A	296	3.6	274
54470	+	1	RAATTY	ref000001	A	325	5.68	245
54471	-	1	RAATTY	ref000001	A	356	6.52	249
54478	+	1	RAATTY	ref000001	A	330	5.81	253
54479	-	1	RAATTY	ref000001	A	341	6.55	251
54545	+	1	RAATTY	ref000001	A	364	5.42	235
54546	-	1	RAATTY	ref000001	A	333	5.68	230
54587	+	1	RAATTY	ref000001	A	235	3.19	232
54588	-	1	RAATTY	ref000001	A	333	6.97	246
54610	+	1	RAATTY	ref000001	A	323	6.15	232
54611	-	1	RAATTY	ref000001	A	361	4.68	243
54634	+	1	RAATTY	ref000001	A	307	5.09	231
54635	-	1	RAATTY	ref000001	A	319	5.55	230
54688	+	1	RAATTY	ref000001	A	269	3.51	248
54689	-	1	RAATTY	ref000001	A	376	6.74	254
54720	+	1	RAATTY	ref000001	A	313	5.31	252
54721	-	1	RAATTY	ref000001	A	402	5.02	286
54778	+	1	RAATTY	ref000001	A	357	6.25	271
54779	-	1	RAATTY	ref000001	A	386	5.91	263
54789	+	1	RAATTY	ref000001	A	286	3.77	260
54790	-	1	RAATTY	ref000001	A	382	5.3	279
54910	+	1	RAATTY	ref000001	A	278	4.79	209
54911	-	1	RAATTY	ref000001	A	347	6.86	200
54939	+	1	GCAAGG	ref000001	A	294	6.24	213
54990	+	1	RAATTY	ref000001	A	283	4.53	208
54991	-	1	RAATTY	ref000001	A	349	6.04	228
55104	+	1	RAATTY	ref000001	A	333	8.54	196
55105	-	1	RAATTY	ref000001	A	291	6.7	214
55148	+	1	RAATTY	ref000001	A	301	3.81	210
55149	-	1	RAATTY	ref000001	A	328	6.47	216
55159	+	1	RAATTY	ref000001	A	326	8.24	206
55160	-	1	RAATTY	ref000001	A	340	6.23	211
55271	+	1	RAATTY	ref000001	A	288	4.37	219
55272	-	1	RAATTY	ref000001	A	319	7.46	228
55320	+	1	RAATTY	ref000001	A	294	4.6	208
55321	-	1	RAATTY	ref000001	A	322	6.27	224
55432	+	1	GCAAGG	ref000001	A	349	6.58	228
55476	+	1	RAATTY	ref000001	A	364	7.62	216
55477	-	1	RAATTY	ref000001	A	302	5.91	225
55548	+	1	RAATTY	ref000001	A	292	6.14	215
55549	-	1	RAATTY	ref000001	A	364	7.81	226
55575	+	1	RAATTY	ref000001	A	302	6.1	214
55576	-	1	RAATTY	ref000001	A	273	4.28	235
55582	+	1	RAATTY	ref000001	A	305	4.75	229
55583	-	1	RAATTY	ref000001	A	355	7.43	218
55590	+	1	RAATTY	ref000001	A	361	7.3	228
55591	-	1	RAATTY	ref000001	A	353	6.5	230
55678	+	1	RAATTY	ref000001	A	327	5.54	229
55679	-	1	RAATTY	ref000001	A	315	7.9	219
55701	+	1	RAATTY	ref000001	A	366	5.73	237
55702	-	1	RAATTY	ref000001	A	311	5.66	227
55745	+	1	RAATTY	ref000001	A	334	5.85	237
55746	-	1	RAATTY	ref000001	A	385	7.06	236
55815	+	1	GCAAGG	ref000001	A	296	6.22	231
55830	+	1	GGRCA	ref000001	A	295	4.79	229
55858	+	1	RAATTY	ref000001	A	324	5.39	229
55859	-	1	RAATTY	ref000001	A	317	7.84	199
55904	+	1	RAATTY	ref000001	A	292	5.91	190
55905	-	1	RAATTY	ref000001	A	298	7.4	198
56053	+	1	RAATTY	ref000001	A	323	5.32	232
56054	-	1	RAATTY	ref000001	A	321	4.64	245
56159	+	1	RAATTY	ref000001	A	254	6.59	221
56160	-	1	RAATTY	ref000001	A	300	3.84	225
56187	+	1	GGRCA	ref000001	A	312	5.67	232
56254	+	1	RAATTY	ref000001	A	303	4.61	220
56255	-	1	RAATTY	ref000001	A	300	6.77	218
56282	+	1	RAATTY	ref000001	A	364	6.45	233
56283	-	1	RAATTY	ref000001	A	262	4	239
56562	+	1	RAATTY	ref000001	A	351	5.79	241
56563	-	1	RAATTY	ref000001	A	289	5.29	240
56633	+	1	GGRCA	ref000001	A	185	2.48	263
56717	+	1	RAATTY	ref000001	A	351	4.93	212
56718	-	1	RAATTY	ref000001	A	282	5.03	201
56730	+	1	RAATTY	ref000001	A	299	5.06	208
56731	-	1	RAATTY	ref000001	A	222	4.06	196
56749	+	1	RAATTY	ref000001	A	297	6.55	210
56750	-	1	RAATTY	ref000001	A	293	5.2	208
56811	+	1	RAATTY	ref000001	A	302	4.45	220
56812	-	1	RAATTY	ref000001	A	293	5.48	196
56835	+	1	RAATTY	ref000001	A	288	7.06	205
56836	-	1	RAATTY	ref000001	A	301	4.78	209
56842	+	1	RAATTY	ref000001	A	288	5.36	218
56843	-	1	RAATTY	ref000001	A	355	8.02	231
56859	+	1	RAATTY	ref000001	A	316	6.79	228
56860	-	1	RAATTY	ref000001	A	351	6.52	222
56902	+	1	RAATTY	ref000001	A	333	6.45	225
56903	-	1	RAATTY	ref000001	A	349	5.39	218
56977	+	1	RAATTY	ref000001	A	257	3.55	217
56978	-	1	RAATTY	ref000001	A	321	6.28	206
56987	+	1	RAATTY	ref000001	A	288	5.8	214
56988	-	1	RAATTY	ref000001	A	293	5.4	216
57006	+	1	RAATTY	ref000001	A	308	6.87	221
57007	-	1	RAATTY	ref000001	A	316	4.26	226
57238	+	1	RAATTY	ref000001	A	370	5.61	262
57239	-	1	RAATTY	ref000001	A	369	5.7	257
57361	+	1	RAATTY	ref000001	A	443	6.18	278
57362	-	1	RAATTY	ref000001	A	317	3.74	277
57372	-	1	GCAAGG	ref000001	A	221	3.29	282
57373	-	1	GGRCA	ref000001	A	457	9.71	291
57389	+	1	RAATTY	ref000001	A	357	5.42	253
57390	-	1	RAATTY	ref000001	A	317	4.22	246
57439	+	1	RAATTY	ref000001	A	349	6.08	247
57440	-	1	RAATTY	ref000001	A	339	5.87	240
57450	+	1	RAATTY	ref000001	A	321	6.61	238
57451	-	1	RAATTY	ref000001	A	308	6.13	255
57569	+	1	RAATTY	ref000001	A	381	6.46	274
57570	-	1	RAATTY	ref000001	A	402	5.84	271
57623	+	1	RAATTY	ref000001	A	379	5.88	267
57624	-	1	RAATTY	ref000001	A	363	5.48	251
57835	+	1	RAATTY	ref000001	A	305	5.15	207
57836	-	1	RAATTY	ref000001	A	246	4.24	183
57913	+	1	RAATTY	ref000001	A	318	6.63	231
57914	-	1	RAATTY	ref000001	A	259	5.26	212
58023	+	1	RAATTY	ref000001	A	277	5.46	184
58024	-	1	RAATTY	ref000001	A	282	6.11	181
58059	+	1	RAATTY	ref000001	A	286	6.72	195
58060	-	1	RAATTY	ref000001	A	255	6.11	184
58090	+	1	RAATTY	ref000001	A	254	5.33	178
58091	-	1	RAATTY	ref000001	A	200	4.77	180
58164	+	1	RAATTY	ref000001	A	379	7.3	211
58165	-	1	RAATTY	ref000001	A	277	4.71	210
58200	+	1	RAATTY	ref000001	A	289	5.07	214
58201	-	1	RAATTY	ref000001	A	205	2.64	224
58214	+	1	RAATTY	ref000001	A	316	6.33	220
58215	-	1	RAATTY	ref000001	A	290	5.03	223
58525	+	1	RAATTY	ref000001	A	255	3.79	224
58526	-	1	RAATTY	ref000001	A	333	4.24	253
58656	+	1	RAATTY	ref000001	A	318	4.25	257
58657	-	1	RAATTY	ref000001	A	420	6.17	282
58713	+	1	RAATTY	ref000001	A	338	5	253
58714	-	1	RAATTY	ref000001	A	321	3.78	264
58737	-	1	GGRCA	ref000001	A	407	6.18	279
58745	-	1	GGRCA	ref000001	A	399	6.82	258
58788	+	1	RAATTY	ref000001	A	303	4.17	227
58789	-	1	RAATTY	ref000001	A	263	3.25	237
58845	+	1	RAATTY	ref000001	A	348	4.41	263
58846	-	1	RAATTY	ref000001	A	314	5.81	222
58897	+	1	RAATTY	ref000001	A	267	3.34	241
58898	-	1	RAATTY	ref000001	A	281	3.98	214
58966	+	1	TAAYNNNNNTGC	ref000001	A	325	4.86	260
58973	-	1	GCANNNNNRTTA	ref000001	A	352	4.83	271
59014	+	1	RAATTY	ref000001	A	368	5.45	243
59015	-	1	RAATTY	ref000001	A	257	4.08	237
59048	+	1	RAATTY	ref000001	A	351	7.22	223
59049	-	1	RAATTY	ref000001	A	270	4.35	218
59071	+	1	RAATTY	ref000001	A	333	6.01	248
59072	-	1	RAATTY	ref000001	A	229	3.46	227
59136	+	1	RAATTY	ref000001	A	347	5.46	254
59137	-	1	RAATTY	ref000001	A	368	6.44	253
59180	+	1	RAATTY	ref000001	A	247	4.59	212
59181	-	1	RAATTY	ref000001	A	290	4.05	209
59211	+	1	RAATTY	ref000001	A	270	5.4	213
59212	-	1	RAATTY	ref000001	A	270	4.11	229
59266	+	1	RAATTY	ref000001	A	194	2.76	222
59267	-	1	RAATTY	ref000001	A	229	3.21	218
59424	+	1	RAATTY	ref000001	A	257	4.79	184
59425	-	1	RAATTY	ref000001	A	232	4.01	209
59446	+	1	RAATTY	ref000001	A	259	4.72	189
59447	-	1	RAATTY	ref000001	A	283	5.72	212
59616	+	1	RAATTY	ref000001	A	337	6.19	238
59617	-	1	RAATTY	ref000001	A	240	3.13	224
59629	+	1	RAATTY	ref000001	A	305	6.32	227
59630	-	1	RAATTY	ref000001	A	336	6.06	248
59650	+	1	RAATTY	ref000001	A	376	6.19	243
59651	-	1	RAATTY	ref000001	A	345	5.53	239
59691	+	1	GGRCA	ref000001	A	257	3.14	259
59825	+	1	RAATTY	ref000001	A	394	5.31	302
59826	-	1	RAATTY	ref000001	A	475	5.9	313
59916	+	1	RAATTY	ref000001	A	403	4.61	291
59917	-	1	RAATTY	ref000001	A	409	6.31	283
60191	+	1	RAATTY	ref000001	A	380	6.08	291
60192	-	1	RAATTY	ref000001	A	365	4.19	283
60312	+	1	RAATTY	ref000001	A	451	5.32	303
60313	-	1	RAATTY	ref000001	A	392	6.04	293
60514	+	1	RAATTY	ref000001	A	477	6.24	340
60515	-	1	RAATTY	ref000001	A	468	6.05	350
60544	+	1	RAATTY	ref000001	A	372	5.22	320
60545	-	1	RAATTY	ref000001	A	329	4.49	339
60571	+	1	RAATTY	ref000001	A	352	3.67	327
60572	-	1	RAATTY	ref000001	A	456	5.99	347
60769	+	1	RAATTY	ref000001	A	379	6.53	269
60770	-	1	RAATTY	ref000001	A	380	6.1	277
60966	+	1	RAATTY	ref000001	A	321	4.94	239
60967	-	1	RAATTY	ref000001	A	346	4.92	265
61089	-	1	GGRCA	ref000001	A	352	4.15	345
61142	+	1	RAATTY	ref000001	A	411	6.51	301
61143	-	1	RAATTY	ref000001	A	405	5.36	289
61194	+	1	RAATTY	ref000001	A	319	3.66	292
61195	-	1	RAATTY	ref000001	A	363	4.94	295
61299	+	1	RAATTY	ref000001	A	390	6.31	246
61300	-	1	RAATTY	ref000001	A	328	5.21	249
61309	+	1	GCANNNNNRTTA	ref000001	A	387	6.58	269
61316	-	1	TAAYNNNNNTGC	ref000001	A	333	4.25	263
61343	+	1	RAATTY	ref000001	A	313	4.75	216
61344	-	1	RAATTY	ref000001	A	284	4.26	231
61394	+	1	RAATTY	ref000001	A	195	3.39	210
61395	-	1	RAATTY	ref000001	A	304	5.14	225
61502	+	1	RAATTY	ref000001	A	411	6.12	261
61503	-	1	RAATTY	ref000001	A	468	6.05	291
61529	+	1	RAATTY	ref000001	A	383	6.79	266
61530	-	1	RAATTY	ref000001	A	429	5.94	294
61623	+	1	RAATTY	ref000001	A	372	7.78	249
61624	-	1	RAATTY	ref000001	A	311	4.01	256
61703	+	1	RAATTY	ref000001	A	281	4.13	234
61704	-	1	RAATTY	ref000001	A	370	6.71	242
61813	+	1	RAATTY	ref000001	A	343	6.91	230
61814	-	1	RAATTY	ref000001	A	389	6.72	253
62013	+	1	RAATTY	ref000001	A	377	5.7	271
62014	-	1	RAATTY	ref000001	A	326	4.19	267
62132	+	1	RAATTY	ref000001	A	344	4.61	267
62133	-	1	RAATTY	ref000001	A	329	4.54	257
62162	+	1	RAATTY	ref000001	A	367	5.69	245
62163	-	1	RAATTY	ref000001	A	385	6.48	255
62243	+	1	RAATTY	ref000001	A	281	4.9	213
62244	-	1	RAATTY	ref000001	A	324	6.31	235
62445	+	1	RAATTY	ref000001	A	307	5.14	227
62446	-	1	RAATTY	ref000001	A	204	2.94	233
62540	+	1	RAATTY	ref000001	A	242	4.15	203
62541	-	1	RAATTY	ref000001	A	311	5.42	221
62579	+	1	RAATTY	ref000001	A	317	4.51	230
62580	-	1	RAATTY	ref000001	A	333	6.41	232
62676	-	1	GGRCA	ref000001	A	351	6	244
62731	+	1	RAATTY	ref000001	A	247	5.04	180
62732	-	1	RAATTY	ref000001	A	247	6.61	195
62851	+	1	RAATTY	ref000001	A	248	6.87	185
62852	-	1	RAATTY	ref000001	A	279	5.62	188
62921	+	1	RAATTY	ref000001	A	312	6.82	187
62922	-	1	RAATTY	ref000001	A	226	3.34	190
63046	+	1	RAATTY	ref000001	A	249	5.87	172
63047	-	1	RAATTY	ref000001	A	260	5.56	195
63089	+	1	RAATTY	ref000001	A	283	4.43	188
63090	-	1	RAATTY	ref000001	A	247	3.09	208
63118	+	1	RAATTY	ref000001	A	286	5.77	196
63119	-	1	RAATTY	ref000001	A	246	3.6	205
63361	+	1	GCAAGG	ref000001	A	358	8.33	230
63476	-	1	GCAAGG	ref000001	A	251	4.38	207
63561	+	1	RAATTY	ref000001	A	294	7.42	179
63562	-	1	RAATTY	ref000001	A	297	4.79	217
63634	+	1	RAATTY	ref000001	A	250	5.78	201
63635	-	1	RAATTY	ref000001	A	327	7.03	222
63705	-	1	GGRCA	ref000001	A	318	5.54	260
63725	+	1	RAATTY	ref000001	A	337	6.45	209
63726	-	1	RAATTY	ref000001	A	270	5.97	211
63854	+	1	RAATTY	ref000001	A	256	4.02	187
63855	-	1	RAATTY	ref000001	A	268	5.27	185
63887	+	1	RAATTY	ref000001	A	254	6.21	176
63888	-	1	RAATTY	ref000001	A	251	5.72	176
63952	+	1	RAATTY	ref000001	A	284	5.49	160
63953	-	1	RAATTY	ref000001	A	273	7.48	179
64118	-	1	GCAAGG	ref000001	A	217	6.45	161
64249	+	1	RAATTY	ref000001	A	279	6.29	186
64250	-	1	RAATTY	ref000001	A	253	6.18	180
64291	-	1	GGRCA	ref000001	A	357	10.05	227
64432	+	1	GCAAGG	ref000001	A	412	8.24	241
64451	+	1	RAATTY	ref000001	A	334	5.49	241
64452	-	1	RAATTY	ref000001	A	371	6.32	243
64468	+	1	RAATTY	ref000001	A	356	6.45	263
64469	-	1	RAATTY	ref000001	A	324	4.19	251
64562	+	1	RAATTY	ref000001	A	268	3.76	226
64563	-	1	RAATTY	ref000001	A	321	5.39	220
64574	+	1	RAATTY	ref000001	A	324	5.92	222
64575	-	1	RAATTY	ref000001	A	372	5.71	214
64585	+	1	RAATTY	ref000001	A	273	4.07	225
64586	-	1	RAATTY	ref000001	A	281	4.36	211
64597	+	1	RAATTY	ref000001	A	321	6.66	219
64598	-	1	RAATTY	ref000001	A	345	6.57	228
64623	-	1	GGRCA	ref000001	A	419	6.43	247
64674	+	1	RAATTY	ref000001	A	293	5.42	234
64675	-	1	RAATTY	ref000001	A	328	7.18	212
64718	+	1	RAATTY	ref000001	A	321	6.05	247
64719	-	1	RAATTY	ref000001	A	299	6.32	214
64850	+	1	RAATTY	ref000001	A	296	7.8	222
64851	-	1	RAATTY	ref000001	A	330	6.45	219
64882	+	1	RAATTY	ref000001	A	346	4.56	234
64883	-	1	RAATTY	ref000001	A	396	7.68	240
64895	+	1	RAATTY	ref000001	A	426	6.28	241
64896	-	1	RAATTY	ref000001	A	396	7.85	241
64907	+	1	RAATTY	ref000001	A	369	5.56	235
64908	-	1	RAATTY	ref000001	A	340	4.81	245
65051	+	1	RAATTY	ref000001	A	323	6.34	226
65052	-	1	RAATTY	ref000001	A	333	6.32	227
65081	+	1	RAATTY	ref000001	A	347	5.55	216
65082	-	1	RAATTY	ref000001	A	307	6.91	220
65104	+	1	RAATTY	ref000001	A	263	5.5	215
65105	-	1	RAATTY	ref000001	A	304	6.7	224
65111	+	1	RAATTY	ref000001	A	301	6	223
65112	-	1	RAATTY	ref000001	A	373	8.98	230
65138	+	1	RAATTY	ref000001	A	405	7.42	240
65139	-	1	RAATTY	ref000001	A	384	6.62	239
65191	+	1	RAATTY	ref000001	A	385	8.13	230
65192	-	1	RAATTY	ref000001	A	374	7.14	223
65432	+	1	RAATTY	ref000001	A	367	5.09	259
65433	-	1	RAATTY	ref000001	A	364	5.36	253
65553	+	1	RAATTY	ref000001	A	370	6.4	257
65554	-	1	RAATTY	ref000001	A	399	5.12	259
65576	+	1	RAATTY	ref000001	A	414	6.22	270
65577	-	1	RAATTY	ref000001	A	398	5.05	269
65640	-	1	GCAAGG	ref000001	A	324	5.42	265
65686	+	1	RAATTY	ref000001	A	317	6.89	225
65687	-	1	RAATTY	ref000001	A	336	5.93	210
65696	+	1	RAATTY	ref000001	A	273	5.24	216
65697	-	1	RAATTY	ref000001	A	317	4.93	217
65824	+	1	TAAYNNNNNTGC	ref000001	A	345	5.39	246
65831	-	1	GCANNNNNRTTA	ref000001	A	391	7.61	243
65881	+	1	RAATTY	ref000001	A	334	5.37	240
65882	-	1	RAATTY	ref000001	A	367	5.56	252
65917	+	1	RAATTY	ref000001	A	362	5.67	246
65918	-	1	RAATTY	ref000001	A	335	5.77	236
66035	+	1	RAATTY	ref000001	A	323	7.06	198
66036	-	1	RAATTY	ref000001	A	270	6.52	189
66267	-	1	GGRCA	ref000001	A	382	6.67	260
66306	-	1	GGRCA	ref000001	A	247	2.76	263
66428	+	1	RAATTY	ref000001	A	346	5.31	230
66429	-	1	RAATTY	ref000001	A	351	6.13	248
66576	+	1	RAATTY	ref000001	A	352	5.63	262
66577	-	1	RAATTY	ref000001	A	411	7.09	282
66641	+	1	GGRCA	ref000001	A	485	8.38	304
66668	-	1	GGRCA	ref000001	A	394	7.17	304
66694	-	1	GGRCA	ref000001	A	320	3.59	303
66812	-	1	GCAAGG	ref000001	A	359	7.65	278
66845	+	1	RAATTY	ref000001	A	353	4.72	257
66846	-	1	RAATTY	ref000001	A	385	6.18	253
67099	+	1	RAATTY	ref000001	A	352	6.74	241
67100	-	1	RAATTY	ref000001	A	328	4.42	247
67158	+	1	RAATTY	ref000001	A	281	4.09	236
67159	-	1	RAATTY	ref000001	A	368	5.54	268
67211	+	1	RAATTY	ref000001	A	329	6.22	241
67212	-	1	RAATTY	ref000001	A	375	5.23	272
67337	+	1	RAATTY	ref000001	A	270	3.62	241
67338	-	1	RAATTY	ref000001	A	366	6.95	244
67362	+	1	RAATTY	ref000001	A	322	5.55	227
67363	-	1	RAATTY	ref000001	A	149	2.21	238
67407	+	1	RAATTY	ref000001	A	361	6.14	214
67408	-	1	RAATTY	ref000001	A	288	5.19	228
67419	+	1	RAATTY	ref000001	A	352	6.14	225
67420	-	1	RAATTY	ref000001	A	370	6	235
67467	+	1	RAATTY	ref000001	A	363	8.71	223
67468	-	1	RAATTY	ref000001	A	333	5.04	222
67483	+	1	RAATTY	ref000001	A	380	5.91	231
67484	-	1	RAATTY	ref000001	A	280	4.88	223
67507	+	1	RAATTY	ref000001	A	342	6.14	241
67508	-	1	RAATTY	ref000001	A	333	5.35	234
67573	+	1	RAATTY	ref000001	A	411	7.23	281
67574	-	1	RAATTY	ref000001	A	339	6.52	243
67577	-	1	GGRCA	ref000001	A	369	6.66	258
67601	+	1	RAATTY	ref000001	A	364	6.19	254
67602	-	1	RAATTY	ref000001	A	281	5.24	234
67768	+	1	RAATTY	ref000001	A	488	8.05	289
67769	-	1	RAATTY	ref000001	A	341	4.01	268
68232	+	1	RAATTY	ref000001	A	376	7.58	239
68233	-	1	RAATTY	ref000001	A	314	5.95	218
68318	+	1	RAATTY	ref000001	A	322	8.37	230
68319	-	1	RAATTY	ref000001	A	369	6.93	229
68339	-	1	GGRCA	ref000001	A	333	7.59	233
68415	+	1	RAATTY	ref000001	A	318	6.51	238
68416	-	1	RAATTY	ref000001	A	371	5.69	261
68580	+	1	RAATTY	ref000001	A	298	5.07	225
68581	-	1	RAATTY	ref000001	A	341	6.37	239
68825	+	1	CAAYNNNNNNACT	ref000001	A	248	3.19	218
68835	-	1	AGTNNNNNNRTTG	ref000001	A	380	7.45	232
68891	+	1	RAATTY	ref000001	A	317	6.36	204
68892	-	1	RAATTY	ref000001	A	303	7.65	210
68966	+	1	RAATTY	ref000001	A	376	7.13	227
68967	-	1	RAATTY	ref000001	A	406	7.04	245
69212	+	1	RAATTY	ref000001	A	365	5.95	244
69213	-	1	RAATTY	ref000001	A	358	5.75	260
69312	+	1	RAATTY	ref000001	A	404	6.87	257
69313	-	1	RAATTY	ref000001	A	368	7.02	261
69410	-	1	GGRCA	ref000001	A	350	6.89	233
69530	+	1	RAATTY	ref000001	A	341	6.1	236
69531	-	1	RAATTY	ref000001	A	338	6.67	221
69640	+	1	RAATTY	ref000001	A	279	5.86	186
69641	-	1	RAATTY	ref000001	A	263	6.65	176
69660	+	1	RAATTY	ref000001	A	308	5.36	195
69661	-	1	RAATTY	ref000001	A	283	7.35	179
69687	+	1	RAATTY	ref000001	A	282	6.74	182
69688	-	1	RAATTY	ref000001	A	278	6.87	191
69754	+	1	RAATTY	ref000001	A	298	7.62	219
69755	-	1	RAATTY	ref000001	A	345	7.14	233
69809	+	1	RAATTY	ref000001	A	351	6.45	235
69810	-	1	RAATTY	ref000001	A	338	5.73	245
69909	+	1	RAATTY	ref000001	A	386	7.08	230
69910	-	1	RAATTY	ref000001	A	366	6.68	240
69930	+	1	RAATTY	ref000001	A	360	7.29	230
69931	-	1	RAATTY	ref000001	A	324	5.33	234
69949	+	1	RAATTY	ref000001	A	275	5.95	228
69950	-	1	RAATTY	ref000001	A	364	6.52	234
69960	+	1	RAATTY	ref000001	A	333	6.7	223
69961	-	1	RAATTY	ref000001	A	336	5.92	227
69976	+	1	RAATTY	ref000001	A	327	5.15	212
69977	-	1	RAATTY	ref000001	A	344	4.46	240
70061	+	1	RAATTY	ref000001	A	267	4.47	185
70062	-	1	RAATTY	ref000001	A	294	6.01	202
70085	+	1	RAATTY	ref000001	A	295	6.61	185
70086	-	1	RAATTY	ref000001	A	232	3.87	185
70124	+	1	RAATTY	ref000001	A	277	7.21	216
70125	-	1	RAATTY	ref000001	A	318	6.48	221
70238	+	1	RAATTY	ref000001	A	424	6.47	269
70239	-	1	RAATTY	ref000001	A	376	5.17	263
70271	+	1	RAATTY	ref000001	A	386	6.24	267
70272	-	1	RAATTY	ref000001	A	393	5.84	246
70305	+	1	RAATTY	ref000001	A	394	4.85	270
70306	-	1	RAATTY	ref000001	A	314	3.6	258
70432	+	1	RAATTY	ref000001	A	499	5.8	334
70433	-	1	RAATTY	ref000001	A	460	5.92	340
70529	+	1	TAAYNNNNNTGC	ref000001	A	549	6.21	394
70536	-	1	GCANNNNNRTTA	ref000001	A	674	8.9	409
70576	+	1	GGRCA	ref000001	A	522	4.4	397
70652	+	1	RAATTY	ref000001	A	487	7.19	334
70653	-	1	RAATTY	ref000001	A	509	7.07	318
70720	+	1	RAATTY	ref000001	A	441	5.68	306
70721	-	1	RAATTY	ref000001	A	456	5.96	299
70739	+	1	RAATTY	ref000001	A	416	5.71	291
70740	-	1	RAATTY	ref000001	A	393	5.03	295
70802	+	1	RAATTY	ref000001	A	366	7.3	253
70803	-	1	RAATTY	ref000001	A	340	5.6	242
70844	+	1	RAATTY	ref000001	A	314	7.57	216
70845	-	1	RAATTY	ref000001	A	372	6.82	244
70976	+	1	RAATTY	ref000001	A	288	4.83	211
70977	-	1	RAATTY	ref000001	A	313	5.41	218
71168	+	1	RAATTY	ref000001	A	417	6.14	248
71169	-	1	RAATTY	ref000001	A	301	4.12	246
71189	+	1	RAATTY	ref000001	A	380	5.57	261
71190	-	1	RAATTY	ref000001	A	363	6.48	256
71207	+	1	RAATTY	ref000001	A	364	5.78	257
71208	-	1	RAATTY	ref000001	A	306	3.91	273
71240	+	1	RAATTY	ref000001	A	360	6.44	254
71241	-	1	RAATTY	ref000001	A	402	6.88	261
71327	+	1	RAATTY	ref000001	A	310	4.26	235
71328	-	1	RAATTY	ref000001	A	354	6.67	228
71348	+	1	RAATTY	ref000001	A	392	6.98	245
71349	-	1	RAATTY	ref000001	A	301	4.94	226
71357	+	1	RAATTY	ref000001	A	378	5.24	247
71358	-	1	RAATTY	ref000001	A	305	6.22	253
71402	+	1	RAATTY	ref000001	A	326	6.59	230
71403	-	1	RAATTY	ref000001	A	320	6.24	224
71408	+	1	TAAYNNNNNTGC	ref000001	A	314	4.17	249
71415	-	1	GCANNNNNRTTA	ref000001	A	327	3.71	243
71498	+	1	RAATTY	ref000001	A	408	5.07	280
71499	-	1	RAATTY	ref000001	A	392	5.88	278
71735	+	1	RAATTY	ref000001	A	353	5.56	254
71736	-	1	RAATTY	ref000001	A	282	3.79	239
71768	+	1	RAATTY	ref000001	A	346	6.12	218
71769	-	1	RAATTY	ref000001	A	370	6.36	236
71807	+	1	RAATTY	ref000001	A	320	6.77	223
71808	-	1	RAATTY	ref000001	A	275	4.46	207
72022	+	1	RAATTY	ref000001	A	281	5.55	219
72023	-	1	RAATTY	ref000001	A	355	6.3	220
72080	+	1	GGRCA	ref000001	A	370	6.79	267
72471	+	1	RAATTY	ref000001	A	334	5.95	243
72472	-	1	RAATTY	ref000001	A	311	4.11	242
72718	+	1	GGRCA	ref000001	A	390	6.6	284
72895	+	1	RAATTY	ref000001	A	326	4.23	237
72896	-	1	RAATTY	ref000001	A	365	5.8	241
73136	+	1	RAATTY	ref000001	A	277	4.96	231
73137	-	1	RAATTY	ref000001	A	318	6.86	233
73154	+	1	GCAAGG	ref000001	A	331	7.09	240
73261	+	1	RAATTY	ref000001	A	314	6.05	234
73262	-	1	RAATTY	ref000001	A	290	4.49	210
73381	+	1	RAATTY	ref000001	A	297	6.14	225
73382	-	1	RAATTY	ref000001	A	256	3.33	242
73547	+	1	RAATTY	ref000001	A	380	5.69	261
73548	-	1	RAATTY	ref000001	A	308	3.65	262
73648	+	1	RAATTY	ref000001	A	384	5.97	235
73649	-	1	RAATTY	ref000001	A	346	5.85	238
73708	+	1	RAATTY	ref000001	A	320	8.36	235
73709	-	1	RAATTY	ref000001	A	318	7.49	232
73776	+	1	RAATTY	ref000001	A	328	5.84	267
73777	-	1	RAATTY	ref000001	A	400	7.4	276
73923	+	1	RAATTY	ref000001	A	310	4.62	251
73924	-	1	RAATTY	ref000001	A	335	6.54	230
73936	+	1	TAAYNNNNNTGC	ref000001	A	347	6.01	266
73943	-	1	GCANNNNNRTTA	ref000001	A	325	4.57	239
74276	+	1	GCAAGG	ref000001	A	323	7.66	230
74299	+	1	TAAYNNNNNTGC	ref000001	A	194	2.56	247
74306	-	1	GCANNNNNRTTA	ref000001	A	334	4.57	295
74375	+	1	RAATTY	ref000001	A	379	6.11	250
74376	-	1	RAATTY	ref000001	A	362	6.43	270
74616	+	1	TAAYNNNNNTGC	ref000001	A	229	3.1	256
74623	-	1	GCANNNNNRTTA	ref000001	A	321	5.55	269
74626	-	1	GGRCA	ref000001	A	408	8.76	265
74667	+	1	RAATTY	ref000001	A	207	2.56	264
74668	-	1	RAATTY	ref000001	A	345	5.83	257
74714	+	1	RAATTY	ref000001	A	369	6.5	259
74715	-	1	RAATTY	ref000001	A	344	4.42	263
74790	+	1	RAATTY	ref000001	A	339	4.63	268
74791	-	1	RAATTY	ref000001	A	336	5.48	259
74891	+	1	RAATTY	ref000001	A	385	6.42	228
74892	-	1	RAATTY	ref000001	A	322	5	256
74970	+	1	TAAYNNNNNTGC	ref000001	A	335	4	263
74977	-	1	GCANNNNNRTTA	ref000001	A	326	4.59	262
75104	+	1	RAATTY	ref000001	A	304	5.46	233
75105	-	1	RAATTY	ref000001	A	327	5.79	218
75240	-	1	GGRCA	ref000001	A	211	2.64	281
75255	+	1	RAATTY	ref000001	A	400	5.9	256
75256	-	1	RAATTY	ref000001	A	354	6.32	258
75325	+	1	RAATTY	ref000001	A	336	7.28	233
75326	-	1	RAATTY	ref000001	A	372	6.7	255
75720	+	1	RAATTY	ref000001	A	291	4.06	239
75721	-	1	RAATTY	ref000001	A	379	6.38	245
75742	+	1	RAATTY	ref000001	A	335	5.97	250
75743	-	1	RAATTY	ref000001	A	377	5.99	262
75975	+	1	RAATTY	ref000001	A	340	4.18	223
75976	-	1	RAATTY	ref000001	A	341	4.63	231
76001	+	1	RAATTY	ref000001	A	280	5.45	214
76002	-	1	RAATTY	ref000001	A	282	4.55	228
76046	+	1	RAATTY	ref000001	A	324	6.96	209
76047	-	1	RAATTY	ref000001	A	251	5.47	203
76071	+	1	RAATTY	ref000001	A	303	5.3	207
76072	-	1	RAATTY	ref000001	A	280	5.78	198
76162	+	1	RAATTY	ref000001	A	231	3.05	239
76163	-	1	RAATTY	ref000001	A	363	4.63	244
76175	+	1	RAATTY	ref000001	A	312	5.08	233
76176	-	1	RAATTY	ref000001	A	327	5.29	219
76318	+	1	RAATTY	ref000001	A	305	5.65	236
76319	-	1	RAATTY	ref000001	A	327	6.61	245
76392	+	1	RAATTY	ref000001	A	303	4.65	228
76393	-	1	RAATTY	ref000001	A	380	5.16	247
76472	+	1	RAATTY	ref000001	A	253	5.14	209
76473	-	1	RAATTY	ref000001	A	340	5.15	212
76482	+	1	RAATTY	ref000001	A	286	7.53	192
76483	-	1	RAATTY	ref000001	A	271	5.97	200
76519	+	1	RAATTY	ref000001	A	254	5.78	171
76520	-	1	RAATTY	ref000001	A	204	5.35	172
76522	-	1	GGRCA	ref000001	A	252	5.02	192
76555	-	1	GCAAGG	ref000001	A	230	6.26	171
76912	+	1	RAATTY	ref000001	A	376	6.08	260
76913	-	1	RAATTY	ref000001	A	267	3.63	256
76935	+	1	RAATTY	ref000001	A	365	6.14	257
76936	-	1	RAATTY	ref000001	A	308	4.54	241
76965	+	1	RAATTY	ref000001	A	390	6.24	267
76966	-	1	RAATTY	ref000001	A	320	5.21	267
77191	+	1	RAATTY	ref000001	A	308	5.55	220
77192	-	1	RAATTY	ref000001	A	271	3.91	213
77200	+	1	RAATTY	ref000001	A	311	4.59	218
77201	-	1	RAATTY	ref000001	A	298	7.21	219
77231	+	1	RAATTY	ref000001	A	169	2.39	214
77232	-	1	RAATTY	ref000001	A	307	7.05	225
77412	+	1	RAATTY	ref000001	A	298	4.37	228
77413	-	1	RAATTY	ref000001	A	345	6.78	247
77454	+	1	RAATTY	ref000001	A	315	4.27	255
77455	-	1	RAATTY	ref000001	A	329	4.75	267
77506	+	1	RAATTY	ref000001	A	357	6.3	267
77507	-	1	RAATTY	ref000001	A	416	6.95	276
77565	+	1	RAATTY	ref000001	A	388	4.56	282
77566	-	1	RAATTY	ref000001	A	432	5.83	285
77770	+	1	RAATTY	ref000001	A	242	3.8	232
77771	-	1	RAATTY	ref000001	A	377	6.77	238
77827	+	1	RAATTY	ref000001	A	293	4.68	234
77828	-	1	RAATTY	ref000001	A	333	6.07	235
77905	+	1	RAATTY	ref000001	A	343	7.77	246
77906	-	1	RAATTY	ref000001	A	358	6.01	238
77953	+	1	RAATTY	ref000001	A	314	5.82	238
77954	-	1	RAATTY	ref000001	A	398	8.29	255
78335	+	1	RAATTY	ref000001	A	319	5.28	244
78336	-	1	RAATTY	ref000001	A	298	4.71	233
78594	+	1	RAATTY	ref000001	A	346	5.54	256
78595	-	1	RAATTY	ref000001	A	422	7.64	242
78788	+	1	RAATTY	ref000001	A	389	6.17	246
78789	-	1	RAATTY	ref000001	A	400	5.73	246
78816	+	1	RAATTY	ref000001	A	317	4.27	234
78817	-	1	RAATTY	ref000001	A	280	3.88	239
78841	-	1	GCAAGG	ref000001	A	387	6.2	264
79134	+	1	RAATTY	ref000001	A	347	6.05	254
79135	-	1	RAATTY	ref000001	A	333	5.3	256
79234	-	1	GGRCA	ref000001	A	288	4.09	247
79297	+	1	RAATTY	ref000001	A	349	4.58	243
79298	-	1	RAATTY	ref000001	A	346	5.98	225
79397	+	1	RAATTY	ref000001	A	309	4.29	250
79398	-	1	RAATTY	ref000001	A	365	5.63	266
79482	-	1	GGRCA	ref000001	A	396	5.31	311
79585	+	1	RAATTY	ref000001	A	328	4.82	258
79586	-	1	RAATTY	ref000001	A	357	5.48	242
79642	+	1	RAATTY	ref000001	A	384	6.64	258
79643	-	1	RAATTY	ref000001	A	372	6.87	259
79700	+	1	RAATTY	ref000001	A	289	5.37	237
79701	-	1	RAATTY	ref000001	A	386	8.28	240
79795	-	1	GCAAGG	ref000001	A	360	7.08	248
79846	-	1	GGRCA	ref000001	A	388	7.2	254
79886	+	1	RAATTY	ref000001	A	371	7.75	255
79887	-	1	RAATTY	ref000001	A	325	6.17	241
79932	+	1	GCAAGG	ref000001	A	353	7.36	268
80026	+	1	RAATTY	ref000001	A	384	6.77	254
80027	-	1	RAATTY	ref000001	A	256	4.28	218
80130	+	1	RAATTY	ref000001	A	292	4.18	239
80131	-	1	RAATTY	ref000001	A	302	6.03	220
80188	+	1	RAATTY	ref000001	A	379	6.48	256
80189	-	1	RAATTY	ref000001	A	369	6.55	255
80199	+	1	RAATTY	ref000001	A	347	5.06	251
80200	-	1	RAATTY	ref000001	A	338	4.07	261
80294	+	1	RAATTY	ref000001	A	346	6.5	261
80295	-	1	RAATTY	ref000001	A	385	5.25	262
80326	+	1	RAATTY	ref000001	A	324	5.22	237
80327	-	1	RAATTY	ref000001	A	375	6.16	266
80365	+	1	RAATTY	ref000001	A	376	8.21	233
80366	-	1	RAATTY	ref000001	A	346	6.06	249
80388	+	1	RAATTY	ref000001	A	348	7.15	237
80389	-	1	RAATTY	ref000001	A	354	5.74	242
80509	+	1	RAATTY	ref000001	A	280	4.63	206
80510	-	1	RAATTY	ref000001	A	238	3.39	223
80567	+	1	RAATTY	ref000001	A	262	4	216
80568	-	1	RAATTY	ref000001	A	237	3.62	218
80676	+	1	RAATTY	ref000001	A	343	6.43	248
80677	-	1	RAATTY	ref000001	A	312	5.48	237
80767	+	1	RAATTY	ref000001	A	365	5.41	248
80768	-	1	RAATTY	ref000001	A	324	5.88	244
80824	+	1	RAATTY	ref000001	A	308	4.58	250
80825	-	1	RAATTY	ref000001	A	345	4.22	256
80842	+	1	RAATTY	ref000001	A	218	2.72	259
80843	-	1	RAATTY	ref000001	A	339	4.37	265
80901	+	1	RAATTY	ref000001	A	340	5.01	277
80902	-	1	RAATTY	ref000001	A	351	4.29	285
80954	+	1	RAATTY	ref000001	A	344	4.25	295
80955	-	1	RAATTY	ref000001	A	413	6.03	295
80977	+	1	RAATTY	ref000001	A	383	5.6	294
80978	-	1	RAATTY	ref000001	A	321	3.81	297
81001	+	1	RAATTY	ref000001	A	382	5.26	296
81002	-	1	RAATTY	ref000001	A	355	4.69	295
81043	+	1	RAATTY	ref000001	A	349	4.31	304
81044	-	1	RAATTY	ref000001	A	405	6.05	303
81223	+	1	RAATTY	ref000001	A	310	4.66	203
81224	-	1	RAATTY	ref000001	A	284	5.61	210
81304	+	1	RAATTY	ref000001	A	342	5.95	227
81305	-	1	RAATTY	ref000001	A	283	5.57	217
81316	+	1	RAATTY	ref000001	A	329	4.27	222
81317	-	1	RAATTY	ref000001	A	320	5.8	219
81502	+	1	RAATTY	ref000001	A	295	6.49	217
81503	-	1	RAATTY	ref000001	A	312	5.66	219
81565	+	1	RAATTY	ref000001	A	286	6.53	207
81566	-	1	RAATTY	ref000001	A	268	6.81	200
81659	+	1	RAATTY	ref000001	A	243	6.29	187
81660	-	1	RAATTY	ref000001	A	268	5.59	198
81686	+	1	RAATTY	ref000001	A	312	6.24	218
81687	-	1	RAATTY	ref000001	A	332	5.83	210
82131	+	1	RAATTY	ref000001	A	345	6.1	240
82132	-	1	RAATTY	ref000001	A	291	5.48	217
82371	+	1	RAATTY	ref000001	A	394	6.95	269
82372	-	1	RAATTY	ref000001	A	352	6.31	267
82448	+	1	RAATTY	ref000001	A	348	5.74	265
82449	-	1	RAATTY	ref000001	A	290	4.14	230
82468	+	1	RAATTY	ref000001	A	407	6.09	264
82469	-	1	RAATTY	ref000001	A	321	6.32	226
82501	+	1	RAATTY	ref000001	A	375	5.06	275
82502	-	1	RAATTY	ref000001	A	347	5.4	235
82602	+	1	RAATTY	ref000001	A	358	6.7	239
82603	-	1	RAATTY	ref000001	A	347	4.48	217
82658	+	1	RAATTY	ref000001	A	251	4.76	204
82659	-	1	RAATTY	ref000001	A	270	5.5	210
82954	+	1	RAATTY	ref000001	A	356	5.47	287
82955	-	1	RAATTY	ref000001	A	332	4.05	273
83216	+	1	RAATTY	ref000001	A	387	6.93	255
83217	-	1	RAATTY	ref000001	A	375	5.44	272
83356	+	1	RAATTY	ref000001	A	420	6.28	302
83357	-	1	RAATTY	ref000001	A	477	6.73	345
83498	+	1	RAATTY	ref000001	A	423	8.23	281
83499	-	1	RAATTY	ref000001	A	421	6.45	296
83507	+	1	RAATTY	ref000001	A	374	5.77	275
83508	-	1	RAATTY	ref000001	A	316	4.44	270
83708	+	1	GGRCA	ref000001	A	293	6.3	219
84251	+	1	RAATTY	ref000001	A	269	6.91	199
84252	-	1	RAATTY	ref000001	A	279	6.77	195
84271	+	1	GCANNNNNRTTA	ref000001	A	313	7.56	220
84278	-	1	TAAYNNNNNTGC	ref000001	A	264	4.66	202
84600	+	1	RAATTY	ref000001	A	297	3.89	220
84601	-	1	RAATTY	ref000001	A	332	5.89	230
84800	+	1	RAATTY	ref000001	A	270	4.36	220
84801	-	1	RAATTY	ref000001	A	386	6.03	236
84882	+	1	RAATTY	ref000001	A	404	6.77	286
84883	-	1	RAATTY	ref000001	A	437	6.22	296
84900	+	1	RAATTY	ref000001	A	407	6.14	286
84901	-	1	RAATTY	ref000001	A	353	5.12	280
85054	+	1	RAATTY	ref000001	A	408	4.87	305
85055	-	1	RAATTY	ref000001	A	372	6.32	271
85096	+	1	RAATTY	ref000001	A	427	6.43	289
85097	-	1	RAATTY	ref000001	A	336	7.15	250
85229	+	1	RAATTY	ref000001	A	358	5.43	252
85230	-	1	RAATTY	ref000001	A	314	4.55	261
85425	+	1	RAATTY	ref000001	A	397	4.73	295
85426	-	1	RAATTY	ref000001	A	368	5.5	287
85489	+	1	CAAYNNNNNNACT	ref000001	A	426	5.05	329
85499	-	1	AGTNNNNNNRTTG	ref000001	A	494	7.37	331
85528	+	1	RAATTY	ref000001	A	438	7.05	298
85529	-	1	RAATTY	ref000001	A	361	4.05	313
85645	-	1	GGRCA	ref000001	A	450	6.9	318
85759	+	1	GCANNNNNRTTA	ref000001	A	330	4.02	272
85766	-	1	TAAYNNNNNTGC	ref000001	A	318	4.51	260
85840	+	1	RAATTY	ref000001	A	418	7.32	253
85841	-	1	RAATTY	ref000001	A	292	4.47	252
85854	+	1	RAATTY	ref000001	A	409	6.22	262
85855	-	1	RAATTY	ref000001	A	362	6.06	255
85971	+	1	RAATTY	ref000001	A	342	6.91	240
85972	-	1	RAATTY	ref000001	A	281	5.85	229
86097	+	1	RAATTY	ref000001	A	359	6.64	241
86098	-	1	RAATTY	ref000001	A	294	4.57	237
86106	+	1	RAATTY	ref000001	A	365	7.29	239
86107	-	1	RAATTY	ref000001	A	310	5.71	246
86130	+	1	RAATTY	ref000001	A	332	6.08	250
86131	-	1	RAATTY	ref000001	A	314	6.89	244
86223	+	1	RAATTY	ref000001	A	384	5.98	259
86224	-	1	RAATTY	ref000001	A	327	6.73	238
86304	+	1	GGRCA	ref000001	A	419	7.08	309
86765	+	1	RAATTY	ref000001	A	425	5.62	304
86766	-	1	RAATTY	ref000001	A	488	6.87	313
86854	+	1	TAAYNNNNNTGC	ref000001	A	291	2.99	306
86861	-	1	GCANNNNNRTTA	ref000001	A	365	3.8	323
86925	+	1	RAATTY	ref000001	A	345	3.66	305
86926	-	1	RAATTY	ref000001	A	445	5.6	289
87305	+	1	RAATTY	ref000001	A	424	7.87	265
87306	-	1	RAATTY	ref000001	A	367	4.36	269
87312	+	1	RAATTY	ref000001	A	363	5.63	260
87313	-	1	RAATTY	ref000001	A	383	6.34	258
87414	+	1	RAATTY	ref000001	A	406	6.37	271
87415	-	1	RAATTY	ref000001	A	289	4.58	248
87519	+	1	RAATTY	ref000001	A	377	6.25	234
87520	-	1	RAATTY	ref000001	A	318	5.31	222
87672	+	1	RAATTY	ref000001	A	367	7.06	201
87673	-	1	RAATTY	ref000001	A	260	3.82	184
87771	+	1	RAATTY	ref000001	A	262	6.04	191
87772	-	1	RAATTY	ref000001	A	281	8.63	183
88052	-	1	GGRCA	ref000001	A	387	8.09	270
88134	+	1	RAATTY	ref000001	A	419	5.66	285
88135	-	1	RAATTY	ref000001	A	349	4.83	281
88174	+	1	RAATTY	ref000001	A	319	3.77	279
88175	-	1	RAATTY	ref000001	A	348	4.83	276
88184	+	1	RAATTY	ref000001	A	405	5.15	295
88185	-	1	RAATTY	ref000001	A	216	2.7	286
88228	+	1	RAATTY	ref000001	A	291	3.25	301
88229	-	1	RAATTY	ref000001	A	324	4.35	281
88263	+	1	RAATTY	ref000001	A	395	5.64	264
88264	-	1	RAATTY	ref000001	A	368	4.77	270
88303	+	1	RAATTY	ref000001	A	293	3.86	259
88304	-	1	RAATTY	ref000001	A	326	4.51	243
88758	+	1	RAATTY	ref000001	A	426	6.2	280
88759	-	1	RAATTY	ref000001	A	446	6.43	312
88876	+	1	RAATTY	ref000001	A	418	5.45	292
88877	-	1	RAATTY	ref000001	A	383	6.96	297
88946	+	1	RAATTY	ref000001	A	429	5.1	283
88947	-	1	RAATTY	ref000001	A	416	4.72	296
89053	+	1	AGTNNNNNNRTTG	ref000001	A	448	9.31	273
89063	-	1	CAAYNNNNNNACT	ref000001	A	369	6.78	259
89083	+	1	RAATTY	ref000001	A	390	5.14	259
89084	-	1	RAATTY	ref000001	A	310	6.62	245
89309	+	1	RAATTY	ref000001	A	284	4.61	248
89310	-	1	RAATTY	ref000001	A	306	6.35	229
89408	-	1	GGRCA	ref000001	A	381	5.71	285
89580	+	1	RAATTY	ref000001	A	392	7.19	260
89581	-	1	RAATTY	ref000001	A	419	6.38	256
89623	+	1	GCANNNNNRTTA	ref000001	A	417	7.43	290
89630	-	1	TAAYNNNNNTGC	ref000001	A	356	5.18	272
89720	+	1	RAATTY	ref000001	A	394	6.91	247
89721	-	1	RAATTY	ref000001	A	335	4.73	247
89888	+	1	RAATTY	ref000001	A	297	4.36	234
89889	-	1	RAATTY	ref000001	A	335	5.96	235
89940	+	1	RAATTY	ref000001	A	357	5.78	250
89941	-	1	RAATTY	ref000001	A	312	6.52	243
89959	+	1	RAATTY	ref000001	A	340	7.17	230
89960	-	1	RAATTY	ref000001	A	393	7.63	263
90056	+	1	RAATTY	ref000001	A	395	6.69	257
90057	-	1	RAATTY	ref000001	A	405	5.81	279
90202	+	1	RAATTY	ref000001	A	367	5.29	275
90203	-	1	RAATTY	ref000001	A	410	7.33	276
90292	+	1	RAATTY	ref000001	A	380	4.6	314
90293	-	1	RAATTY	ref000001	A	454	5.98	311
90319	+	1	RAATTY	ref000001	A	422	5.59	297
90320	-	1	RAATTY	ref000001	A	315	3.51	302
90397	+	1	RAATTY	ref000001	A	321	4.33	287
90398	-	1	RAATTY	ref000001	A	449	5.7	285
90436	+	1	RAATTY	ref000001	A	382	7.06	254
90437	-	1	RAATTY	ref000001	A	368	5.3	240
90558	+	1	RAATTY	ref000001	A	300	5.69	249
90559	-	1	RAATTY	ref000001	A	360	4.74	250
90631	+	1	RAATTY	ref000001	A	351	7.36	202
90632	-	1	RAATTY	ref000001	A	320	4.24	235
90677	+	1	RAATTY	ref000001	A	289	4.1	222
90678	-	1	RAATTY	ref000001	A	403	6.88	258
90688	+	1	RAATTY	ref000001	A	296	5.57	207
90689	-	1	RAATTY	ref000001	A	385	6.09	257
90713	+	1	RAATTY	ref000001	A	340	4.93	235
90714	-	1	RAATTY	ref000001	A	363	6.2	259
90742	+	1	RAATTY	ref000001	A	359	6.78	247
90743	-	1	RAATTY	ref000001	A	332	3.66	277
90837	+	1	RAATTY	ref000001	A	371	6.24	242
90838	-	1	RAATTY	ref000001	A	349	5.91	258
90866	-	1	GCAAGG	ref000001	A	380	7.8	262
90915	+	1	RAATTY	ref000001	A	280	5.51	204
90916	-	1	RAATTY	ref000001	A	266	5.21	206
90959	+	1	RAATTY	ref000001	A	262	4.89	185
90960	-	1	RAATTY	ref000001	A	258	5.99	174
90979	+	1	RAATTY	ref000001	A	237	5.82	178
90980	-	1	RAATTY	ref000001	A	241	5.24	175
90989	+	1	RAATTY	ref000001	A	242	6.6	175
90990	-	1	RAATTY	ref000001	A	240	6.14	171
91090	+	1	RAATTY	ref000001	A	243	3.44	220
91091	-	1	RAATTY	ref000001	A	285	7.51	209
91180	+	1	RAATTY	ref000001	A	368	7.7	244
91181	-	1	RAATTY	ref000001	A	303	6.36	221
91300	+	1	RAATTY	ref000001	A	314	3.6	278
91301	-	1	RAATTY	ref000001	A	343	4.53	263
91459	+	1	RAATTY	ref000001	A	390	5.86	289
91460	-	1	RAATTY	ref000001	A	471	7.24	295
91477	+	1	RAATTY	ref000001	A	467	7.27	292
91478	-	1	RAATTY	ref000001	A	430	4.25	302
91536	+	1	GCAAGG	ref000001	A	418	5.99	335
91546	+	1	RAATTY	ref000001	A	446	6.44	305
91547	-	1	RAATTY	ref000001	A	403	5.9	307
91552	+	1	RAATTY	ref000001	A	385	5.55	297
91553	-	1	RAATTY	ref000001	A	475	6.86	314
91694	+	1	RAATTY	ref000001	A	433	6.47	325
91695	-	1	RAATTY	ref000001	A	382	6.3	310
91735	+	1	RAATTY	ref000001	A	388	4.98	324
91736	-	1	RAATTY	ref000001	A	444	5.84	323
91806	+	1	RAATTY	ref000001	A	439	6.09	315
91807	-	1	RAATTY	ref000001	A	503	6.31	328
91827	+	1	RAATTY	ref000001	A	417	6.15	307
91828	-	1	RAATTY	ref000001	A	388	5.87	306
91856	+	1	RAATTY	ref000001	A	406	5.97	294
91857	-	1	RAATTY	ref000001	A	337	6.32	264
92078	+	1	RAATTY	ref000001	A	356	7.04	252
92079	-	1	RAATTY	ref000001	A	387	6.99	241
92128	+	1	GCAAGG	ref000001	A	371	7.51	247
92194	+	1	RAATTY	ref000001	A	393	6.62	249
92195	-	1	RAATTY	ref000001	A	344	6.22	228
92244	+	1	RAATTY	ref000001	A	303	5.68	233
92245	-	1	RAATTY	ref000001	A	317	5.38	238
92341	+	1	GGRCA	ref000001	A	377	4.67	311
92485	+	1	RAATTY	ref000001	A	320	5.13	266
92486	-	1	RAATTY	ref000001	A	317	3.67	290
92508	+	1	GGRCA	ref000001	A	346	4.72	291
92816	+	1	RAATTY	ref000001	A	244	3.88	211
92817	-	1	RAATTY	ref000001	A	262	4.75	192
92838	+	1	RAATTY	ref000001	A	289	6.69	215
92839	-	1	RAATTY	ref000001	A	330	5.59	215
93060	+	1	RAATTY	ref000001	A	242	5.14	195
93061	-	1	RAATTY	ref000001	A	244	5.73	186
93128	+	1	RAATTY	ref000001	A	287	5.4	174
93129	-	1	RAATTY	ref000001	A	200	4.77	160
93241	+	1	RAATTY	ref000001	A	216	3.36	191
93242	-	1	RAATTY	ref000001	A	281	5.27	182
93427	+	1	GGRCA	ref000001	A	318	4.41	258
93575	+	1	GGRCA	ref000001	A	259	3.04	292
93708	-	1	GGRCA	ref000001	A	415	6.58	313
93735	+	1	GGRCA	ref000001	A	440	6.22	302
93784	+	1	RAATTY	ref000001	A	351	5.62	247
93785	-	1	RAATTY	ref000001	A	304	4.91	258
93840	+	1	RAATTY	ref000001	A	269	4.13	235
93841	-	1	RAATTY	ref000001	A	380	6.79	249
93879	+	1	RAATTY	ref000001	A	311	3.99	265
93880	-	1	RAATTY	ref000001	A	297	3.55	273
93942	+	1	RAATTY	ref000001	A	314	4.12	267
93943	-	1	RAATTY	ref000001	A	349	4.36	270
93998	+	1	RAATTY	ref000001	A	397	6.73	251
93999	-	1	RAATTY	ref000001	A	368	5.58	259
94018	+	1	RAATTY	ref000001	A	348	5.29	267
94019	-	1	RAATTY	ref000001	A	364	5.43	245
94030	+	1	RAATTY	ref000001	A	385	6.19	272
94031	-	1	RAATTY	ref000001	A	247	3.13	278
94341	+	1	RAATTY	ref000001	A	403	5.12	314
94342	-	1	RAATTY	ref000001	A	310	3.6	289
94407	+	1	RAATTY	ref000001	A	418	4.48	317
94408	-	1	RAATTY	ref000001	A	411	7.1	295
94435	+	1	RAATTY	ref000001	A	374	3.9	322
94436	-	1	RAATTY	ref000001	A	394	4.93	313
94458	-	1	GCAAGG	ref000001	A	378	5.95	329
94843	+	1	RAATTY	ref000001	A	357	5.07	284
94844	-	1	RAATTY	ref000001	A	424	5.73	304
94866	+	1	RAATTY	ref000001	A	330	5	281
94867	-	1	RAATTY	ref000001	A	366	5.24	300
94936	+	1	GCAAGG	ref000001	A	392	4.79	293
95052	+	1	RAATTY	ref000001	A	408	6.51	309
95053	-	1	RAATTY	ref000001	A	474	7.27	324
95106	+	1	RAATTY	ref000001	A	389	7.24	278
95107	-	1	RAATTY	ref000001	A	453	6.2	317
95112	+	1	RAATTY	ref000001	A	336	5.65	277
95113	-	1	RAATTY	ref000001	A	471	7.82	296
95368	+	1	RAATTY	ref000001	A	268	4.74	223
95369	-	1	RAATTY	ref000001	A	331	6.84	213
95494	+	1	RAATTY	ref000001	A	268	5.93	213
95495	-	1	RAATTY	ref000001	A	300	6.73	201
95602	+	1	GGRCA	ref000001	A	421	7.09	271
95645	-	1	GGRCA	ref000001	A	379	6.84	260
95693	+	1	RAATTY	ref000001	A	338	7.51	223
95694	-	1	RAATTY	ref000001	A	272	4.38	231
95706	+	1	GGRCA	ref000001	A	304	4.5	237
95740	+	1	RAATTY	ref000001	A	377	7.53	216
95741	-	1	RAATTY	ref000001	A	309	6.06	219
95828	-	1	GGRCA	ref000001	A	329	4.97	242
95856	+	1	GGRCA	ref000001	A	340	6.79	270
95860	+	1	RAATTY	ref000001	A	257	3.58	250
95861	-	1	RAATTY	ref000001	A	333	5.38	243
96029	-	1	GGRCA	ref000001	A	335	5.73	228
96298	+	1	RAATTY	ref000001	A	331	7.72	199
96299	-	1	RAATTY	ref000001	A	302	6.44	201
96323	+	1	RAATTY	ref000001	A	275	5.19	202
96324	-	1	RAATTY	ref000001	A	324	6.4	191
96565	-	1	GGRCA	ref000001	A	323	5.99	256
96609	+	1	RAATTY	ref000001	A	423	8.31	247
96610	-	1	RAATTY	ref000001	A	361	6.91	247
96751	+	1	RAATTY	ref000001	A	369	6.19	265
96752	-	1	RAATTY	ref000001	A	374	4.88	251
96806	+	1	RAATTY	ref000001	A	502	6.01	325
96807	-	1	RAATTY	ref000001	A	396	5.04	271
97000	+	1	RAATTY	ref000001	A	423	6.77	288
97001	-	1	RAATTY	ref000001	A	429	6.8	298
97137	+	1	GCANNNNNRTTA	ref000001	A	329	6.42	253
97144	-	1	TAAYNNNNNTGC	ref000001	A	353	5.26	235
97262	+	1	RAATTY	ref000001	A	367	7.07	245
97263	-	1	RAATTY	ref000001	A	365	5.4	260
97621	+	1	RAATTY	ref000001	A	414	5.23	274
97622	-	1	RAATTY	ref000001	A	416	6.39	282
97670	+	1	RAATTY	ref000001	A	427	6.8	278
97671	-	1	RAATTY	ref000001	A	393	7.45	282
97740	+	1	RAATTY	ref000001	A	374	4.78	271
97741	-	1	RAATTY	ref000001	A	393	7.57	253
97783	+	1	RAATTY	ref000001	A	481	7.81	289
97784	-	1	RAATTY	ref000001	A	366	5.07	260
97942	+	1	GCAAGG	ref000001	A	322	6.12	246
98328	+	1	RAATTY	ref000001	A	309	7.29	210
98329	-	1	RAATTY	ref000001	A	317	6.7	213
98333	+	1	AGTNNNNNNRTTG	ref000001	A	335	9.19	235
98343	-	1	CAAYNNNNNNACT	ref000001	A	257	3.7	215
98379	+	1	RAATTY	ref000001	A	305	7.6	209
98380	-	1	RAATTY	ref000001	A	286	6.04	204
98417	-	1	GGRCA	ref000001	A	277	4.46	224
98472	+	1	RAATTY	ref000001	A	304	6.66	225
98473	-	1	RAATTY	ref000001	A	366	6.96	222
98551	+	1	RAATTY	ref000001	A	337	7.33	258
98552	-	1	RAATTY	ref000001	A	410	7.22	260
98829	+	1	RAATTY	ref000001	A	386	5.92	271
98830	-	1	RAATTY	ref000001	A	307	4.01	275
99006	+	1	RAATTY	ref000001	A	423	5.76	289
99007	-	1	RAATTY	ref000001	A	459	6.06	324
99164	+	1	RAATTY	ref000001	A	442	6.4	308
99165	-	1	RAATTY	ref000001	A	350	4.04	285
99333	+	1	RAATTY	ref000001	A	365	4.96	269
99334	-	1	RAATTY	ref000001	A	326	4.65	269
99351	+	1	RAATTY	ref000001	A	310	5.26	244
99352	-	1	RAATTY	ref000001	A	349	6.07	247
99392	+	1	RAATTY	ref000001	A	227	2.98	258
99393	-	1	RAATTY	ref000001	A	305	3.54	267
99439	+	1	GCAAGG	ref000001	A	275	4.54	271
99620	+	1	GCAAGG	ref000001	A	385	5.35	317
99708	+	1	RAATTY	ref000001	A	381	6.21	272
99709	-	1	RAATTY	ref000001	A	424	7.76	277
99987	+	1	RAATTY	ref000001	A	326	7.16	222
99988	-	1	RAATTY	ref000001	A	316	5.1	235
100109	-	1	GGRCA	ref000001	A	295	4.76	215
100118	+	1	RAATTY	ref000001	A	294	5.41	208
100119	-	1	RAATTY	ref000001	A	314	6.85	201
100128	+	1	RAATTY	ref000001	A	262	3.98	210
100129	-	1	RAATTY	ref000001	A	320	6.93	210
100227	+	1	RAATTY	ref000001	A	309	4.3	234
100228	-	1	RAATTY	ref000001	A	346	7.15	244
100489	+	1	RAATTY	ref000001	A	236	3.28	227
100490	-	1	RAATTY	ref000001	A	340	7.26	248
100572	+	1	RAATTY	ref000001	A	273	3.95	226
100573	-	1	RAATTY	ref000001	A	362	5.81	251
100647	+	1	RAATTY	ref000001	A	292	6.91	213
100648	-	1	RAATTY	ref000001	A	359	5.87	238
100824	-	1	GCAAGG	ref000001	A	282	5.76	224
100830	+	1	RAATTY	ref000001	A	329	7.04	223
100831	-	1	RAATTY	ref000001	A	295	5.12	218
100851	+	1	RAATTY	ref000001	A	282	6.04	202
100852	-	1	RAATTY	ref000001	A	254	5.06	189
100860	+	1	RAATTY	ref000001	A	280	7.54	198
100861	-	1	RAATTY	ref000001	A	258	5.14	198
100873	+	1	GCAAGG	ref000001	A	306	6.21	201
101013	+	1	RAATTY	ref000001	A	312	7.9	187
101014	-	1	RAATTY	ref000001	A	259	4.41	191
101084	+	1	RAATTY	ref000001	A	270	5.11	218
101085	-	1	RAATTY	ref000001	A	304	5.33	220
101168	+	1	GGRCA	ref000001	A	311	3.98	275
101225	+	1	GCANNNNNRTTA	ref000001	A	392	6.15	294
101232	-	1	TAAYNNNNNTGC	ref000001	A	410	7.33	287
101544	+	1	RAATTY	ref000001	A	289	4.35	236
101545	-	1	RAATTY	ref000001	A	308	7.28	217
101605	+	1	RAATTY	ref000001	A	344	6.47	246
101606	-	1	RAATTY	ref000001	A	383	7.69	256
101644	+	1	RAATTY	ref000001	A	328	4.64	259
101645	-	1	RAATTY	ref000001	A	380	7.86	239
101737	+	1	RAATTY	ref000001	A	298	4.26	238
101738	-	1	RAATTY	ref000001	A	337	5.79	231
101761	+	1	RAATTY	ref000001	A	375	5.87	237
101762	-	1	RAATTY	ref000001	A	331	4.85	230
101820	+	1	RAATTY	ref000001	A	199	2.75	221
101821	-	1	RAATTY	ref000001	A	305	6.28	212
101862	+	1	RAATTY	ref000001	A	269	5.43	219
101863	-	1	RAATTY	ref000001	A	341	7.09	207
101893	+	1	RAATTY	ref000001	A	299	6.51	204
101894	-	1	RAATTY	ref000001	A	330	6.26	201
101983	+	1	RAATTY	ref000001	A	297	7.83	191
101984	-	1	RAATTY	ref000001	A	181	3.33	169
102224	+	1	RAATTY	ref000001	A	352	7.62	220
102225	-	1	RAATTY	ref000001	A	278	5.21	210
102250	+	1	RAATTY	ref000001	A	337	7.79	214
102251	-	1	RAATTY	ref000001	A	116	2.13	205
102287	+	1	RAATTY	ref000001	A	321	7.37	203
102288	-	1	RAATTY	ref000001	A	295	4.57	195
102293	+	1	RAATTY	ref000001	A	415	6.81	210
102294	-	1	RAATTY	ref000001	A	251	6.52	199
102311	+	1	GGRCA	ref000001	A	310	4.96	231
102433	+	1	GCAAGG	ref000001	A	370	6.64	272
102478	+	1	TAAYNNNNNTGC	ref000001	A	387	5.68	265
102485	-	1	GCANNNNNRTTA	ref000001	A	428	8.92	279
102614	+	1	RAATTY	ref000001	A	393	6.74	241
102615	-	1	RAATTY	ref000001	A	348	8.01	235
102669	+	1	RAATTY	ref000001	A	284	7.29	226
102670	-	1	RAATTY	ref000001	A	378	6.61	228
102882	+	1	RAATTY	ref000001	A	426	7.23	292
102883	-	1	RAATTY	ref000001	A	433	7.81	271
102982	+	1	RAATTY	ref000001	A	402	6.03	289
102983	-	1	RAATTY	ref000001	A	396	6.89	315
103325	+	1	RAATTY	ref000001	A	323	5.72	243
103326	-	1	RAATTY	ref000001	A	372	5.96	248
103427	+	1	GGRCA	ref000001	A	475	7.1	333
103488	+	1	RAATTY	ref000001	A	435	6.01	295
103489	-	1	RAATTY	ref000001	A	440	7.32	310
103591	+	1	GGRCA	ref000001	A	426	5.12	307
103608	+	1	GGRCA	ref000001	A	402	5.24	314
103655	+	1	RAATTY	ref000001	A	328	4.34	265
103656	-	1	RAATTY	ref000001	A	391	8.53	259
103725	+	1	GGRCA	ref000001	A	444	7.82	276
103749	+	1	GCAAGG	ref000001	A	412	7.49	284
103814	+	1	CAAYNNNNNNACT	ref000001	A	366	6.38	264
103824	-	1	AGTNNNNNNRTTG	ref000001	A	376	8.87	258
103988	+	1	RAATTY	ref000001	A	317	6.25	231
103989	-	1	RAATTY	ref000001	A	327	5.46	208
104065	+	1	RAATTY	ref000001	A	314	4.68	237
104066	-	1	RAATTY	ref000001	A	330	7.56	236
104177	+	1	GCAAGG	ref000001	A	313	5.81	216
104361	+	1	RAATTY	ref000001	A	217	3.14	177
104362	-	1	RAATTY	ref000001	A	252	6.45	178
104812	+	1	RAATTY	ref000001	A	291	3.67	253
104813	-	1	RAATTY	ref000001	A	110	1.95	249
104916	-	1	GGRCA	ref000001	A	372	5.44	284
105001	+	1	RAATTY	ref000001	A	337	7.08	212
105002	-	1	RAATTY	ref000001	A	313	7.34	211
105069	-	1	GGRCA	ref000001	A	360	5.95	249
105358	+	1	RAATTY	ref000001	A	325	4.07	291
105359	-	1	RAATTY	ref000001	A	391	5.03	295
105448	+	1	RAATTY	ref000001	A	340	5.87	257
105449	-	1	RAATTY	ref000001	A	367	6.29	270
105486	+	1	RAATTY	ref000001	A	320	5.09	247
105487	-	1	RAATTY	ref000001	A	230	3.04	259
105523	+	1	RAATTY	ref000001	A	329	5.97	256
105524	-	1	RAATTY	ref000001	A	352	7.15	249
105534	+	1	RAATTY	ref000001	A	347	5.08	273
105535	-	1	RAATTY	ref000001	A	395	6.22	266
105740	+	1	RAATTY	ref000001	A	328	5.89	221
105741	-	1	RAATTY	ref000001	A	376	6.15	227
105780	+	1	RAATTY	ref000001	A	315	5.81	229
105781	-	1	RAATTY	ref000001	A	290	3.85	220
105802	+	1	RAATTY	ref000001	A	207	3.01	208
105803	-	1	RAATTY	ref000001	A	317	5.4	214
105912	-	1	GCAAGG	ref000001	A	314	6.51	224
105994	+	1	RAATTY	ref000001	A	352	6.74	235
105995	-	1	RAATTY	ref000001	A	318	4.33	231
106055	+	1	RAATTY	ref000001	A	362	5.75	258
106056	-	1	RAATTY	ref000001	A	388	6.24	254
106079	-	1	GGRCA	ref000001	A	344	5.15	270
106233	-	1	GGRCA	ref000001	A	367	6.63	264
106270	+	1	GGRCA	ref000001	A	288	4.6	251
106295	+	1	RAATTY	ref000001	A	277	5.52	237
106296	-	1	RAATTY	ref000001	A	304	3.96	246
106378	+	1	RAATTY	ref000001	A	370	5.9	264
[truncated: 28,807 more rows]
